# Supplementary material for: Links between fish abundance and ocean biogeochemistry as recorded in marine sediments
Source: PLoS One. 2018 Aug 1;13(8):e0199420. doi: 10.1371/journal.pone.0199420 (PMC6070179; doi:10.1371/journal.pone.0199420)
Supplement: S1 File — A zipped archive of the complete MATLAB analysis code used in this paper. (ZIP) [file pone.0199420.s005.zip]

Archive with 448 entries (405 files):
- Analysis Code/
- Analysis Code/analyze_all.m
- __MACOSX/
- __MACOSX/Analysis Code/
- __MACOSX/Analysis Code/._analyze_all.m
- Analysis Code/.DS_Store
- __MACOSX/Analysis Code/._.DS_Store
- Analysis Code/incore.m
- __MACOSX/Analysis Code/._incore.m
- Analysis Code/build_agerecs.m
- __MACOSX/Analysis Code/._build_agerecs.m
- Analysis Code/allsites.agecorr.summary.txt
- __MACOSX/Analysis Code/._allsites.agecorr.summary.txt
- Analysis Code/effingham/
- Analysis Code/effingham/MD022494.m
- __MACOSX/Analysis Code/effingham/
- __MACOSX/Analysis Code/effingham/._MD022494.m
- Analysis Code/effingham/tables/
- Analysis Code/effingham/tables/age.corrs_dt.txt
- __MACOSX/Analysis Code/effingham/tables/
- __MACOSX/Analysis Code/effingham/tables/._age.corrs_dt.txt
- Analysis Code/effingham/tables/MD02-2494.depth.sigcorrs.txt
- __MACOSX/Analysis Code/effingham/tables/._MD02-2494.depth.sigcorrs.txt
- Analysis Code/effingham/tables/.DS_Store
- __MACOSX/Analysis Code/effingham/tables/._.DS_Store
- Analysis Code/effingham/tables/fishtype.summary.txt
- __MACOSX/Analysis Code/effingham/tables/._fishtype.summary.txt
- Analysis Code/effingham/tables/TUL99B03.depth.sigcorrs_dt.txt
- __MACOSX/Analysis Code/effingham/tables/._TUL99B03.depth.sigcorrs_dt.txt
- Analysis Code/effingham/tables/MD02-2494.depth.sigcorrs_dt.txt
- __MACOSX/Analysis Code/effingham/tables/._MD02-2494.depth.sigcorrs_dt.txt
- Analysis Code/effingham/tables/incore.summary.txt
- __MACOSX/Analysis Code/effingham/tables/._incore.summary.txt
- Analysis Code/effingham/tables/incore.all.txt
- __MACOSX/Analysis Code/effingham/tables/._incore.all.txt
- Analysis Code/effingham/tables/TUL99B03.depth.sigcorrs.txt
- __MACOSX/Analysis Code/effingham/tables/._TUL99B03.depth.sigcorrs.txt
- Analysis Code/effingham/tables/age.corrs.txt
- __MACOSX/Analysis Code/effingham/tables/._age.corrs.txt
- Analysis Code/effingham/tables/age.summary.txt
- __MACOSX/Analysis Code/effingham/tables/._age.summary.txt
- __MACOSX/Analysis Code/effingham/._tables
- Analysis Code/effingham/.DS_Store
- __MACOSX/Analysis Code/effingham/._.DS_Store
- Analysis Code/effingham/figures/
- __MACOSX/Analysis Code/effingham/._figures
- Analysis Code/effingham/TUL99B03.m
- __MACOSX/Analysis Code/effingham/._TUL99B03.m
- Analysis Code/effingham/allpairs.mat
- __MACOSX/Analysis Code/effingham/._allpairs.mat
- Analysis Code/effingham/allpairs_age.mat
- __MACOSX/Analysis Code/effingham/._allpairs_age.mat
- Analysis Code/effingham/corr_matrices.mat
- __MACOSX/Analysis Code/effingham/._corr_matrices.mat
- __MACOSX/Analysis Code/._effingham
- Analysis Code/saanich_records.m
- __MACOSX/Analysis Code/._saanich_records.m
- Analysis Code/guaymas_records.m
- __MACOSX/Analysis Code/._guaymas_records.m
- Analysis Code/mejillones_records.m
- __MACOSX/Analysis Code/._mejillones_records.m
- Analysis Code/santabarbara_records.m
- __MACOSX/Analysis Code/._santabarbara_records.m
- Analysis Code/pisco/
- Analysis Code/pisco/tables/
- Analysis Code/pisco/tables/age.corrs_dt.txt
- __MACOSX/Analysis Code/pisco/
- __MACOSX/Analysis Code/pisco/tables/
- __MACOSX/Analysis Code/pisco/tables/._age.corrs_dt.txt
- Analysis Code/pisco/tables/.DS_Store
- __MACOSX/Analysis Code/pisco/tables/._.DS_Store
- Analysis Code/pisco/tables/fishtype.summary.txt
- __MACOSX/Analysis Code/pisco/tables/._fishtype.summary.txt
- Analysis Code/pisco/tables/B0506-14.depth.sigcorrs.txt
- __MACOSX/Analysis Code/pisco/tables/._B0506-14.depth.sigcorrs.txt
- Analysis Code/pisco/tables/B05-13.depth.sigcorrs.txt
- __MACOSX/Analysis Code/pisco/tables/._B05-13.depth.sigcorrs.txt
- Analysis Code/pisco/tables/B05-13.depth.sigcorrs_dt.txt
- __MACOSX/Analysis Code/pisco/tables/._B05-13.depth.sigcorrs_dt.txt
- Analysis Code/pisco/tables/B0405-06.year.sigcorrs.txt
- __MACOSX/Analysis Code/pisco/tables/._B0405-06.year.sigcorrs.txt
- Analysis Code/pisco/tables/B0405-06.depth.sigcorrs_dt.txt
- __MACOSX/Analysis Code/pisco/tables/._B0405-06.depth.sigcorrs_dt.txt
- Analysis Code/pisco/tables/incore.summary.txt
- __MACOSX/Analysis Code/pisco/tables/._incore.summary.txt
- Analysis Code/pisco/tables/incore.all.txt
- __MACOSX/Analysis Code/pisco/tables/._incore.all.txt
- Analysis Code/pisco/tables/B0405-06.year.sigcorrs_dt.txt
- __MACOSX/Analysis Code/pisco/tables/._B0405-06.year.sigcorrs_dt.txt
- Analysis Code/pisco/tables/age.corrs.txt
- __MACOSX/Analysis Code/pisco/tables/._age.corrs.txt
- Analysis Code/pisco/tables/age.summary.txt
- __MACOSX/Analysis Code/pisco/tables/._age.summary.txt
- Analysis Code/pisco/tables/B0405-06.depth.sigcorrs.txt
- __MACOSX/Analysis Code/pisco/tables/._B0405-06.depth.sigcorrs.txt
- Analysis Code/pisco/tables/B0506-14.depth.sigcorrs_dt.txt
- __MACOSX/Analysis Code/pisco/tables/._B0506-14.depth.sigcorrs_dt.txt
- __MACOSX/Analysis Code/pisco/._tables
- Analysis Code/pisco/B0513.m
- __MACOSX/Analysis Code/pisco/._B0513.m
- Analysis Code/pisco/.DS_Store
- __MACOSX/Analysis Code/pisco/._.DS_Store
- Analysis Code/pisco/B050614.m
- __MACOSX/Analysis Code/pisco/._B050614.m
- Analysis Code/pisco/B040506.m
- __MACOSX/Analysis Code/pisco/._B040506.m
- Analysis Code/pisco/figures/
- __MACOSX/Analysis Code/pisco/._figures
- Analysis Code/pisco/allpairs.mat
- __MACOSX/Analysis Code/pisco/._allpairs.mat
- Analysis Code/pisco/allpairs_age.mat
- __MACOSX/Analysis Code/pisco/._allpairs_age.mat
- Analysis Code/pisco/corr_matrices.mat
- __MACOSX/Analysis Code/pisco/._corr_matrices.mat
- __MACOSX/Analysis Code/._pisco
- Analysis Code/mejillones/
- Analysis Code/mejillones/tables/
- Analysis Code/mejillones/tables/33C.depth.sigcorrs_dt.txt
- __MACOSX/Analysis Code/mejillones/
- __MACOSX/Analysis Code/mejillones/tables/
- __MACOSX/Analysis Code/mejillones/tables/._33C.depth.sigcorrs_dt.txt
- Analysis Code/mejillones/tables/age.corrs_dt.txt
- __MACOSX/Analysis Code/mejillones/tables/._age.corrs_dt.txt
- Analysis Code/mejillones/tables/.DS_Store
- __MACOSX/Analysis Code/mejillones/tables/._.DS_Store
- Analysis Code/mejillones/tables/F981A.year.sigcorrs.txt
- __MACOSX/Analysis Code/mejillones/tables/._F981A.year.sigcorrs.txt
- Analysis Code/mejillones/tables/fishtype.summary.txt
- __MACOSX/Analysis Code/mejillones/tables/._fishtype.summary.txt
- Analysis Code/mejillones/tables/33C.depth.sigcorrs.txt
- __MACOSX/Analysis Code/mejillones/tables/._33C.depth.sigcorrs.txt
- Analysis Code/mejillones/tables/BC-1.year.sigcorrs.txt
- __MACOSX/Analysis Code/mejillones/tables/._BC-1.year.sigcorrs.txt
- Analysis Code/mejillones/tables/F981A.year.sigcorrs_dt.txt
- __MACOSX/Analysis Code/mejillones/tables/._F981A.year.sigcorrs_dt.txt
- Analysis Code/mejillones/tables/incore.summary.txt
- __MACOSX/Analysis Code/mejillones/tables/._incore.summary.txt
- Analysis Code/mejillones/tables/incore.all.txt
- __MACOSX/Analysis Code/mejillones/tables/._incore.all.txt
- Analysis Code/mejillones/tables/age.corrs.txt
- __MACOSX/Analysis Code/mejillones/tables/._age.corrs.txt
- Analysis Code/mejillones/tables/age.summary.txt
- __MACOSX/Analysis Code/mejillones/tables/._age.summary.txt
- Analysis Code/mejillones/tables/BC-1.year.sigcorrs_dt.txt
- __MACOSX/Analysis Code/mejillones/tables/._BC-1.year.sigcorrs_dt.txt
- __MACOSX/Analysis Code/mejillones/._tables
- Analysis Code/mejillones/.DS_Store
- __MACOSX/Analysis Code/mejillones/._.DS_Store
- Analysis Code/mejillones/figures/
- __MACOSX/Analysis Code/mejillones/._figures
- Analysis Code/mejillones/allpairs.mat
- __MACOSX/Analysis Code/mejillones/._allpairs.mat
- Analysis Code/mejillones/BC1.m
- __MACOSX/Analysis Code/mejillones/._BC1.m
- Analysis Code/mejillones/core33C.m
- __MACOSX/Analysis Code/mejillones/._core33C.m
- Analysis Code/mejillones/allpairs_age.mat
- __MACOSX/Analysis Code/mejillones/._allpairs_age.mat
- Analysis Code/mejillones/BC3D.m
- __MACOSX/Analysis Code/mejillones/._BC3D.m
- Analysis Code/mejillones/F981A.m
- __MACOSX/Analysis Code/mejillones/._F981A.m
- Analysis Code/mejillones/corr_matrices.mat
- __MACOSX/Analysis Code/mejillones/._corr_matrices.mat
- __MACOSX/Analysis Code/._mejillones
- Analysis Code/pisco_records.m
- __MACOSX/Analysis Code/._pisco_records.m
- Analysis Code/allsites.fishtypes.summary.txt
- __MACOSX/Analysis Code/._allsites.fishtypes.summary.txt
- Analysis Code/checktype.m
- __MACOSX/Analysis Code/._checktype.m
- Analysis Code/santabarbara/
- Analysis Code/santabarbara/tables/
- Analysis Code/santabarbara/tables/MD2503.depth.sigcorrs.txt
- __MACOSX/Analysis Code/santabarbara/
- __MACOSX/Analysis Code/santabarbara/tables/
- __MACOSX/Analysis Code/santabarbara/tables/._MD2503.depth.sigcorrs.txt
- Analysis Code/santabarbara/tables/age.corrs_dt.txt
- __MACOSX/Analysis Code/santabarbara/tables/._age.corrs_dt.txt
- Analysis Code/santabarbara/tables/ODP893.depth.sigcorrs_dt.txt
- __MACOSX/Analysis Code/santabarbara/tables/._ODP893.depth.sigcorrs_dt.txt
- Analysis Code/santabarbara/tables/214.year.sigcorrs.txt
- __MACOSX/Analysis Code/santabarbara/tables/._214.year.sigcorrs.txt
- Analysis Code/santabarbara/tables/214.year.sigcorrs_dt.txt
- __MACOSX/Analysis Code/santabarbara/tables/._214.year.sigcorrs_dt.txt
- Analysis Code/santabarbara/tables/SABA87-1.year.sigcorrs_dt.txt
- __MACOSX/Analysis Code/santabarbara/tables/._SABA87-1.year.sigcorrs_dt.txt
- Analysis Code/santabarbara/tables/ODP1017.depth.sigcorrs.txt
- __MACOSX/Analysis Code/santabarbara/tables/._ODP1017.depth.sigcorrs.txt
- Analysis Code/santabarbara/tables/.DS_Store
- __MACOSX/Analysis Code/santabarbara/tables/._.DS_Store
- Analysis Code/santabarbara/tables/fishtype.summary.txt
- __MACOSX/Analysis Code/santabarbara/tables/._fishtype.summary.txt
- Analysis Code/santabarbara/tables/MD2504.depth.sigcorrs_dt.txt
- __MACOSX/Analysis Code/santabarbara/tables/._MD2504.depth.sigcorrs_dt.txt
- Analysis Code/santabarbara/tables/ODP893.depth.sigcorrs.txt
- __MACOSX/Analysis Code/santabarbara/tables/._ODP893.depth.sigcorrs.txt
- Analysis Code/santabarbara/tables/SABA87-1.year.sigcorrs.txt
- __MACOSX/Analysis Code/santabarbara/tables/._SABA87-1.year.sigcorrs.txt
- Analysis Code/santabarbara/tables/ODP1017.depth.sigcorrs_dt.txt
- __MACOSX/Analysis Code/santabarbara/tables/._ODP1017.depth.sigcorrs_dt.txt
- Analysis Code/santabarbara/tables/MD2504.depth.sigcorrs.txt
- __MACOSX/Analysis Code/santabarbara/tables/._MD2504.depth.sigcorrs.txt
- Analysis Code/santabarbara/tables/incore.summary.txt
- __MACOSX/Analysis Code/santabarbara/tables/._incore.summary.txt
- Analysis Code/santabarbara/tables/incore.all.txt
- __MACOSX/Analysis Code/santabarbara/tables/._incore.all.txt
- Analysis Code/santabarbara/tables/SPR0901-02KC.year.sigcorrs_dt.txt
- __MACOSX/Analysis Code/santabarbara/tables/._SPR0901-02KC.year.sigcorrs_dt.txt
- Analysis Code/santabarbara/tables/MD2503.depth.sigcorrs_dt.txt
- __MACOSX/Analysis Code/santabarbara/tables/._MD2503.depth.sigcorrs_dt.txt
- Analysis Code/santabarbara/tables/age.corrs.txt
- __MACOSX/Analysis Code/santabarbara/tables/._age.corrs.txt
- Analysis Code/santabarbara/tables/age.summary.txt
- __MACOSX/Analysis Code/santabarbara/tables/._age.summary.txt
- Analysis Code/santabarbara/tables/SPR0901-02KC.year.sigcorrs.txt
- __MACOSX/Analysis Code/santabarbara/tables/._SPR0901-02KC.year.sigcorrs.txt
- __MACOSX/Analysis Code/santabarbara/._tables
- Analysis Code/santabarbara/.DS_Store
- __MACOSX/Analysis Code/santabarbara/._.DS_Store
- Analysis Code/santabarbara/MD2503.m
- __MACOSX/Analysis Code/santabarbara/._MD2503.m
- Analysis Code/santabarbara/ODP893.m
- __MACOSX/Analysis Code/santabarbara/._ODP893.m
- Analysis Code/santabarbara/SABA871.m
- __MACOSX/Analysis Code/santabarbara/._SABA871.m
- Analysis Code/santabarbara/MD2504.m
- __MACOSX/Analysis Code/santabarbara/._MD2504.m
- Analysis Code/santabarbara/core214.m
- __MACOSX/Analysis Code/santabarbara/._core214.m
- Analysis Code/santabarbara/SPR090102KC.m
- __MACOSX/Analysis Code/santabarbara/._SPR090102KC.m
- Analysis Code/santabarbara/figures/
- __MACOSX/Analysis Code/santabarbara/._figures
- Analysis Code/santabarbara/allpairs.mat
- __MACOSX/Analysis Code/santabarbara/._allpairs.mat
- Analysis Code/santabarbara/BC1.m
- __MACOSX/Analysis Code/santabarbara/._BC1.m
- Analysis Code/santabarbara/SMB.m
- __MACOSX/Analysis Code/santabarbara/._SMB.m
- Analysis Code/santabarbara/allpairs_age.mat
- __MACOSX/Analysis Code/santabarbara/._allpairs_age.mat
- Analysis Code/santabarbara/corr_matrices.mat
- __MACOSX/Analysis Code/santabarbara/._corr_matrices.mat
- Analysis Code/santabarbara/ODP1017.m
- __MACOSX/Analysis Code/santabarbara/._ODP1017.m
- __MACOSX/Analysis Code/._santabarbara
- Analysis Code/soledad/
- Analysis Code/soledad/tables/
- Analysis Code/soledad/tables/age.corrs_dt.txt
- __MACOSX/Analysis Code/soledad/
- __MACOSX/Analysis Code/soledad/tables/
- __MACOSX/Analysis Code/soledad/tables/._age.corrs_dt.txt
- Analysis Code/soledad/tables/.DS_Store
- __MACOSX/Analysis Code/soledad/tables/._.DS_Store
- Analysis Code/soledad/tables/fishtype.summary.txt
- __MACOSX/Analysis Code/soledad/tables/._fishtype.summary.txt
- Analysis Code/soledad/tables/244.year.sigcorrs.txt
- __MACOSX/Analysis Code/soledad/tables/._244.year.sigcorrs.txt
- Analysis Code/soledad/tables/incore.summary.txt
- __MACOSX/Analysis Code/soledad/tables/._incore.summary.txt
- Analysis Code/soledad/tables/incore.all.txt
- __MACOSX/Analysis Code/soledad/tables/._incore.all.txt
- Analysis Code/soledad/tables/age.corrs.txt
- __MACOSX/Analysis Code/soledad/tables/._age.corrs.txt
- Analysis Code/soledad/tables/244.year.sigcorrs_dt.txt
- __MACOSX/Analysis Code/soledad/tables/._244.year.sigcorrs_dt.txt
- Analysis Code/soledad/tables/age.summary.txt
- __MACOSX/Analysis Code/soledad/tables/._age.summary.txt
- __MACOSX/Analysis Code/soledad/._tables
- Analysis Code/soledad/.DS_Store
- __MACOSX/Analysis Code/soledad/._.DS_Store
- Analysis Code/soledad/core244.m
- __MACOSX/Analysis Code/soledad/._core244.m
- Analysis Code/soledad/figures/
- __MACOSX/Analysis Code/soledad/._figures
- Analysis Code/soledad/allpairs.mat
- __MACOSX/Analysis Code/soledad/._allpairs.mat
- Analysis Code/soledad/allpairs_age.mat
- __MACOSX/Analysis Code/soledad/._allpairs_age.mat
- Analysis Code/soledad/corr_matrices.mat
- __MACOSX/Analysis Code/soledad/._corr_matrices.mat
- Analysis Code/soledad/tul.m
- __MACOSX/Analysis Code/soledad/._tul.m
- __MACOSX/Analysis Code/._soledad
- Analysis Code/calc_corrs.m
- __MACOSX/Analysis Code/._calc_corrs.m
- Analysis Code/allsites.incore.summary.txt
- __MACOSX/Analysis Code/._allsites.incore.summary.txt
- Analysis Code/agecorrs.m
- __MACOSX/Analysis Code/._agecorrs.m
- Analysis Code/effingham_records.m
- __MACOSX/Analysis Code/._effingham_records.m
- Analysis Code/all.by.site.tables.mat
- __MACOSX/Analysis Code/._all.by.site.tables.mat
- Analysis Code/calc_corrs_dt.m
- __MACOSX/Analysis Code/._calc_corrs_dt.m
- Analysis Code/guaymas/
- Analysis Code/guaymas/tables/
- Analysis Code/guaymas/tables/age.corrs_dt.txt
[truncated: 148 more entries]
