# Supplementary material for: Links between fish abundance and ocean biogeochemistry as recorded in marine sediments
Source: PLoS One. 2018 Aug 1;13(8):e0199420. doi: 10.1371/journal.pone.0199420 (PMC6070179; doi:10.1371/journal.pone.0199420)
Supplement: S1 File — A zipped archive of the complete MATLAB analysis code used in this paper. (ZIP) [file pone.0199420.s005.zip › Analysis Code/allsites.agecorr.summary.txt]

RecordPairs	Significant	SignificantPct	Significant_dt	Significant_dtPct
183	53	29	49	27
301	41	14	29	10
208	137	66	94	45
56	4	7	4	7
60	28	47	18	30
2	0	0	0	0
