# Supplementary material for: Links between fish abundance and ocean biogeochemistry as recorded in marine sediments
Source: PLoS One. 2018 Aug 1;13(8):e0199420. doi: 10.1371/journal.pone.0199420 (PMC6070179; doi:10.1371/journal.pone.0199420)
Supplement: S1 File — A zipped archive of the complete MATLAB analysis code used in this paper. (ZIP) [file pone.0199420.s005.zip › Analysis Code/effingham/MD022494.m]

clear ddat
clear tdat

ddat = struct;
tdat = struct;

ddat.year = [
-84.106	1761.761
-59.411	1677.402
-45.465	1620.387
-21.482	1506.117
-8.209	1452.384
0.127	1423.77
24.852	1324.589
76.909	1093.113
85.854	1017.739
124.425	907.648
148.306	808.885
200.095	629.45
386.107	-217.387
465.584	-501.707
543.475	-756.516
609.85	-1162.164
1035.845	-3120.697
1123.287	-3515.109
1327.719	-4260.625
1466.099	-4684.455
1521.941	-4940.177
1571.277	-5103.076
1665.961	-5538.144
1705.397	-5683.683
1760.994	-5910.718
1840.588	-6305.13
1958.301	-6797.481
2123.75	-7521.252
2260.541	-8160.058
2451.006	-9091.954
2518.118	-9341.555
2729.895	-9938.697
2872.844	-10360.884
2944.964	-10569.829
3042.966	-11094.799
3072.242	-11245.637
3131.892	-11529.864
3239.691	-12107.365];

ddat.tn = [
0.00	0.55
5.00	0.50
10.00	0.53
15.00	0.53
20.00	0.50
25.00	0.61
30.00	0.52
35.00	0.49
40.00	0.56
45.00	0.53
50.00	0.54
55.00	0.46
60.00	0.46
65.00	0.50
70.00	0.51
75.00	0.52
80.00	0.52
85.00	0.53
90.00	0.48
95.00	0.51
100.00	0.48
105.00	0.47
110.00	0.49
115.00	0.48
120.00	0.52
125.00	0.55
130.00	0.56
135.00	0.55
140.00	0.54
150.00	0.51
155.00	0.47
160.00	0.48
165.00	0.51
170.00	0.48
175.00	0.50
180.00	0.58
185.00	0.51
190.00	0.48
195.00	0.48
200.00	0.50
205.00	0.46
210.00	0.53
215.00	0.49
220.00	0.48
225.00	0.57
230.00	0.55
235.00	0.51
240.00	0.46
245.00	0.44
249.00	0.56
254.00	0.48
259.00	0.48
264.00	0.47
269.00	0.51
274.00	0.50
279.00	0.52
284.00	0.49
289.00	0.53
294.00	0.49
299.00	0.48
304.00	0.49
309.00	0.50
314.00	0.46
319.00	0.49
324.00	0.53
329.00	0.52
334.00	0.52
339.00	0.50
344.00	0.47
349.00	0.53
354.00	0.50
359.00	0.43
364.00	0.52
369.00	0.47
374.00	0.49
379.00	0.51
384.00	0.54
389.00	0.51
394.00	0.51
399.00	0.52
404.00	0.45
409.00	0.47
414.00	0.51
419.00	0.48
424.00	0.44
429.00	0.48
434.00	0.44
439.00	0.44
444.00	0.49
449.00	0.44
454.00	0.49
459.00	0.41
464.00	0.46
469.00	0.46
474.00	0.48
479.00	0.47
484.00	0.44
489.00	0.45
494.00	0.44
499.00	0.44
504.00	0.48
509.00	0.46
514.00	0.51
519.00	0.46
524.00	0.52
529.00	0.50
534.00	0.47
539.00	0.48
544.00	0.43
549.00	0.45
554.00	0.48
559.00	0.44
564.00	0.50
569.00	0.50
574.00	0.48
579.00	0.45
584.00	0.46
589.00	0.51
594.00	0.47
599.00	0.43
604.00	0.41
609.00	0.46
614.00	0.46
619.00	0.47
624.00	0.50
629.00	0.44
634.00	0.50
639.00	0.47
644.00	0.43
649.00	0.46
654.00	0.50
659.00	0.47
664.00	0.47
669.00	0.46
674.00	0.47
679.00	0.44
684.00	0.48
689.00	0.48
694.00	0.48
699.00	0.46
704.00	0.49
709.00	0.47
714.00	0.46
719.00	0.47
724.00	0.44
729.00	0.42
734.00	0.43
739.00	0.50
744.00	0.49
749.00	0.46
754.00	0.52
759.00	0.44
764.00	0.49
769.00	0.42
774.00	0.47
779.00	0.45
784.00	0.46
789.00	0.45
794.00	0.46
799.00	0.45
809.00	0.46
814.00	0.45
819.00	0.46
824.00	0.46
829.00	0.44
834.00	0.44
839.00	0.44
844.00	0.40
849.00	0.44
854.00	0.39
859.00	0.46
864.00	0.43
869.00	0.46
874.00	0.46
879.00	0.42
884.00	0.44
889.00	0.42
894.00	0.46
899.00	0.45
904.00	0.50
909.00	0.43
914.00	0.46
919.00	0.42
924.00	0.48
929.00	0.46
934.00	0.44
939.00	0.43
944.00	0.44
949.00	0.44
954.00	0.47
959.00	0.47
964.00	0.45
969.00	0.46
974.00	0.43
979.00	0.46
984.00	0.44
989.00	0.49
994.00	0.43
999.00	0.45
1004.00	0.48
1009.00	0.45
1014.00	0.39
1019.00	0.42
1024.00	0.41
1029.00	0.39
1034.00	0.40
1039.00	0.42
1044.00	0.44
1049.00	0.47
1054.00	0.43
1059.00	0.41
1064.00	0.42
1069.00	0.43
1074.00	0.43
1079.00	0.41
1084.00	0.45
1089.00	0.44
1094.00	0.43
1099.00	0.46
1104.00	0.44
1109.00	0.45
1114.00	0.45
1119.00	0.42
1124.00	0.42
1129.00	0.41
1134.00	0.40
1139.00	0.40
1144.00	0.41
1149.00	0.41
1154.00	0.41
1159.00	0.44
1164.00	0.45
1169.00	0.41
1174.00	0.39
1179.00	0.42
1184.00	0.44
1189.00	0.42
1194.00	0.44
1199.00	0.49
1204.00	0.40
1209.00	0.44
1214.00	0.44
1219.00	0.47
1224.00	0.44
1229.00	0.42
1234.00	0.38
1239.00	0.37
1244.00	0.44
1249.00	0.39
1254.00	0.49
1259.00	0.40
1264.00	0.40
1269.00	0.38
1274.00	0.38
1279.00	0.43
1284.00	0.40
1289.00	0.33
1294.00	0.40
1299.00	0.40
1304.00	0.43
1309.00	0.38
1314.00	0.37
1319.00	0.40
1324.00	0.39
1329.00	0.41
1334.00	0.41
1339.00	0.40
1344.00	0.39
1349.00	0.38
1354.00	0.41
1359.00	0.42
1364.00	0.41
1369.00	0.42
1374.00	0.42
1379.00	0.44
1384.00	0.40
1389.00	0.40
1394.00	0.44
1399.00	0.49
1404.00	0.41
1409.00	0.42
1414.00	0.43
1419.00	0.42
1424.00	0.45
1429.00	0.46
1434.00	0.43
1439.00	0.39
1444.00	0.37
1449.00	0.42
1454.00	0.42
1459.00	0.42
1464.00	0.44
1469.00	0.43
1474.00	0.44
1479.00	0.46
1484.00	0.43
1489.00	0.37
1494.00	0.40
1499.00	0.40
1504.00	0.43
1509.00	0.43
1514.00	0.44
1519.00	0.46
1524.00	0.46
1529.00	0.42
1534.00	0.41
1539.00	0.43
1544.00	0.42
1549.00	0.42
1554.00	0.43
1559.00	0.44
1564.00	0.44
1569.00	0.45
1574.00	0.40
1579.00	0.44
1584.00	0.44
1589.00	0.41
1592.50	0.29
1594.00	0.37
1599.00	0.32
1604.00	0.49
1609.00	0.45
1614.00	0.49
1619.00	0.45
1624.00	0.43
1629.00	0.47
1634.00	0.47
1639.00	0.49
1644.00	0.41
1649.00	0.46
1654.00	0.47
1659.00	0.47
1668.00	0.45
1673.00	0.45
1678.00	0.42
1683.00	0.43
1688.00	0.40
1693.00	0.43
1698.00	0.41
1703.00	0.38
1708.00	0.38
1713.00	0.41
1718.00	0.45
1723.00	0.46
1728.00	0.44
1733.00	0.37
1738.00	0.41
1743.00	0.43
1748.00	0.43
1753.00	0.41
1758.00	0.45
1763.00	0.46
1768.00	0.44
1773.00	0.32
1778.00	0.40
1783.00	0.42
1788.00	0.40
1793.00	0.35
1798.00	0.34
1803.00	0.38
1808.00	0.36
1813.00	0.40
1818.00	0.41
1823.00	0.39
1828.00	0.53
1838.00	0.40
1843.00	0.39
1848.00	0.40
1853.00	0.37
1858.00	0.39
1863.00	0.38
1868.00	0.36
1873.00	0.38
1878.00	0.38
1883.00	0.41
1892.00	0.40
1897.00	0.40
1902.00	0.38
1907.00	0.40
1912.00	0.38
1917.00	0.42
1922.00	0.35
1927.00	0.37
1932.00	0.37
1937.00	0.37
1942.00	0.41
1947.00	0.40
1952.00	0.36
1957.00	0.37
1962.00	0.36
1967.00	0.36
1972.00	0.38
1977.00	0.36
1982.00	0.38
1987.00	0.40
1992.00	0.35
1997.00	0.40
2002.00	0.39
2007.00	0.36
2012.00	0.38
2017.00	0.38
2022.00	0.39
2027.00	0.42
2032.00	0.41
2037.00	0.42
2042.00	0.40
2047.00	0.37
2052.00	0.40
2057.00	0.33
2062.00	0.38
2067.00	0.39
2072.00	0.37
2077.00	0.38
2082.00	0.42
2087.00	0.48
2092.00	0.33
2097.00	0.40
2102.00	0.41
2112.00	0.36
2117.00	0.36
2122.00	0.35
2127.00	0.36
2132.00	0.35
2137.00	0.37
2142.00	0.36
2147.00	0.33
2152.00	0.37
2157.00	0.35
2162.00	0.38
2167.00	0.37
2172.00	0.37
2182.00	0.35
2187.00	0.34
2192.00	0.34
2197.00	0.36
2202.00	0.35
2207.00	0.31
2212.00	0.35
2217.00	0.34
2222.00	0.35
2227.00	0.34
2232.00	0.35
2237.00	0.35
2242.00	0.36
2247.00	0.36
2252.00	0.37
2257.00	0.34
2262.00	0.36
2267.00	0.39
2272.00	0.41
2277.00	0.41
2282.00	0.40
2287.00	0.41
2291.00	0.40
2296.00	0.36
2301.00	0.38
2306.00	0.40
2311.00	0.37
2316.00	0.38
2321.00	0.38
2326.00	0.36
2331.00	0.34
2336.00	0.33
2341.00	0.35
2346.00	0.29
2351.00	0.30
2356.00	0.32
2361.00	0.24
2366.00	0.49
2371.00	0.30
2376.00	0.27
2381.00	0.30
2386.00	0.29
2391.00	0.28
2396.00	0.31
2401.00	0.28
2406.00	0.29
2411.00	0.27
2416.00	0.19
2421.00	0.21
2426.00	0.26
2431.00	0.18
2436.00	0.20
2441.00	0.17
2446.00	0.17
2451.00	0.18
2456.00	0.16
2461.00	0.16
2466.00	0.16
2471.00	0.18
2476.00	0.16
2481.00	0.17
2486.00	0.17
2491.00	0.17
2496.00	0.17
2501.00	0.17
2506.00	0.17
2511.00	0.18
2516.00	0.17
2521.00	0.18
2526.00	0.14
2531.00	0.15
2536.00	0.15
2541.00	0.14
2546.00	0.16
2551.00	0.17
2556.00	0.18
2561.00	0.17
2566.00	0.16
2571.00	0.17
2576.00	0.17
2581.00	0.18
2586.00	0.18
2591.00	0.17
2596.00	0.18
2601.00	0.18
2606.00	0.18
2611.00	0.16
2616.00	0.18
2621.00	0.19
2626.00	0.17
2631.00	0.20
2636.00	0.15
2641.00	0.19
2646.00	0.20
2651.00	0.16
2656.00	0.17
2661.00	0.17
2666.00	0.17
2671.00	0.16
2676.00	0.12
2681.00	0.15
2686.00	0.15
2691.00	0.13
2696.00	0.12
2701.00	0.11
2706.00	0.12
2711.00	0.14
2716.00	0.14
2721.00	0.15
2726.00	0.14
2731.00	0.10
2736.00	0.09
2741.00	0.10
2746.00	0.11
2751.00	0.12
2756.00	0.13
2761.00	0.12
2766.00	0.14
2771.00	0.10
2776.00	0.10
2781.00	0.13
2786.00	0.13
2791.00	0.11
2796.00	0.17
2801.00	0.15
2806.00	0.19
2811.00	0.16
2816.00	0.12
2821.00	0.13
2826.00	0.10
2831.00	0.13
2836.00	0.13
2841.00	0.15
2846.00	0.14
2851.00	0.09
2856.00	0.19
2861.00	0.13
2866.00	0.12
2871.00	0.14
2876.00	0.05
2881.00	0.11
2886.00	0.12
2891.00	0.12
2896.00	0.13
2901.00	0.12
2906.00	0.20
2911.00	0.15
2916.00	0.17
2921.00	0.07
2926.00	0.07
2931.00	0.03
2936.00	0.11
2941.00	0.19
2946.00	0.14
2951.00	0.15
2956.00	0.15
2961.00	0.16
2966.00	0.16
2971.00	0.11
2976.00	0.13
2981.00	0.15
2986.00	0.14
2991.00	0.11
2996.00	0.11
3001.00	0.12
3006.00	0.11
3011.00	0.11
3016.00	0.14
3021.00	0.15
3026.00	0.14
3031.00	0.14
3036.00	0.12
3041.00	0.11
3046.00	0.07
3051.00	0.10
3056.00	0.05
3061.00	0.10
3066.00	0.09
3071.00	0.09
3076.00	0.08
3081.00	0.09
3086.00	0.08
3091.00	0.09
3096.00	0.09
3101.00	0.08
3106.00	0.07
3111.00	0.05
3116.00	0.04
3121.00	0.11
3126.00	0.08
3131.00	0.10
3136.00	0.11
3141.00	0.10
3146.00	0.08
3151.00	0.08
3156.00	0.10
3161.00	0.08
3166.00	0.09
3171.00	0.11
3176.00	0.10
3181.00	0.11
3186.00	0.11
3191.00	0.10
3196.00	0.07
3201.00	0.11
3206.00	0.09
3211.00	0.09
3216.00	0.10
3221.00	0.10
3226.00	0.08
3231.00	0.08
3236.00	0.07
3241.00	0.06
3246.00	0.06
3251.00	0.07
3256.00	0.07
3261.00	0.05
3266.00	0.06
3271.00	0.05
3276.00	0.05
3281.00	0.05
3286.00	0.05
3291.00	0.04
3296.00	0.04
3301.00	0.04
3306.00	0.04
3311.00	0.04
3316.00	0.04
3321.00	0.04
3326.00	0.04
3331.00	0.04
3336.00	0.04
3341.00	0.04
3346.00	0.03
3351.00	0.05
3356.00	0.05
3361.00	0.05
3366.00	0.05
3371.00	0.04
3376.00	0.04
3381.00	0.03
3391.00	0.05
3396.00	0.04
3401.00	0.04
3406.00	0.05
3411.00	0.04
3416.00	0.04
3421.00	0.04
3426.00	0.05
3431.00	0.05
3436.00	0.03
3441.00	0.05
3446.00	0.04
3451.00	0.03
3456.00	0.04
3461.00	0.04
3466.00	0.03
3471.00	0.03
3476.00	0.05
3481.00	0.05
3486.00	0.05
3491.00	0.05
3496.00	0.05
3501.00	0.04
3506.00	0.04
3511.00	0.04
3516.00	0.05
3521.00	0.05
3526.00	0.04
3531.00	0.04
3536.00	0.04
3541.00	0.04
3546.00	0.04
3551.00	0.03
3556.00	0.05
3561.00	0.03
3566.00	0.05
3571.00	0.03
3576.00	0.03
3581.00	0.03
3586.00	0.03
3591.00	0.03
3596.00	0.04
3601.00	0.04
3606.00	0.03
3611.00	0.03
3616.00	0.03
3621.00	0.03
3626.00	0.02
3631.00	0.03
3636.00	0.03
3641.00	0.02
3646.00	0.03
3651.00	0.03
3656.00	0.02
3661.00	0.02
3666.00	0.02
3671.00	0.02
3676.00	0.02
3681.00	0.02
3686.00	0.02
3691.00	0.02
3696.00	0.02
3701.00	0.02
3706.00	0.02
3711.00	0.02
3716.00	0.02
3721.00	0.02
3726.00	0.02
3731.00	0.02
3736.00	0.02
3741.00	0.02
3746.00	0.02
3751.00	0.02
3756.00	0.02
3761.00	0.01
3766.00	0.02
3771.00	0.02
3776.00	0.00
3781.00	0.02
3786.00	0.00
3791.00	0.00
3796.00	0.00
3801.00	0.02];

ddat.caco3 = [
0.00	3.50
5.00	3.08
10.00	4.83
15.00	3.50
20.00	3.58
25.00	3.33
30.00	4.92
35.00	4.50
40.00	4.92
45.00	4.00
50.00	3.25
55.00	3.33
60.00	3.58
65.00	5.25
70.00	4.25
75.00	5.17
80.00	5.42
85.00	4.25
90.00	3.25
95.00	3.50
100.00	3.08
105.00	2.92
110.00	2.92
115.00	3.33
120.00	3.42
125.00	3.92
130.00	4.25
135.00	3.83
140.00	3.58
150.00	3.42
155.00	2.83
160.00	3.33
165.00	3.17
170.00	3.33
175.00	3.33
180.00	3.00
185.00	2.83
190.00	2.58
195.00	3.17
200.00	2.92
205.00	3.00
210.00	3.25
215.00	3.00
220.00	3.33
225.00	4.08
230.00	3.75
235.00	3.92
240.00	3.17
245.00	3.50
249.00	3.42
254.00	3.58
259.00	3.83
264.00	3.25
269.00	3.83
274.00	3.83
279.00	4.00
284.00	3.83
289.00	4.50
294.00	3.58
299.00	3.25
304.00	3.00
309.00	4.25
314.00	3.17
319.00	3.67
324.00	4.33
329.00	4.92
334.00	4.00
339.00	3.75
344.00	3.42
349.00	6.58
354.00	4.08
359.00	4.83
364.00	4.08
369.00	3.75
374.00	3.92
379.00	4.00
384.00	4.08
389.00	3.92
394.00	4.75
399.00	3.75
404.00	3.83
409.00	3.67
414.00	3.75
419.00	4.83
424.00	3.17
429.00	3.42
434.00	3.58
439.00	4.00
444.00	3.83
449.00	3.75
454.00	4.42
459.00	6.50
464.00	3.58
469.00	4.42
474.00	3.83
479.00	3.58
484.00	3.67
489.00	3.83
494.00	3.42
499.00	3.42
504.00	3.58
509.00	4.17
514.00	4.08
519.00	3.33
524.00	3.58
529.00	3.75
534.00	3.67
539.00	3.58
544.00	3.33
549.00	3.00
554.00	3.42
559.00	3.67
564.00	4.50
569.00	4.83
574.00	3.83
579.00	3.25
584.00	3.50
589.00	4.42
594.00	3.67
599.00	3.50
604.00	3.42
609.00	4.42
614.00	3.83
619.00	3.58
624.00	3.83
629.00	4.58
634.00	4.25
639.00	3.92
644.00	4.08
649.00	4.08
654.00	3.75
659.00	3.92
664.00	4.83
669.00	3.75
674.00	3.42
679.00	2.67
684.00	4.58
689.00	4.42
694.00	4.42
699.00	3.50
704.00	3.08
709.00	3.75
714.00	2.92
719.00	4.92
724.00	3.08
729.00	3.00
734.00	4.58
739.00	3.83
744.00	4.50
749.00	3.58
754.00	4.25
759.00	3.42
764.00	4.08
769.00	3.00
774.00	3.17
779.00	2.92
784.00	2.83
789.00	3.92
794.00	3.42
799.00	3.58
809.00	3.17
814.00	1.75
819.00	3.33
824.00	3.00
829.00	2.17
834.00	3.08
839.00	2.75
844.00	2.83
849.00	3.17
854.00	2.75
859.00	3.50
864.00	3.92
869.00	3.50
874.00	3.25
879.00	3.92
884.00	3.75
889.00	2.92
894.00	3.33
899.00	3.75
904.00	3.92
909.00	2.75
914.00	3.58
919.00	3.17
924.00	3.92
929.00	3.33
934.00	3.00
939.00	3.50
944.00	3.67
949.00	3.17
954.00	3.25
959.00	5.67
964.00	4.67
969.00	3.50
974.00	4.00
979.00	3.92
984.00	4.50
989.00	4.75
994.00	3.42
999.00	3.50
1004.00	3.50
1009.00	4.08
1014.00	3.25
1019.00	4.33
1024.00	3.42
1029.00	2.75
1034.00	3.08
1039.00	3.08
1044.00	4.25
1049.00	5.33
1054.00	3.83
1059.00	3.17
1064.00	3.17
1069.00	3.83
1074.00	3.67
1079.00	2.83
1084.00	3.25
1089.00	3.08
1094.00	3.00
1099.00	4.50
1104.00	4.08
1109.00	3.50
1114.00	3.75
1119.00	3.75
1124.00	3.00
1129.00	3.67
1134.00	3.67
1139.00	3.58
1144.00	4.00
1149.00	3.17
1154.00	5.58
1159.00	3.58
1164.00	4.42
1169.00	3.42
1174.00	3.17
1179.00	4.33
1184.00	4.17
1189.00	3.42
1194.00	3.92
1199.00	5.75
1204.00	3.75
1209.00	3.83
1214.00	4.33
1219.00	4.08
1224.00	3.67
1229.00	3.75
1234.00	2.83
1239.00	3.33
1244.00	3.75
1249.00	3.33
1254.00	4.00
1259.00	3.67
1264.00	2.58
1269.00	3.42
1274.00	2.75
1279.00	3.58
1284.00	2.92
1289.00	3.83
1294.00	4.33
1299.00	3.42
1304.00	4.00
1309.00	3.25
1314.00	3.00
1319.00	3.08
1324.00	3.75
1329.00	3.67
1334.00	4.08
1339.00	3.50
1344.00	3.08
1349.00	3.42
1354.00	4.50
1359.00	3.75
1364.00	3.50
1369.00	4.17
1374.00	3.75
1379.00	4.17
1384.00	3.58
1389.00	5.92
1394.00	4.25
1399.00	4.75
1404.00	3.67
1409.00	4.58
1414.00	4.83
1419.00	4.00
1424.00	4.33
1429.00	5.08
1434.00	4.58
1439.00	4.00
1444.00	4.08
1449.00	4.50
1454.00	5.17
1459.00	4.75
1464.00	4.50
1469.00	3.83
1474.00	4.25
1479.00	4.67
1484.00	4.17
1489.00	4.08
1494.00	4.00
1499.00	4.08
1504.00	4.83
1509.00	3.83
1514.00	4.42
1519.00	4.42
1524.00	4.50
1529.00	3.83
1534.00	4.92
1539.00	4.25
1544.00	3.83
1549.00	3.25
1554.00	3.50
1559.00	3.50
1564.00	3.92
1569.00	4.08
1574.00	4.42
1579.00	4.08
1584.00	4.33
1589.00	4.00
1592.50	1.75
1594.00	2.75
1599.00	4.33
1604.00	4.92
1609.00	4.92
1614.00	5.17
1619.00	4.83
1624.00	4.58
1629.00	4.25
1634.00	4.75
1639.00	5.58
1644.00	4.67
1649.00	4.92
1654.00	5.00
1659.00	4.83
1668.00	3.92
1673.00	4.58
1678.00	4.08
1683.00	4.50
1688.00	4.42
1693.00	5.42
1698.00	4.58
1703.00	4.17
1708.00	4.08
1713.00	4.00
1718.00	4.50
1723.00	4.83
1728.00	4.58
1733.00	3.83
1738.00	4.08
1743.00	4.83
1748.00	4.67
1753.00	4.25
1758.00	5.00
1763.00	5.00
1768.00	4.50
1773.00	3.67
1778.00	4.50
1783.00	6.08
1788.00	4.83
1793.00	4.58
1798.00	4.08
1803.00	4.75
1808.00	4.17
1813.00	4.83
1818.00	4.83
1823.00	5.08
1828.00	5.75
1838.00	4.75
1843.00	5.00
1848.00	5.50
1853.00	4.42
1858.00	4.92
1863.00	5.25
1868.00	5.25
1873.00	5.17
1878.00	4.67
1883.00	4.25
1892.00	5.17
1897.00	5.00
1902.00	5.25
1907.00	4.17
1912.00	2.54
1917.00	4.67
1922.00	5.17
1927.00	4.42
1932.00	3.92
1937.00	3.33
1942.00	5.25
1947.00	4.75
1952.00	4.42
1957.00	4.67
1962.00	4.33
1967.00	4.42
1972.00	5.00
1977.00	4.67
1982.00	7.58
1987.00	5.00
1992.00	4.92
1997.00	4.50
2002.00	4.58
2007.00	4.00
2012.00	3.58
2017.00	4.17
2022.00	3.08
2027.00	5.33
2032.00	4.92
2037.00	4.42
2042.00	4.92
2047.00	4.58
2052.00	5.17
2057.00	3.75
2062.00	5.33
2067.00	5.75
2072.00	5.33
2077.00	4.58
2082.00	5.00
2087.00	6.00
2092.00	5.08
2097.00	5.08
2102.00	5.42
2112.00	4.25
2117.00	5.33
2122.00	5.33
2127.00	5.17
2132.00	4.67
2137.00	4.67
2142.00	5.67
2147.00	4.33
2152.00	5.08
2157.00	4.83
2162.00	5.17
2167.00	4.92
2172.00	5.92
2182.00	5.50
2187.00	5.17
2192.00	4.83
2197.00	5.08
2202.00	6.08
2207.00	4.92
2212.00	5.75
2217.00	5.42
2222.00	5.25
2227.00	5.08
2232.00	5.42
2237.00	4.08
2242.00	5.75
2247.00	5.17
2252.00	5.00
2257.00	4.25
2262.00	4.92
2267.00	6.08
2272.00	4.58
2277.00	4.83
2282.00	4.17
2287.00	6.83
2291.00	3.33
2296.00	4.33
2301.00	3.83
2306.00	4.08
2311.00	4.50
2316.00	4.50
2321.00	2.67
2326.00	3.75
2331.00	3.42
2336.00	3.25
2341.00	2.83
2346.00	3.25
2351.00	3.00
2356.00	3.58
2361.00	3.42
2366.00	4.42
2371.00	3.75
2376.00	4.00
2381.00	4.25
2386.00	5.33
2391.00	4.67
2396.00	5.17
2401.00	4.75
2406.00	4.67
2411.00	5.50
2416.00	3.92
2421.00	4.25
2426.00	5.17
2431.00	2.83
2436.00	4.83
2441.00	4.25
2446.00	4.83
2451.00	5.58
2456.00	4.00
2461.00	2.67
2466.00	2.92
2471.00	1.83
2476.00	3.17
2481.00	4.08
2486.00	3.83
2491.00	2.83
2496.00	4.00
2501.00	4.25
2506.00	3.58
2511.00	4.33
2516.00	4.50
2521.00	4.00
2526.00	3.58
2531.00	3.50
2536.00	3.50
2541.00	3.17
2546.00	4.17
2551.00	3.58
2556.00	3.58
2561.00	4.83
2566.00	4.08
2571.00	5.50
2576.00	4.83
2581.00	7.92
2586.00	8.08
2591.00	6.92
2596.00	6.83
2601.00	11.00
2606.00	6.08
2611.00	6.92
2616.00	6.83
2621.00	6.83
2626.00	8.08
2631.00	6.17
2636.00	4.67
2641.00	6.75
2646.00	5.17
2651.00	4.33
2656.00	3.67
2661.00	3.33
2666.00	1.75
2671.00	1.33
2676.00	1.17
2681.00	1.08
2686.00	0.67
2691.00	0.92
2696.00	0.58
2701.00	0.58
2706.00	0.58
2711.00	0.42
2716.00	1.17
2721.00	0.67
2726.00	0.33
2731.00	0.17
2736.00	0.17
2741.00	0.25
2746.00	0.25
2751.00	0.08
2756.00	0.25
2761.00	0.25
2766.00	0.92
2771.00	0.25
2776.00	0.25
2781.00	0.25
2786.00	0.67
2791.00	0.67
2796.00	0.25
2801.00	0.25
2806.00	0.05
2811.00	0.08
2816.00	0.07
2821.00	0.33
2826.00	3.17
2831.00	0.42
2836.00	0.50
2841.00	0.50
2846.00	0.42
2851.00	3.33
2856.00	1.08
2861.00	0.58
2866.00	0.58
2871.00	1.00
2876.00	1.92
2881.00	2.25
2886.00	2.00
2891.00	2.08
2896.00	2.08
2901.00	2.17
2906.00	2.00
2911.00	2.42
2916.00	6.50
2921.00	3.58
2926.00	9.00
2931.00	4.33
2936.00	2.50
2941.00	2.67
2946.00	3.00
2951.00	3.50
2956.00	3.58
2961.00	3.92
2966.00	3.58
2971.00	3.17
2976.00	2.50
2981.00	2.75
2986.00	2.75
2991.00	2.50
2996.00	2.50
3001.00	2.50
3006.00	2.58
3011.00	2.50
3016.00	2.92
3021.00	3.50
3026.00	2.83
3031.00	3.42
3036.00	3.67
3041.00	2.25
3046.00	2.92
3051.00	2.83
3056.00	2.25
3061.00	3.00
3066.00	2.75
3071.00	15.00
3076.00	3.08
3081.00	2.33
3086.00	2.25
3091.00	1.92
3096.00	2.67
3101.00	3.17
3106.00	3.83
3111.00	5.00
3116.00	2.58
3121.00	2.83
3126.00	3.00
3131.00	3.08
3136.00	3.17
3141.00	3.08
3146.00	3.00
3151.00	2.83
3156.00	2.92
3161.00	3.08
3166.00	3.25
3171.00	3.00
3176.00	3.08
3181.00	3.33
3186.00	2.42
3191.00	2.75
3196.00	3.00
3201.00	3.33
3206.00	3.25
3211.00	3.42
3216.00	3.00
3221.00	2.08
3226.00	4.33
3231.00	3.25
3236.00	5.17
3241.00	4.92
3246.00	3.42
3251.00	2.83
3256.00	3.83
3261.00	3.25
3266.00	2.58
3271.00	3.67
3276.00	3.67
3281.00	4.00
3286.00	3.92
3291.00	4.08
3296.00	3.75
3301.00	3.50
3306.00	3.33
3311.00	2.58
3316.00	3.25
3321.00	3.75
3326.00	3.50
3331.00	3.33
3336.00	3.50
3341.00	3.92
3346.00	3.67
3351.00	2.58
3356.00	2.83
3361.00	1.08
3366.00	1.25
3371.00	2.67
3376.00	4.00
3381.00	3.08
3391.00	1.67
3396.00	2.52
3401.00	2.33
3406.00	1.92
3411.00	2.83
3416.00	4.83
3421.00	3.67
3426.00	2.08
3431.00	1.33
3436.00	3.17
3441.00	1.50
3446.00	2.25
3451.00	2.95
3456.00	4.33
3461.00	1.75
3466.00	3.25
3471.00	3.42
3476.00	1.25
3481.00	1.42
3486.00	1.17
3491.00	0.67
3496.00	2.75
3501.00	3.25
3506.00	3.25
3511.00	2.25
3516.00	2.83
3521.00	2.08
3526.00	1.83
3531.00	2.08
3536.00	1.83
3541.00	2.42
3546.00	2.67
3551.00	9.67
3556.00	2.25
3561.00	3.83
3566.00	2.92
3571.00	20.92
3576.00	0.67
3581.00	2.92
3586.00	21.07
3591.00	8.43
3596.00	4.33
3601.00	3.50
3606.00	3.92
3611.00	3.00
3616.00	3.92
3621.00	4.42
3626.00	4.17
3631.00	3.92
3636.00	4.58
3641.00	5.08
3646.00	5.33
3651.00	4.42
3656.00	3.92
3661.00	4.67
3666.00	8.58
3671.00	3.67
3676.00	6.08
3681.00	3.75
3686.00	4.58
3691.00	4.00
3696.00	5.25
3701.00	4.50
3706.00	3.58
3711.00	2.92
3716.00	3.83
3721.00	3.83
3726.00	3.16
3731.00	4.08
3736.00	4.25
3741.00	4.75
3746.00	4.50
3751.00	4.71
3756.00	3.42
3761.00	3.58
3766.00	3.75
3771.00	4.75
3776.00	3.42
3781.00	3.92
3786.00	3.92
3791.00	3.65
3796.00	3.23
3801.00	5.25];

ddat.toc = [
0.00	6.82
5.00	6.21
10.00	6.61
15.00	7.07
20.00	6.29
25.00	7.73
30.00	6.55
35.00	5.97
40.00	6.85
45.00	7.08
50.00	6.87
55.00	6.02
60.00	6.19
65.00	6.59
70.00	7.08
75.00	6.89
80.00	6.60
85.00	6.87
90.00	6.19
95.00	6.70
100.00	6.15
105.00	5.81
110.00	6.58
115.00	5.83
120.00	6.78
125.00	7.49
130.00	7.24
135.00	7.23
140.00	7.12
150.00	6.49
155.00	5.46
160.00	6.10
165.00	6.20
170.00	5.89
175.00	5.77
180.00	7.32
185.00	6.53
190.00	5.97
195.00	5.99
200.00	6.35
205.00	5.53
210.00	6.56
215.00	6.09
220.00	5.82
225.00	7.09
230.00	7.09
235.00	6.94
240.00	6.20
245.00	6.02
249.00	6.81
254.00	6.13
259.00	6.29
264.00	5.86
269.00	6.58
274.00	6.23
279.00	7.33
284.00	5.97
289.00	6.64
294.00	6.26
299.00	5.93
304.00	6.27
309.00	5.92
314.00	6.10
319.00	6.13
324.00	6.43
329.00	6.84
334.00	6.34
339.00	6.46
344.00	5.80
349.00	6.42
354.00	6.32
359.00	5.61
364.00	5.94
369.00	5.75
374.00	6.40
379.00	6.49
384.00	6.55
389.00	6.58
394.00	6.53
399.00	6.49
404.00	5.90
409.00	5.08
414.00	6.12
419.00	5.91
424.00	5.70
429.00	5.94
434.00	6.06
439.00	5.81
444.00	6.34
449.00	5.34
454.00	6.39
459.00	5.39
464.00	6.64
469.00	5.68
474.00	6.26
479.00	5.88
484.00	5.34
489.00	5.78
494.00	5.55
499.00	5.96
504.00	6.11
509.00	5.86
514.00	6.37
519.00	6.54
524.00	7.39
529.00	5.95
534.00	5.80
539.00	6.19
544.00	5.41
549.00	5.63
554.00	6.15
559.00	6.42
564.00	6.41
569.00	6.91
574.00	6.03
579.00	5.29
584.00	5.90
589.00	6.44
594.00	5.99
599.00	5.76
604.00	4.95
609.00	5.50
614.00	5.70
619.00	5.76
624.00	6.55
629.00	5.16
634.00	6.12
639.00	6.31
644.00	5.15
649.00	5.90
654.00	6.15
659.00	5.06
664.00	5.82
669.00	5.46
674.00	5.87
679.00	3.73
684.00	6.30
689.00	6.21
694.00	5.93
699.00	5.78
704.00	6.27
709.00	5.97
714.00	5.53
719.00	5.68
724.00	5.49
729.00	5.14
734.00	5.45
739.00	6.32
744.00	6.13
749.00	5.32
754.00	6.84
759.00	5.49
764.00	6.07
769.00	5.19
774.00	5.94
779.00	5.28
784.00	5.39
789.00	4.88
794.00	5.89
799.00	4.93
809.00	5.51
814.00	5.46
819.00	5.68
824.00	5.72
829.00	5.37
834.00	5.07
839.00	5.88
844.00	4.83
849.00	5.29
854.00	4.77
859.00	5.61
864.00	5.66
869.00	5.57
874.00	5.59
879.00	5.16
884.00	5.60
889.00	5.13
894.00	5.22
899.00	5.16
904.00	6.21
909.00	5.25
914.00	5.49
919.00	4.98
924.00	5.93
929.00	5.43
934.00	5.17
939.00	6.74
944.00	5.46
949.00	5.21
954.00	5.33
959.00	6.01
964.00	5.46
969.00	5.53
974.00	5.25
979.00	5.93
984.00	5.30
989.00	6.09
994.00	5.70
999.00	7.12
1004.00	7.49
1009.00	5.41
1014.00	4.53
1019.00	4.84
1024.00	5.15
1029.00	4.55
1034.00	4.71
1039.00	4.94
1044.00	4.98
1049.00	5.78
1054.00	5.16
1059.00	4.49
1064.00	4.70
1069.00	4.97
1074.00	5.09
1079.00	4.78
1084.00	5.23
1089.00	4.91
1094.00	4.76
1099.00	5.63
1104.00	5.31
1109.00	5.55
1114.00	5.52
1119.00	4.76
1124.00	4.58
1129.00	4.93
1134.00	4.86
1139.00	4.80
1144.00	4.86
1149.00	5.17
1154.00	4.96
1159.00	5.28
1164.00	5.68
1169.00	4.98
1174.00	4.58
1179.00	5.05
1184.00	5.39
1189.00	4.88
1194.00	5.53
1199.00	5.88
1204.00	4.56
1209.00	5.01
1214.00	5.24
1219.00	5.64
1224.00	5.22
1229.00	5.11
1234.00	4.23
1239.00	4.34
1244.00	5.01
1249.00	4.37
1254.00	4.99
1259.00	4.67
1264.00	4.12
1269.00	4.56
1274.00	4.37
1279.00	4.73
1284.00	4.44
1289.00	3.86
1294.00	5.02
1299.00	4.83
1304.00	5.06
1309.00	4.64
1314.00	4.63
1319.00	4.52
1324.00	4.76
1329.00	4.84
1334.00	4.94
1339.00	4.74
1344.00	4.46
1349.00	4.35
1354.00	5.67
1359.00	6.18
1364.00	4.99
1369.00	5.32
1374.00	4.77
1379.00	5.13
1384.00	4.53
1389.00	5.55
1394.00	5.26
1399.00	5.92
1404.00	4.63
1409.00	4.74
1414.00	5.23
1419.00	5.26
1424.00	5.45
1429.00	5.56
1434.00	4.94
1439.00	5.78
1444.00	4.56
1449.00	5.16
1454.00	5.14
1459.00	5.19
1464.00	5.43
1469.00	5.95
1474.00	5.35
1479.00	5.45
1484.00	4.88
1489.00	4.43
1494.00	4.84
1499.00	4.79
1504.00	5.20
1509.00	4.97
1514.00	5.16
1519.00	5.12
1524.00	5.58
1529.00	4.80
1534.00	5.10
1539.00	4.76
1544.00	4.73
1549.00	4.55
1554.00	4.80
1559.00	4.65
1564.00	4.67
1569.00	5.15
1574.00	4.68
1579.00	4.80
1584.00	4.85
1589.00	4.43
1592.50	2.79
1594.00	3.81
1599.00	3.54
1604.00	5.65
1609.00	5.07
1614.00	5.91
1619.00	5.18
1624.00	4.76
1629.00	5.25
1634.00	4.95
1639.00	5.70
1644.00	4.40
1649.00	5.39
1654.00	5.15
1659.00	5.44
1668.00	4.78
1673.00	5.04
1678.00	4.58
1683.00	4.64
1688.00	4.69
1693.00	5.01
1698.00	4.68
1703.00	4.57
1708.00	4.40
1713.00	4.58
1718.00	5.02
1723.00	5.50
1728.00	4.93
1733.00	4.01
1738.00	4.72
1743.00	5.12
1748.00	4.96
1753.00	4.88
1758.00	5.09
1763.00	5.73
1768.00	6.60
1773.00	3.93
1778.00	4.73
1783.00	5.05
1788.00	4.72
1793.00	4.45
1798.00	4.31
1803.00	4.55
1808.00	4.54
1813.00	4.88
1818.00	5.40
1823.00	4.90
1828.00	5.80
1838.00	4.99
1843.00	4.84
1848.00	4.86
1853.00	4.53
1858.00	4.73
1863.00	4.45
1868.00	4.55
1873.00	4.75
1878.00	4.83
1883.00	5.34
1892.00	5.03
1897.00	5.20
1902.00	4.98
1907.00	6.63
1912.00	7.64
1917.00	5.47
1922.00	4.58
1927.00	5.29
1932.00	4.54
1937.00	4.77
1942.00	5.22
1947.00	4.95
1952.00	4.80
1957.00	4.78
1962.00	4.83
1967.00	4.53
1972.00	4.80
1977.00	4.40
1982.00	4.84
1987.00	4.82
1992.00	4.46
1997.00	5.11
2002.00	4.84
2007.00	4.38
2012.00	4.69
2017.00	4.59
2022.00	4.78
2027.00	5.17
2032.00	5.06
2037.00	5.10
2042.00	5.01
2047.00	4.72
2052.00	5.02
2057.00	4.71
2062.00	4.70
2067.00	4.77
2072.00	4.84
2077.00	4.72
2082.00	5.09
2087.00	5.10
2092.00	4.22
2097.00	5.13
2102.00	5.19
2112.00	4.40
2117.00	4.44
2122.00	4.19
2127.00	4.32
2132.00	4.09
2137.00	4.49
2142.00	4.22
2147.00	4.02
2152.00	4.29
2157.00	4.25
2162.00	4.49
2167.00	4.39
2172.00	4.14
2182.00	4.19
2187.00	4.08
2192.00	3.98
2197.00	4.27
2202.00	4.10
2207.00	4.06
2212.00	4.14
2217.00	4.18
2222.00	4.18
2227.00	3.95
2232.00	4.41
2237.00	4.34
2242.00	4.25
2247.00	4.38
2252.00	4.64
2257.00	4.28
2262.00	4.41
2267.00	5.18
2272.00	5.35
2277.00	5.04
2282.00	4.89
2287.00	5.00
2291.00	5.64
2296.00	4.55
2301.00	4.96
2306.00	5.26
2311.00	4.55
2316.00	4.88
2321.00	4.95
2326.00	4.46
2331.00	4.27
2336.00	4.20
2341.00	4.15
2346.00	3.33
2351.00	3.43
2356.00	3.67
2361.00	2.51
2366.00	3.54
2371.00	3.15
2376.00	2.95
2381.00	3.28
2386.00	3.36
2391.00	3.01
2396.00	3.48
2401.00	3.26
2406.00	3.06
2411.00	3.21
2416.00	2.24
2421.00	2.58
2426.00	2.76
2431.00	2.13
2436.00	2.25
2441.00	1.96
2446.00	1.83
2451.00	1.71
2456.00	2.45
2461.00	1.91
2466.00	1.91
2471.00	3.22
2476.00	2.26
2481.00	2.29
2486.00	2.47
2491.00	2.30
2496.00	2.19
2501.00	2.36
2506.00	2.33
2511.00	2.37
2516.00	2.22
2521.00	2.20
2526.00	1.96
2531.00	1.90
2536.00	2.03
2541.00	2.07
2546.00	2.13
2551.00	2.21
2556.00	2.13
2561.00	2.11
2566.00	1.74
2571.00	2.04
2576.00	1.98
2581.00	1.96
2586.00	2.08
2591.00	1.89
2596.00	1.94
2601.00	1.87
2606.00	1.95
2611.00	1.73
2616.00	2.06
2621.00	2.11
2626.00	1.88
2631.00	2.18
2636.00	1.58
2641.00	2.13
2646.00	2.50
2651.00	1.87
2656.00	2.00
2661.00	1.97
2666.00	1.96
2671.00	2.11
2676.00	1.25
2681.00	1.72
2686.00	2.46
2691.00	1.60
2696.00	1.34
2701.00	1.32
2706.00	1.55
2711.00	2.05
2716.00	1.95
2721.00	1.87
2726.00	1.63
2731.00	1.04
2736.00	0.91
2741.00	1.10
2746.00	1.27
2751.00	1.54
2756.00	1.74
2761.00	1.76
2766.00	2.13
2771.00	1.26
2776.00	1.34
2781.00	2.04
2786.00	1.93
2791.00	1.35
2796.00	2.52
2801.00	2.09
2806.00	2.81
2811.00	2.22
2816.00	1.62
2821.00	1.72
2826.00	1.28
2831.00	1.76
2836.00	1.81
2841.00	2.14
2846.00	1.88
2851.00	0.90
2856.00	3.69
2861.00	1.62
2866.00	1.56
2871.00	1.97
2876.00	0.60
2881.00	1.25
2886.00	1.50
2891.00	1.33
2896.00	1.59
2901.00	1.60
2906.00	4.43
2911.00	3.15
2916.00	14.73
2921.00	0.76
2926.00	0.21
2931.00	0.22
2936.00	1.20
2941.00	2.76
2946.00	1.64
2951.00	1.37
2956.00	1.35
2961.00	1.48
2966.00	1.64
2971.00	1.43
2976.00	1.06
2981.00	1.44
2986.00	1.58
2991.00	0.99
2996.00	0.84
3001.00	1.15
3006.00	0.90
3011.00	0.97
3016.00	1.04
3021.00	1.27
3026.00	1.12
3031.00	1.16
3036.00	0.94
3041.00	0.95
3046.00	0.48
3051.00	0.86
3056.00	0.49
3061.00	0.80
3066.00	0.71
3071.00	0.74
3076.00	0.61
3081.00	0.70
3086.00	0.55
3091.00	0.68
3096.00	0.66
3101.00	0.49
3106.00	0.43
3111.00	0.41
3116.00	0.25
3121.00	0.81
3126.00	0.60
3131.00	0.66
3136.00	0.83
3141.00	0.81
3146.00	0.60
3151.00	0.65
3156.00	0.78
3161.00	0.59
3166.00	0.64
3171.00	0.82
3176.00	0.74
3181.00	0.79
3186.00	0.76
3191.00	0.76
3196.00	0.35
3201.00	0.91
3206.00	0.65
3211.00	0.63
3216.00	0.76
3221.00	0.92
3226.00	0.63
3231.00	0.50
3236.00	0.38
3241.00	0.33
3246.00	0.43
3251.00	0.38
3256.00	0.40
3261.00	0.23
3266.00	0.28
3271.00	0.16
3276.00	0.18
3281.00	0.15
3286.00	0.20
3291.00	0.15
3296.00	0.11
3301.00	0.16
3306.00	0.18
3311.00	0.17
3316.00	0.11
3321.00	0.17
3326.00	0.15
3331.00	0.14
3336.00	0.17
3341.00	0.17
3346.00	0.15
3351.00	0.21
3356.00	0.16
3361.00	0.21
3366.00	0.22
3371.00	0.16
3376.00	0.14
3381.00	0.14
3391.00	0.24
3396.00	0.17
3401.00	0.23
3406.00	0.22
3411.00	0.11
3416.00	0.11
3421.00	0.19
3426.00	0.19
3431.00	0.24
3436.00	0.12
3441.00	0.24
3446.00	0.13
3451.00	0.38
3456.00	0.19
3461.00	0.15
3466.00	0.12
3471.00	0.13
3476.00	0.26
3481.00	0.29
3486.00	0.23
3491.00	0.24
3496.00	0.20
3501.00	0.19
3506.00	0.18
3511.00	0.20
3516.00	0.17
3521.00	0.22
3526.00	0.18
3531.00	0.19
3536.00	0.18
3541.00	0.16
3546.00	0.16
3551.00	0.02
3556.00	0.16
3561.00	0.07
3566.00	0.18
3571.00	0.21
3576.00	0.06
3581.00	0.07
3586.00	0.10
3591.00	0.08
3596.00	0.12
3601.00	0.14
3606.00	0.08
3611.00	0.12
3616.00	0.09
3621.00	0.07
3626.00	0.08
3631.00	0.12
3636.00	0.10
3641.00	0.04
3646.00	0.12
3651.00	0.05
3656.00	0.07
3661.00	0.06
3666.00	0.11
3671.00	0.03
3676.00	0.02
3681.00	0.04
3686.00	0.05
3691.00	0.07
3696.00	0.04
3701.00	0.07
3706.00	0.06
3711.00	0.03
3716.00	0.04
3721.00	0.08
3726.00	0.02
3731.00	0.05
3736.00	0.12
3741.00	0.09
3746.00	0.03
3751.00	0.04
3756.00	0.04
3761.00	0.03
3766.00	0.03
3771.00	0.09
3776.00	0.09
3781.00	0.04
3786.00	0.04
3791.00	0.05
3796.00	0.05
3801.00	0.06];

ddat.cn = [
0.00	12.46
5.00	12.39
10.00	12.51
15.00	13.23
20.00	12.54
25.00	12.65
30.00	12.58
35.00	12.17
40.00	12.24
45.00	13.25
50.00	12.67
55.00	13.20
60.00	13.37
65.00	13.11
70.00	13.86
75.00	13.21
80.00	12.76
85.00	12.97
90.00	12.98
95.00	13.26
100.00	12.93
105.00	12.38
110.00	13.38
115.00	12.24
120.00	13.06
125.00	13.68
130.00	13.03
135.00	13.24
140.00	13.26
150.00	12.64
155.00	11.51
160.00	12.72
165.00	12.25
170.00	12.32
175.00	11.61
180.00	12.53
185.00	12.92
190.00	12.51
195.00	12.52
200.00	12.77
205.00	11.90
210.00	12.36
215.00	12.37
220.00	12.10
225.00	12.47
230.00	12.79
235.00	13.62
240.00	13.42
245.00	13.70
249.00	12.18
254.00	12.85
259.00	12.98
264.00	12.54
269.00	12.88
274.00	12.46
279.00	14.06
284.00	12.26
289.00	12.47
294.00	12.85
299.00	12.32
304.00	12.76
309.00	11.82
314.00	13.33
319.00	12.46
324.00	12.24
329.00	13.09
334.00	12.30
339.00	12.83
344.00	12.40
349.00	12.06
354.00	12.58
359.00	12.96
364.00	11.53
369.00	12.14
374.00	13.11
379.00	12.77
384.00	12.14
389.00	12.98
394.00	12.74
399.00	12.47
404.00	12.99
409.00	10.75
414.00	12.10
419.00	12.40
424.00	12.92
429.00	12.43
434.00	13.66
439.00	13.32
444.00	12.89
449.00	12.18
454.00	13.04
459.00	13.14
464.00	14.44
469.00	12.39
474.00	13.15
479.00	12.42
484.00	12.21
489.00	12.78
494.00	12.50
499.00	13.50
504.00	12.82
509.00	12.78
514.00	12.46
519.00	14.19
524.00	14.18
529.00	11.82
534.00	12.29
539.00	12.79
544.00	12.57
549.00	12.50
554.00	12.77
559.00	14.72
564.00	12.74
569.00	13.74
574.00	12.51
579.00	11.67
584.00	12.92
589.00	12.74
594.00	12.72
599.00	13.36
604.00	11.96
609.00	12.08
614.00	12.38
619.00	12.17
624.00	13.10
629.00	11.85
634.00	12.34
639.00	13.50
644.00	11.92
649.00	12.85
654.00	12.32
659.00	10.78
664.00	12.27
669.00	11.97
674.00	12.60
679.00	8.47
684.00	13.14
689.00	12.85
694.00	12.46
699.00	12.52
704.00	12.80
709.00	12.80
714.00	12.11
719.00	12.12
724.00	12.43
729.00	12.27
734.00	12.57
739.00	12.71
744.00	12.61
749.00	11.48
754.00	13.06
759.00	12.51
764.00	12.30
769.00	12.30
774.00	12.55
779.00	11.79
784.00	11.82
789.00	10.86
794.00	12.74
799.00	11.05
809.00	12.04
814.00	12.27
819.00	12.27
824.00	12.36
829.00	12.20
834.00	11.65
839.00	13.42
844.00	12.12
849.00	12.05
854.00	12.18
859.00	12.28
864.00	13.07
869.00	12.21
874.00	12.26
879.00	12.25
884.00	12.60
889.00	12.29
894.00	11.31
899.00	11.56
904.00	12.51
909.00	12.17
914.00	11.98
919.00	11.97
924.00	12.38
929.00	11.81
934.00	11.83
939.00	15.77
944.00	12.33
949.00	11.96
954.00	11.37
959.00	12.84
964.00	12.00
969.00	12.02
974.00	12.29
979.00	12.84
984.00	11.94
989.00	12.49
994.00	13.11
999.00	15.91
1004.00	15.61
1009.00	12.14
1014.00	11.55
1019.00	11.54
1024.00	12.60
1029.00	11.82
1034.00	11.80
1039.00	11.66
1044.00	11.32
1049.00	12.36
1054.00	12.12
1059.00	10.94
1064.00	11.19
1069.00	11.59
1074.00	11.97
1079.00	11.54
1084.00	11.58
1089.00	11.06
1094.00	11.04
1099.00	12.21
1104.00	11.98
1109.00	12.28
1114.00	12.27
1119.00	11.41
1124.00	10.83
1129.00	11.99
1134.00	12.12
1139.00	11.98
1144.00	11.91
1149.00	12.50
1154.00	12.18
1159.00	11.98
1164.00	12.57
1169.00	12.09
1174.00	11.66
1179.00	11.99
1184.00	12.15
1189.00	11.69
1194.00	12.50
1199.00	12.09
1204.00	11.37
1209.00	11.45
1214.00	11.79
1219.00	12.07
1224.00	11.86
1229.00	12.10
1234.00	11.23
1239.00	11.70
1244.00	11.37
1249.00	11.34
1254.00	10.12
1259.00	11.71
1264.00	10.23
1269.00	11.87
1274.00	11.56
1279.00	11.03
1284.00	10.98
1289.00	11.53
1294.00	12.66
1299.00	12.15
1304.00	11.77
1309.00	12.11
1314.00	12.53
1319.00	11.42
1324.00	12.23
1329.00	11.79
1334.00	12.01
1339.00	11.82
1344.00	11.46
1349.00	11.34
1354.00	13.90
1359.00	14.55
1364.00	12.07
1369.00	12.57
1374.00	11.26
1379.00	11.56
1384.00	11.30
1389.00	14.00
1394.00	11.81
1399.00	12.02
1404.00	11.17
1409.00	11.28
1414.00	12.15
1419.00	12.48
1424.00	12.19
1429.00	12.01
1434.00	11.50
1439.00	14.64
1444.00	12.25
1449.00	12.17
1454.00	12.13
1459.00	12.29
1464.00	12.30
1469.00	13.95
1474.00	12.25
1479.00	11.96
1484.00	11.48
1489.00	11.89
1494.00	12.10
1499.00	12.04
1504.00	12.01
1509.00	11.52
1514.00	11.70
1519.00	11.18
1524.00	12.15
1529.00	11.37
1534.00	12.46
1539.00	11.04
1544.00	11.24
1549.00	10.82
1554.00	11.17
1559.00	10.58
1564.00	10.52
1569.00	11.52
1574.00	11.76
1579.00	10.83
1584.00	10.94
1589.00	10.88
1592.50	9.54
1594.00	10.37
1599.00	10.99
1604.00	11.61
1609.00	11.18
1614.00	12.00
1619.00	11.44
1624.00	11.19
1629.00	11.21
1634.00	10.56
1639.00	11.58
1644.00	10.79
1649.00	11.77
1654.00	11.03
1659.00	11.61
1668.00	10.50
1673.00	11.18
1678.00	10.83
1683.00	10.84
1688.00	11.62
1693.00	11.64
1698.00	11.47
1703.00	12.15
1708.00	11.60
1713.00	11.13
1718.00	11.18
1723.00	11.87
1728.00	11.13
1733.00	10.75
1738.00	11.48
1743.00	11.79
1748.00	11.58
1753.00	11.76
1758.00	11.25
1763.00	12.53
1768.00	15.16
1773.00	12.15
1778.00	11.85
1783.00	12.14
1788.00	11.95
1793.00	12.68
1798.00	12.53
1803.00	12.12
1808.00	12.54
1813.00	12.17
1818.00	13.07
1823.00	12.59
1828.00	10.89
1838.00	12.59
1843.00	12.27
1848.00	12.20
1853.00	12.36
1858.00	12.20
1863.00	11.72
1868.00	12.49
1873.00	12.40
1878.00	12.73
1883.00	13.10
1892.00	12.72
1897.00	13.03
1902.00	13.08
1907.00	16.51
1912.00	20.27
1917.00	13.01
1922.00	13.01
1927.00	14.47
1932.00	12.14
1937.00	12.75
1942.00	12.87
1947.00	12.34
1952.00	13.17
1957.00	13.05
1962.00	13.33
1967.00	12.75
1972.00	12.63
1977.00	12.13
1982.00	12.61
1987.00	12.13
1992.00	12.58
1997.00	12.70
2002.00	12.43
2007.00	12.16
2012.00	12.38
2017.00	12.16
2022.00	12.21
2027.00	12.39
2032.00	12.28
2037.00	12.24
2042.00	12.60
2047.00	12.73
2052.00	12.45
2057.00	14.30
2062.00	12.51
2067.00	12.30
2072.00	12.98
2077.00	12.26
2082.00	12.20
2087.00	10.71
2092.00	12.90
2097.00	12.77
2102.00	12.73
2112.00	12.31
2117.00	12.23
2122.00	11.82
2127.00	11.89
2132.00	11.61
2137.00	12.28
2142.00	11.62
2147.00	12.12
2152.00	11.49
2157.00	12.11
2162.00	11.95
2167.00	11.79
2172.00	11.23
2182.00	11.83
2187.00	12.02
2192.00	11.62
2197.00	11.81
2202.00	11.88
2207.00	13.12
2212.00	11.99
2217.00	12.34
2222.00	12.05
2227.00	11.71
2232.00	12.51
2237.00	12.29
2242.00	11.97
2247.00	12.22
2252.00	12.50
2257.00	12.46
2262.00	12.14
2267.00	13.32
2272.00	13.15
2277.00	12.24
2282.00	12.34
2287.00	12.23
2291.00	14.14
2296.00	12.55
2301.00	13.12
2306.00	13.23
2311.00	12.33
2316.00	12.89
2321.00	12.91
2326.00	12.38
2331.00	12.67
2336.00	12.63
2341.00	11.91
2346.00	11.35
2351.00	11.51
2356.00	11.38
2361.00	10.47
2366.00	7.27
2371.00	10.58
2376.00	10.94
2381.00	10.81
2386.00	11.58
2391.00	10.86
2396.00	11.31
2401.00	11.70
2406.00	10.39
2411.00	11.72
2416.00	11.74
2421.00	12.00
2426.00	10.55
2431.00	11.83
2436.00	11.06
2441.00	11.34
2446.00	10.64
2451.00	9.70
2456.00	15.36
2461.00	12.03
2466.00	11.64
2471.00	18.29
2476.00	13.94
2481.00	13.14
2486.00	14.48
2491.00	13.45
2496.00	13.15
2501.00	13.55
2506.00	13.64
2511.00	13.33
2516.00	12.82
2521.00	12.33
2526.00	13.69
2531.00	12.57
2536.00	13.47
2541.00	14.87
2546.00	13.08
2551.00	12.91
2556.00	12.15
2561.00	12.09
2566.00	10.66
2571.00	11.95
2576.00	11.43
2581.00	11.16
2586.00	11.48
2591.00	10.98
2596.00	11.00
2601.00	10.42
2606.00	11.05
2611.00	10.81
2616.00	11.23
2621.00	11.33
2626.00	11.05
2631.00	10.72
2636.00	10.60
2641.00	11.48
2646.00	12.81
2651.00	11.56
2656.00	11.77
2661.00	11.81
2666.00	11.80
2671.00	13.07
2676.00	10.39
2681.00	11.57
2686.00	16.41
2691.00	12.26
2696.00	11.56
2701.00	12.11
2706.00	12.83
2711.00	15.07
2716.00	13.76
2721.00	12.87
2726.00	12.03
2731.00	10.78
2736.00	9.89
2741.00	10.61
2746.00	11.65
2751.00	12.88
2756.00	13.45
2761.00	14.49
2766.00	15.75
2771.00	13.20
2776.00	12.99
2781.00	15.18
2786.00	14.38
2791.00	12.06
2796.00	15.08
2801.00	14.08
2806.00	14.73
2811.00	14.28
2816.00	13.33
2821.00	13.69
2826.00	13.25
2831.00	13.12
2836.00	13.77
2841.00	14.56
2846.00	13.21
2851.00	10.45
2856.00	19.28
2861.00	12.91
2866.00	12.73
2871.00	14.30
2876.00	11.59
2881.00	11.45
2886.00	12.44
2891.00	11.48
2896.00	12.62
2901.00	13.35
2906.00	22.24
2911.00	21.55
2916.00	86.20
2921.00	10.92
2926.00	3.01
2931.00	8.42
2936.00	10.62
2941.00	14.32
2946.00	11.29
2951.00	9.21
2956.00	8.75
2961.00	9.27
2966.00	10.10
2971.00	12.82
2976.00	8.37
2981.00	9.37
2986.00	11.39
2991.00	8.87
2996.00	7.97
3001.00	9.79
3006.00	8.52
3011.00	9.02
3016.00	7.26
3021.00	8.30
3026.00	8.15
3031.00	8.17
3036.00	7.64
3041.00	8.30
3046.00	6.69
3051.00	9.01
3056.00	10.50
3061.00	8.07
3066.00	8.11
3071.00	7.83
3076.00	7.78
3081.00	7.70
3086.00	7.19
3091.00	7.66
3096.00	7.40
3101.00	6.25
3106.00	6.12
3111.00	7.79
3116.00	5.53
3121.00	7.38
3126.00	7.99
3131.00	6.66
3136.00	7.68
3141.00	7.71
3146.00	7.66
3151.00	7.94
3156.00	8.15
3161.00	7.85
3166.00	7.01
3171.00	7.27
3176.00	7.27
3181.00	7.30
3186.00	6.98
3191.00	7.38
3196.00	5.23
3201.00	8.09
3206.00	7.33
3211.00	7.24
3216.00	8.04
3221.00	9.18
3226.00	7.73
3231.00	6.18
3236.00	5.68
3241.00	5.49
3246.00	6.60
3251.00	5.59
3256.00	6.21
3261.00	4.35
3266.00	5.04
3271.00	3.33
3276.00	4.07
3281.00	3.31
3286.00	3.95
3291.00	3.43
3296.00	3.23
3301.00	3.85
3306.00	4.32
3311.00	4.43
3316.00	3.01
3321.00	4.25
3326.00	3.65
3331.00	3.22
3336.00	4.17
3341.00	4.21
3346.00	4.35
3351.00	4.35
3356.00	3.47
3361.00	4.15
3366.00	4.22
3371.00	4.48
3376.00	3.70
3381.00	4.04
3391.00	4.60
3396.00	3.84
3401.00	5.21
3406.00	4.79
3411.00	2.68
3416.00	2.79
3421.00	4.35
3426.00	4.25
3431.00	4.87
3436.00	3.38
3441.00	5.06
3446.00	3.40
3451.00	11.55
3456.00	4.50
3461.00	3.79
3466.00	3.97
3471.00	4.16
3476.00	5.23
3481.00	6.06
3486.00	4.57
3491.00	4.83
3496.00	4.19
3501.00	5.16
3506.00	4.37
3511.00	4.46
3516.00	3.77
3521.00	4.40
3526.00	4.29
3531.00	4.34
3536.00	4.09
3541.00	3.93
3546.00	3.61
3551.00	0.80
3556.00	3.45
3561.00	2.88
3566.00	3.78
3571.00	6.72
3576.00	2.16
3581.00	2.25
3586.00	3.61
3591.00	2.77
3596.00	3.25
3601.00	3.78
3606.00	2.55
3611.00	3.56
3616.00	2.91
3621.00	2.63
3626.00	3.23
3631.00	3.55
3636.00	3.79
3641.00	1.83
3646.00	4.61
3651.00	2.11
3656.00	2.98
3661.00	2.60
3666.00	5.26
3671.00	1.63
3676.00	1.02
3681.00	1.77
3686.00	2.86
3691.00	3.27
3696.00	2.13
3701.00	3.72
3706.00	3.68
3711.00	1.86
3716.00	2.30
3721.00	4.08
3726.00	1.01
3731.00	3.05
3736.00	7.79
3741.00	3.97
3746.00	1.97
3751.00	2.14
3756.00	2.70
3761.00	3.89
3766.00	1.64
3771.00	4.42
3776.00	18.89
3781.00	2.43
3786.00	38.79
3791.00	50.68
3796.00	53.52
3801.00	2.79];

ddat.opal = [
0.00	15.08
5.00	16.63
10.00	14.04
15.00	18.48
20.00	18.47
25.00	13.52
30.00	13.07
35.00	18.88
40.00	14.56
45.00	17.26
50.00	15.07
55.00	15.27
60.00	15.46
65.00	13.41
70.00	14.88
75.00	14.21
80.00	14.72
85.00	15.86
90.00	18.99
95.00	18.16
100.00	19.48
105.00	20.56
110.00	16.72
115.00	18.01
120.00	15.19
125.00	14.46
130.00	15.67
135.00	14.73
140.00	18.49
150.00	18.28
155.00	15.76
160.00	18.27
165.00	20.44
170.00	18.31
175.00	21.31
180.00	16.97
185.00	17.80
190.00	16.99
195.00	16.76
200.00	15.19
205.00	20.01
210.00	16.42
215.00	19.73
220.00	21.43
225.00	13.86
230.00	16.60
235.00	12.69
240.00	12.81
245.00	14.84
249.00	19.87
254.00	14.28
259.00	14.15
264.00	20.77
269.00	15.26
274.00	18.97
279.00	13.62
284.00	16.62
289.00	12.42
294.00	15.21
299.00	19.02
304.00	15.66
309.00	19.60
314.00	16.24
319.00	18.55
324.00	14.48
329.00	11.69
334.00	14.89
339.00	13.62
344.00	19.62
349.00	17.23
354.00	16.86
359.00	15.28
364.00	20.10
369.00	17.38
374.00	12.94
379.00	14.14
384.00	16.89
389.00	14.42
394.00	17.73
399.00	15.37
404.00	15.23
409.00	20.42
414.00	16.46
419.00	15.42
424.00	17.31
429.00	19.77
434.00	14.74
439.00	16.61
444.00	21.04
449.00	21.94
454.00	17.60
459.00	16.62
464.00	13.76
469.00	15.81
474.00	13.50
479.00	17.78
484.00	19.75
489.00	20.34
494.00	21.58
499.00	17.47
504.00	14.70
509.00	14.12
514.00	17.31
519.00	19.26
524.00	15.75
529.00	19.92
534.00	21.39
539.00	15.05
544.00	18.37
549.00	18.46
554.00	14.89
559.00	13.06
564.00	17.28
569.00	15.17
574.00	19.35
579.00	22.03
584.00	18.26
589.00	15.49
594.00	15.89
599.00	15.27
604.00	22.35
609.00	21.67
614.00	19.82
619.00	21.79
624.00	18.72
629.00	16.74
634.00	18.71
639.00	19.31
644.00	21.08
649.00	21.97
654.00	23.44
659.00	24.89
664.00	17.26
669.00	17.69
674.00	18.14
679.00	10.36
684.00	15.44
689.00	17.63
694.00	16.14
699.00	19.33
704.00	18.44
709.00	16.18
714.00	18.75
719.00	16.42
724.00	18.80
729.00	18.31
734.00	17.67
739.00	16.48
744.00	18.84
749.00	20.96
754.00	14.52
759.00	16.17
764.00	18.35
769.00	20.35
774.00	19.98
779.00	16.06
784.00	21.63
789.00	25.20
794.00	20.42
799.00	24.38
809.00	23.27
814.00	25.28
819.00	22.73
824.00	22.15
829.00	20.11
834.00	18.25
839.00	16.16
844.00	18.80
849.00	23.59
854.00	21.84
859.00	21.22
864.00	19.11
869.00	19.94
874.00	16.38
879.00	16.75
884.00	20.12
889.00	18.79
894.00	24.08
899.00	24.40
904.00	17.71
909.00	21.09
914.00	20.59
919.00	19.93
924.00	18.16
929.00	19.43
934.00	21.41
939.00	13.43
944.00	20.89
949.00	22.55
954.00	22.98
959.00	16.38
964.00	13.40
969.00	19.70
974.00	19.88
979.00	21.30
984.00	23.17
989.00	18.04
994.00	22.46
999.00	13.63
1004.00	12.02
1009.00	17.48
1014.00	24.32
1019.00	21.88
1024.00	19.81
1029.00	23.75
1034.00	22.58
1039.00	22.41
1044.00	20.36
1049.00	16.35
1054.00	18.90
1059.00	23.12
1064.00	22.74
1069.00	23.16
1074.00	20.51
1079.00	23.73
1084.00	21.59
1089.00	24.20
1094.00	21.35
1099.00	23.06
1104.00	13.57
1109.00	15.35
1114.00	15.77
1119.00	21.60
1124.00	27.10
1129.00	22.53
1134.00	20.63
1139.00	19.79
1144.00	24.02
1149.00	23.61
1154.00	21.10
1159.00	26.44
1164.00	18.49
1169.00	21.73
1174.00	18.36
1179.00	19.40
1184.00	18.86
1189.00	21.08
1194.00	16.93
1199.00	16.23
1204.00	22.23
1209.00	21.96
1214.00	20.12
1219.00	18.14
1224.00	21.87
1229.00	19.56
1234.00	23.73
1239.00	20.96
1244.00	22.74
1249.00	22.07
1254.00	18.27
1259.00	19.66
1264.00	24.61
1269.00	20.39
1274.00	21.70
1279.00	28.16
1284.00	22.21
1289.00	17.50
1294.00	17.46
1299.00	23.48
1304.00	26.51
1309.00	26.09
1314.00	23.83
1319.00	25.68
1324.00	21.99
1329.00	21.47
1334.00	17.61
1339.00	17.76
1344.00	21.08
1349.00	22.32
1354.00	18.08
1359.00	15.12
1364.00	20.58
1369.00	19.80
1374.00	22.93
1379.00	21.94
1384.00	25.26
1389.00	15.94
1394.00	25.91
1399.00	17.72
1404.00	26.16
1409.00	26.88
1414.00	26.65
1419.00	25.26
1424.00	22.48
1429.00	23.65
1434.00	21.32
1439.00	20.44
1444.00	21.40
1449.00	26.71
1454.00	23.32
1459.00	21.37
1464.00	22.14
1469.00	13.84
1474.00	17.86
1479.00	16.04
1484.00	22.48
1489.00	24.09
1494.00	26.71
1499.00	25.77
1504.00	20.99
1509.00	23.54
1514.00	22.39
1519.00	17.29
1524.00	15.45
1529.00	19.94
1534.00	18.07
1539.00	22.94
1544.00	21.04
1549.00	23.02
1554.00	23.37
1559.00	22.80
1564.00	26.04
1569.00	20.99
1574.00	18.12
1579.00	21.28
1584.00	24.79
1589.00	20.96
1592.50	18.29
1594.00	23.09
1599.00	13.65
1604.00	16.64
1609.00	20.92
1614.00	18.71
1619.00	19.20
1624.00	24.85
1629.00	19.77
1634.00	20.44
1639.00	16.52
1644.00	25.15
1649.00	17.98
1654.00	21.38
1659.00	20.53
1668.00	21.58
1673.00	18.86
1678.00	20.47
1683.00	17.44
1688.00	20.07
1693.00	16.53
1698.00	22.65
1703.00	17.90
1708.00	20.39
1713.00	23.98
1718.00	23.86
1723.00	19.52
1728.00	21.83
1733.00	22.97
1738.00	20.92
1743.00	19.84
1748.00	21.60
1753.00	21.08
1758.00	17.59
1763.00	19.83
1768.00	12.26
1773.00	15.54
1778.00	19.85
1783.00	14.95
1788.00	22.22
1793.00	18.93
1798.00	17.36
1803.00	19.29
1808.00	22.54
1813.00	24.58
1818.00	17.74
1823.00	22.42
1828.00	14.81
1838.00	20.98
1843.00	22.53
1848.00	18.30
1853.00	18.02
1858.00	21.19
1863.00	19.62
1868.00	18.54
1873.00	20.03
1878.00	16.51
1883.00	17.52
1892.00	13.54
1897.00	14.85
1902.00	17.44
1907.00	11.73
1912.00	5.44
1917.00	17.07
1922.00	16.97
1927.00	14.37
1932.00	17.35
1937.00	16.17
1942.00	16.55
1947.00	20.03
1952.00	15.41
1957.00	15.12
1962.00	16.78
1967.00	15.73
1972.00	17.21
1977.00	20.84
1982.00	15.97
1987.00	17.89
1992.00	18.56
1997.00	19.93
2002.00	17.98
2007.00	18.84
2012.00	15.13
2017.00	19.49
2022.00	15.18
2027.00	15.98
2032.00	18.38
2037.00	19.92
2042.00	18.46
2047.00	15.36
2052.00	17.84
2057.00	16.80
2062.00	20.86
2067.00	21.71
2072.00	17.51
2077.00	22.03
2082.00	17.78
2087.00	14.54
2092.00	13.75
2097.00	17.67
2102.00	19.45
2112.00	13.25
2117.00	16.25
2122.00	15.61
2127.00	18.73
2132.00	15.92
2137.00	15.58
2142.00	19.24
2147.00	17.56
2152.00	18.63
2157.00	15.50
2162.00	17.78
2167.00	16.10
2172.00	15.64
2182.00	19.31
2187.00	13.95
2192.00	13.49
2197.00	15.00
2202.00	15.78
2207.00	12.50
2212.00	17.53
2217.00	21.87
2222.00	15.52
2227.00	18.36
2232.00	11.66
2237.00	13.73
2242.00	13.27
2247.00	12.86
2252.00	11.63
2257.00	15.92
2262.00	13.98
2267.00	11.65
2272.00	14.44
2277.00	16.70
2282.00	17.80
2287.00	14.75
2291.00	12.30
2296.00	12.81
2301.00	12.04
2306.00	14.24
2311.00	10.02
2316.00	15.28
2321.00	14.06
2326.00	12.96
2331.00	12.43
2336.00	13.74
2341.00	13.53
2346.00	15.11
2351.00	12.56
2356.00	17.41
2361.00	15.01
2366.00	17.46
2371.00	16.70
2376.00	18.55
2381.00	23.38
2386.00	21.02
2391.00	21.40
2396.00	21.67
2401.00	19.46
2406.00	23.85
2411.00	15.37
2416.00	11.16
2421.00	14.12
2426.00	19.54
2431.00	9.54
2436.00	11.92
2441.00	13.15
2446.00	11.68
2451.00	14.29
2456.00	8.96
2461.00	8.34
2466.00	10.05
2471.00	6.01
2476.00	10.34
2481.00	9.96
2486.00	9.81
2491.00	9.32
2496.00	11.09
2501.00	10.70
2506.00	10.64
2511.00	7.95
2516.00	10.88
2521.00	10.34
2526.00	10.03
2531.00	9.22
2536.00	9.00
2541.00	7.67
2546.00	9.70
2551.00	9.62
2556.00	8.99
2561.00	10.54
2566.00	10.13
2571.00	10.97
2576.00	10.75
2581.00	11.11
2586.00	10.89
2591.00	9.86
2596.00	9.47
2601.00	10.95
2606.00	10.28
2611.00	10.33
2616.00	11.17
2621.00	10.49
2626.00	8.88
2631.00	9.11
2636.00	6.42
2641.00	8.01
2646.00	8.48
2651.00	8.44
2656.00	6.74
2661.00	6.87
2666.00	7.92
2671.00	6.58
2676.00	6.06
2681.00	6.80
2686.00	5.27
2691.00	3.85
2696.00	4.37
2701.00	4.79
2706.00	5.09
2711.00	5.02
2716.00	4.85
2721.00	6.04
2726.00	5.66
2731.00	4.07
2736.00	4.11
2741.00	4.35
2746.00	4.39
2751.00	4.03
2756.00	4.46
2761.00	3.93
2766.00	4.17
2771.00	3.60
2776.00	4.03
2781.00	3.73
2786.00	4.38
2791.00	3.47
2796.00	5.95
2801.00	4.29
2806.00	5.54
2811.00	4.13
2816.00	3.10
2821.00	4.35
2826.00	2.96
2831.00	4.83
2836.00	4.59
2841.00	4.72
2846.00	4.54
2851.00	3.71
2856.00	4.48
2861.00	4.71
2866.00	5.05
2871.00	4.62
2876.00	3.00
2881.00	4.27
2886.00	4.28
2891.00	4.44
2896.00	4.71
2901.00	4.76
2906.00	4.56
2911.00	4.40
2916.00	4.84
2921.00	3.91
2926.00	3.53
2931.00	2.92
2936.00	5.64
2941.00	7.36
2946.00	6.72
2951.00	9.35
2956.00	13.80
2961.00	13.00
2966.00	11.02
2971.00	8.46
2976.00	10.69
2981.00	12.61
2986.00	9.99
2991.00	10.21
2996.00	7.67
3001.00	8.19
3006.00	9.11
3011.00	8.46
3016.00	15.58
3021.00	15.55
3026.00	13.69
3031.00	12.26
3036.00	12.08
3041.00	8.20
3046.00	4.90
3051.00	6.40
3056.00	3.26
3061.00	6.89
3066.00	5.45
3071.00	4.15
3076.00	4.10
3081.00	4.87
3086.00	4.74
3091.00	4.59
3096.00	4.53
3101.00	5.20
3106.00	4.35
3111.00	2.87
3116.00	2.73
3121.00	7.36
3126.00	5.52
3131.00	6.98
3136.00	10.28
3141.00	8.26
3146.00	5.87
3151.00	4.60
3156.00	6.32
3161.00	6.06
3166.00	7.06
3171.00	11.72
3176.00	8.25
3181.00	8.98
3186.00	7.92
3191.00	7.26
3196.00	4.66
3201.00	7.38
3206.00	7.43
3211.00	5.84
3216.00	6.24
3221.00	6.02
3226.00	4.47
3231.00	3.93
3236.00	4.36
3241.00	3.80
3246.00	3.85
3251.00	4.81
3256.00	4.37
3261.00	4.41
3266.00	4.10
3271.00	3.34
3276.00	3.53
3281.00	3.89
3286.00	4.03
3291.00	3.64
3296.00	2.80
3301.00	2.68
3306.00	2.57
3311.00	1.74
3316.00	3.29
3321.00	2.95
3326.00	4.64
3331.00	3.73
3336.00	2.48
3341.00	2.41
3346.00	3.09
3351.00	5.02
3356.00	3.70
3361.00	3.99
3366.00	4.10
3371.00	4.67
3376.00	2.22
3381.00	2.84
3391.00	3.90
3396.00	3.27
3401.00	3.25
3406.00	4.17
3411.00	3.38
3416.00	3.73
3421.00	3.01
3426.00	3.47
3431.00	3.89
3436.00	3.94
3441.00	3.61
3446.00	5.77
3451.00	2.86
3456.00	2.77
3461.00	3.81
3466.00	3.33
3471.00	4.43
3476.00	3.84
3481.00	3.45
3486.00	4.34
3491.00	4.06
3496.00	2.76
3501.00	3.62
3506.00	4.06
3511.00	3.43
3516.00	4.43
3521.00	5.90
3526.00	4.21
3531.00	5.21
3536.00	2.79
3541.00	4.08
3546.00	4.05
3551.00	3.58
3556.00	4.96
3561.00	2.57
3566.00	4.97
3571.00	3.11
3576.00	5.14
3581.00	3.32
3586.00	3.03
3591.00	3.07
3596.00	3.95
3601.00	3.66
3606.00	3.57
3611.00	3.68
3616.00	3.09
3621.00	3.10
3626.00	2.75
3631.00	5.03
3636.00	4.55
3641.00	3.24
3646.00	2.94
3651.00	3.43
3656.00	2.37
3661.00	2.19
3666.00	2.21
3671.00	1.61
3676.00	2.30
3681.00	1.47
3686.00	2.57
3691.00	2.29
3696.00	2.33
3701.00	2.51
3706.00	2.06
3711.00	1.95
3716.00	1.83
3721.00	1.90
3726.00	1.48
3731.00	2.19
3736.00	3.21
3741.00	2.68
3746.00	2.25
3751.00	2.89
3756.00	1.93
3761.00	2.62
3766.00	2.77
3771.00	2.92
3776.00	2.66
3781.00	2.28
3786.00	2.35
3791.00	2.47
3796.00	1.17
3801.00	2.59
	];

ddat.n15 = [
0.00	6.33
5.00	6.39
10.00	6.53
15.00	6.62
20.00	6.41
25.00	6.99
30.00	6.48
35.00	6.85
40.00	6.98
45.00	6.59
50.00	6.57
55.00	6.31
60.00	6.40
65.00	6.39
70.00	6.65
75.00	6.39
80.00	6.62
85.00	6.81
90.00	6.86
95.00	6.39
100.00	6.95
105.00	7.01
110.00	6.85
115.00	6.81
120.00	7.35
125.00	6.90
130.00	7.06
135.00	7.11
140.00	6.71
150.00	6.52
155.00	6.80
160.00	6.11
165.00	6.24
170.00	6.30
175.00	6.50
180.00	6.40
185.00	5.95
190.00	6.18
195.00	5.93
200.00	6.08
205.00	6.12
210.00	6.21
215.00	6.33
220.00	6.26
225.00	7.58
230.00	7.39
235.00	6.57
240.00	6.33
245.00	7.05
249.00	7.24
254.00	7.13
259.00	7.26
264.00	6.91
269.00	6.77
274.00	6.61
279.00	6.67
284.00	7.06
289.00	6.95
294.00	6.64
299.00	6.77
304.00	6.85
309.00	7.28
314.00	6.70
319.00	6.40
324.00	7.35
329.00	7.15
334.00	6.61
339.00	7.31
344.00	7.43
349.00	7.41
354.00	7.20
359.00	6.80
364.00	7.36
369.00	7.00
374.00	6.53
379.00	6.87
384.00	7.07
389.00	6.55
394.00	7.22
399.00	6.45
404.00	6.86
409.00	7.34
414.00	7.28
419.00	6.92
424.00	7.01
429.00	7.49
434.00	7.67
439.00	7.33
444.00	7.60
449.00	7.47
454.00	7.35
459.00	7.91
464.00	7.98
469.00	8.38
474.00	7.69
479.00	8.24
484.00	8.03
489.00	8.15
494.00	8.02
499.00	8.21
504.00	7.89
509.00	8.06
514.00	8.45
519.00	8.28
524.00	7.41
529.00	8.27
534.00	8.31
539.00	7.79
544.00	8.04
549.00	8.00
554.00	7.90
559.00	7.29
564.00	8.38
569.00	7.29
574.00	8.24
579.00	8.76
584.00	8.20
589.00	7.92
594.00	8.26
599.00	8.32
604.00	8.82
609.00	8.43
614.00	8.42
619.00	8.36
624.00	7.96
629.00	8.52
634.00	7.97
639.00	8.40
644.00	8.08
649.00	7.80
654.00	7.70
659.00	8.51
664.00	8.20
669.00	8.34
674.00	8.16
679.00	8.12
684.00	7.89
689.00	7.82
694.00	8.53
699.00	8.08
704.00	7.60
709.00	7.79
714.00	8.57
719.00	8.07
724.00	7.71
729.00	7.95
734.00	7.31
739.00	7.67
744.00	7.73
749.00	7.57
754.00	7.47
759.00	7.43
764.00	7.67
769.00	8.15
774.00	8.29
779.00	8.18
784.00	8.91
789.00	9.18
794.00	8.27
799.00	8.65
809.00	8.62
814.00	8.63
819.00	8.69
824.00	8.94
829.00	8.98
834.00	8.77
839.00	8.46
844.00	7.84
849.00	9.21
854.00	8.57
859.00	8.36
864.00	8.26
869.00	8.21
874.00	7.96
879.00	7.72
884.00	7.99
889.00	8.79
894.00	8.46
899.00	8.47
904.00	7.19
909.00	8.11
914.00	8.08
919.00	9.25
924.00	8.59
929.00	8.05
934.00	8.03
939.00	7.40
944.00	8.41
949.00	8.29
954.00	8.88
959.00	8.16
964.00	8.96
969.00	8.98
974.00	9.42
979.00	8.92
984.00	9.03
989.00	8.85
994.00	10.31
999.00	7.40
1004.00	7.45
1009.00	9.16
1014.00	10.23
1019.00	9.96
1024.00	9.14
1029.00	9.80
1034.00	9.78
1039.00	9.50
1044.00	9.12
1049.00	8.94
1054.00	9.60
1059.00	10.62
1064.00	9.84
1069.00	9.46
1074.00	8.35
1079.00	9.76
1084.00	9.24
1089.00	10.27
1094.00	9.68
1099.00	8.06
1104.00	8.02
1109.00	7.67
1114.00	7.15
1119.00	8.44
1124.00	10.13
1129.00	9.36
1134.00	9.61
1139.00	9.29
1144.00	9.33
1149.00	9.13
1154.00	9.25
1159.00	8.88
1164.00	8.14
1169.00	8.94
1174.00	8.23
1179.00	8.00
1184.00	8.43
1189.00	8.08
1194.00	5.22
1199.00	7.89
1204.00	8.78
1209.00	8.60
1214.00	8.40
1219.00	8.09
1224.00	8.63
1229.00	8.19
1234.00	9.96
1239.00	9.42
1244.00	9.01
1249.00	8.86
1254.00	10.90
1259.00	8.78
1264.00	10.27
1269.00	8.81
1274.00	8.10
1279.00	9.67
1284.00	8.89
1289.00	8.68
1294.00	8.60
1299.00	9.71
1304.00	10.07
1309.00	10.57
1314.00	10.10
1319.00	9.56
1324.00	9.90
1329.00	9.77
1334.00	9.67
1339.00	9.63
1344.00	10.14
1349.00	10.74
1354.00	10.02
1359.00	9.02
1364.00	8.64
1369.00	7.82
1374.00	9.99
1379.00	10.22
1384.00	9.58
1389.00	8.04
1394.00	8.72
1399.00	8.98
1404.00	9.68
1409.00	10.00
1414.00	9.89
1419.00	9.43
1424.00	9.16
1429.00	9.67
1434.00	10.14
1439.00	10.32
1444.00	10.06
1449.00	9.49
1454.00	9.23
1459.00	9.75
1464.00	9.42
1469.00	7.59
1474.00	8.46
1479.00	8.73
1484.00	9.05
1489.00	10.02
1494.00	9.49
1499.00	9.26
1504.00	8.97
1509.00	9.33
1514.00	9.40
1519.00	8.36
1524.00	8.75
1529.00	8.75
1534.00	8.59
1539.00	9.93
1544.00	9.12
1549.00	9.64
1554.00	9.67
1559.00	10.09
1564.00	10.00
1569.00	9.90
1574.00	9.21
1579.00	10.17
1584.00	9.57
1589.00	9.42
1592.50	8.27
1594.00	9.84
1599.00	9.28
1604.00	9.31
1609.00	9.43
1614.00	9.26
1619.00	9.32
1624.00	9.90
1629.00	8.70
1634.00	9.85
1639.00	8.88
1644.00	10.22
1649.00	8.81
1654.00	8.80
1659.00	8.53
1668.00	8.76
1673.00	9.69
1678.00	9.70
1683.00	8.56
1688.00	9.34
1693.00	9.16
1698.00	9.55
1703.00	9.24
1708.00	9.85
1713.00	9.78
1718.00	9.95
1723.00	9.07
1728.00	9.69
1733.00	10.28
1738.00	9.44
1743.00	9.00
1748.00	9.71
1753.00	9.52
1758.00	9.70
1763.00	8.84
1768.00	7.50
1773.00	8.90
1778.00	9.20
1783.00	8.62
1788.00	9.30
1793.00	8.53
1798.00	8.57
1803.00	8.99
1808.00	8.84
1813.00	9.19
1818.00	8.56
1823.00	9.90
1828.00	9.22
1838.00	8.35
1843.00	7.84
1848.00	7.99
1853.00	7.39
1858.00	8.25
1863.00	9.08
1868.00	8.76
1873.00	8.40
1878.00	7.93
1883.00	8.27
1892.00	9.04
1897.00	9.34
1902.00	9.39
1907.00	7.50
1912.00	5.63
1917.00	8.62
1922.00	8.65
1927.00	9.80
1932.00	8.21
1937.00	7.63
1942.00	8.34
1947.00	9.02
1952.00	8.53
1957.00	9.12
1962.00	8.05
1967.00	8.22
1972.00	8.48
1977.00	8.95
1982.00	8.80
1987.00	8.92
1992.00	8.27
1997.00	8.59
2002.00	8.67
2007.00	8.60
2012.00	8.09
2017.00	7.48
2022.00	6.86
2027.00	7.60
2032.00	7.80
2037.00	8.17
2042.00	8.12
2047.00	7.95
2052.00	8.40
2057.00	7.54
2062.00	8.14
2067.00	8.40
2072.00	8.21
2077.00	8.39
2082.00	8.09
2087.00	8.57
2092.00	8.58
2097.00	8.49
2102.00	8.60
2112.00	8.38
2117.00	8.40
2122.00	8.69
2127.00	8.22
2132.00	7.80
2137.00	7.27
2142.00	8.15
2147.00	7.29
2152.00	7.80
2157.00	7.63
2162.00	8.02
2167.00	7.70
2172.00	8.41
2182.00	8.35
2187.00	7.87
2192.00	7.41
2197.00	7.26
2202.00	7.89
2207.00	7.54
2212.00	8.74
2217.00	9.15
2222.00	8.65
2227.00	8.21
2232.00	8.77
2237.00	7.64
2242.00	8.62
2247.00	8.23
2252.00	7.73
2257.00	7.93
2262.00	8.74
2267.00	7.85
2272.00	7.63
2277.00	7.98
2282.00	7.92
2287.00	8.56
2291.00	7.06
2296.00	8.18
2301.00	7.72
2306.00	8.12
2311.00	8.39
2316.00	7.76
2321.00	7.10
2326.00	7.13
2331.00	6.67
2336.00	6.43
2341.00	6.12
2346.00	6.47
2351.00	5.80
2356.00	6.47
2361.00	6.55
2366.00	9.94
2371.00	6.30
2376.00	6.69
2381.00	6.81
2386.00	7.55
2391.00	7.63
2396.00	7.56
2401.00	7.07
2406.00	8.79
2411.00	7.21
2416.00	7.32
2421.00	8.17
2426.00	8.92
2431.00	6.83
2436.00	7.57
2441.00	7.13
2446.00	7.51
2451.00	9.56
2456.00	7.17
2461.00	6.31
2466.00	6.07
2471.00	5.63
2476.00	8.25
2481.00	8.06
2486.00	8.37
2491.00	7.45
2496.00	8.48
2501.00	9.39
2506.00	8.59
2511.00	8.51
2516.00	9.13
2521.00	8.37
2526.00	8.34
2531.00	7.76
2536.00	8.41
2541.00	7.62
2546.00	8.56
2551.00	6.91
2556.00	6.81
2561.00	7.64
2566.00	7.17
2571.00	7.42
2576.00	7.71
2581.00	8.26
2586.00	8.71
2591.00	8.74
2596.00	8.08
2601.00	9.23
2606.00	8.25
2611.00	9.11
2616.00	9.09
2621.00	8.11
2626.00	8.61
2631.00	7.40
2636.00	6.32
2641.00	6.94
2646.00	6.19
2651.00	7.22
2656.00	6.64
2661.00	5.54
2666.00	5.48
2671.00	5.34
2676.00	5.62
2681.00	5.44
2686.00	4.26
2691.00	5.21
2696.00	5.06
2701.00	4.16
2706.00	4.70
2711.00	4.08
2716.00	4.90
2721.00	4.57
2726.00	3.90
2731.00	4.11
2736.00	3.86
2741.00	3.52
2746.00	3.14
2751.00	2.08
2756.00	3.34
2761.00	4.00
2766.00	4.12
2771.00	3.81
2776.00	4.10
2781.00	2.92
2786.00	3.41
2791.00	2.48
2796.00	2.58
2801.00	1.79
2806.00	1.67
2811.00	1.27
2816.00	1.39
2821.00	1.84
2826.00	2.68
2831.00	1.64
2836.00	1.39
2841.00	1.48
2846.00	1.44
2851.00	3.49
2856.00	1.59
2861.00	1.71
2866.00	2.34
2871.00	2.47
2876.00	3.88
2881.00	4.73
2886.00	4.61
2891.00	5.08
2896.00	4.74
2901.00	4.78
2906.00	3.10
2911.00	3.69
2916.00	4.95
2921.00	5.14
2926.00	6.24
2931.00	8.35
2936.00	4.51
2941.00	4.74
2946.00	4.62
2951.00	6.73
2956.00	8.93
2961.00	9.24
2966.00	8.35
2971.00	8.31
2976.00	8.92
2981.00	8.06
2986.00	8.47
2991.00	8.87
2996.00	7.87
3001.00	8.26
3006.00	7.73
3011.00	7.77
3016.00	9.05
3021.00	9.25
3026.00	8.59
3031.00	9.62
3036.00	9.69
3041.00	8.73
3046.00	7.80
3051.00	7.84
3056.00	9.77
3061.00	9.19
3066.00	8.96
3071.00	10.04
3076.00	8.19
3081.00	8.05
3086.00	7.69
3091.00	8.17
3096.00	8.84
3101.00	8.14
3106.00	9.15
3111.00	8.28
3116.00	8.14
3121.00	9.70
3126.00	8.22
3131.00	8.64
3136.00	9.63
3141.00	9.49
3146.00	8.70
3151.00	8.58
3156.00	8.65
3161.00	8.33
3166.00	8.73
3171.00	8.97
3176.00	9.05
3181.00	8.94
3186.00	9.13
3191.00	10.50
3196.00	6.31
3201.00	8.84
3206.00	8.16
3211.00	9.39
3216.00	8.96
3221.00	10.05
3226.00	10.09
3231.00	9.14
3236.00	9.97
3241.00	9.54
3246.00	9.42
3251.00	9.95
3256.00	10.68
3261.00	9.40
3266.00	9.82
3271.00	8.72
3276.00	9.85
3281.00	9.95
3286.00	9.23
3291.00	9.92
3296.00	9.63
3301.00	9.68
3306.00	13.25
3311.00	9.22
3316.00	9.45
3321.00	8.73
3326.00	9.44
3331.00	8.74
3336.00	9.73
3341.00	10.55
3346.00	10.77
3351.00	8.21
3356.00	8.81
3361.00	9.11
3366.00	9.91
3371.00	15.22
3376.00	6.36
3381.00	6.90
3391.00	7.07
3396.00	7.13
3401.00	5.94
3406.00	6.10
3411.00	6.72
3416.00	8.47
3421.00	7.48
3426.00	5.96
3431.00	6.74
3436.00	7.91
3441.00	7.67
3446.00	7.17
3451.00	7.81
3456.00	8.85
3461.00	6.52
3466.00	10.42
3471.00	7.22
3476.00	7.05
3481.00	7.74
3486.00	7.79
3491.00	8.56
3496.00	7.37
3501.00	7.25
3506.00	6.74
3511.00	5.94
3516.00	9.56
3521.00	8.63
3526.00	8.21
3531.00	7.99
3536.00	8.14
3541.00	8.59
3546.00	8.13
3551.00	7.41
3556.00	7.32
3561.00	7.99
3566.00	7.78
3571.00	7.44
3576.00	5.67
3581.00	6.16
3586.00	12.24
3591.00	8.62
3596.00	6.71
3601.00	6.69
3606.00	6.01
3611.00	5.90
3616.00	6.37
3621.00	5.58
3626.00	5.21
3631.00	4.72
3636.00	5.92
3641.00	5.51
3646.00	4.89
3651.00	5.58
3656.00	4.72
3661.00	5.02
3666.00	6.05
3671.00	8.52
3676.00	5.04
3681.00	8.72
3686.00	8.39
3691.00	6.75
3696.00	6.62
3701.00	8.37
3706.00	7.02
3711.00	8.60
3716.00	8.35
3721.00	6.40
3726.00	5.87
3731.00	5.73
3736.00	5.50
3741.00	5.06
3746.00	6.03
3751.00	4.76
3756.00	8.00
3761.00	6.74
3766.00	5.37
3771.00	4.76
3776.00	5.78
3781.00	5.01
3786.00	4.70
3791.00	4.26
3796.00	3.91
3801.00	1.02];

ddat.moal = [
0.00	25.37
5.00	22.57
10.00	27.91
15.00	25.72
20.00	29.82
25.00	17.84
30.00	22.13
35.00	22.91
40.00	18.01
45.00	12.08
50.00	17.94
55.00	15.81
60.00	20.03
65.00	17.57
70.00	24.98
75.00	17.81
80.00	18.23
85.00	15.01
90.00	21.87
95.00	23.75
100.00	29.73
105.00	24.36
110.00	21.84
115.00	23.74
120.00	10.56
125.00	9.86
130.00	14.54
135.00	20.40
140.00	18.85
150.00	23.60
160.00	23.14
165.00	24.14
170.00	27.49
175.00	24.69
180.00	14.00
185.00	25.17
190.00	24.22
195.00	22.49
200.00	24.18
205.00	23.40
210.00	20.56
215.00	22.96
220.00	27.66
225.00	18.19
230.00	24.50
235.00	11.57
240.00	19.13
245.00	10.31
249.00	26.73
254.00	22.02
259.00	16.93
264.00	23.36
269.00	21.38
274.00	17.26
279.00	18.06
284.00	20.20
289.00	16.69
294.00	22.56
299.00	20.92
304.00	25.24
309.00	22.74
314.00	20.55
319.00	22.01
324.00	23.27
329.00	14.22
334.00	29.67
339.00	22.37
344.00	20.10
349.00	13.27
354.00	17.82
359.00	14.87
369.00	17.09
374.00	19.23
379.00	18.57
384.00	26.15
389.00	18.65
394.00	25.49
399.00	14.39
404.00	14.24
414.00	27.47
419.00	20.29
424.00	20.24
429.00	24.38
434.00	21.99
439.00	21.16
444.00	29.34
449.00	22.12
454.00	24.68
459.00	22.33
464.00	16.98
469.00	20.84
474.00	17.21
479.00	13.90
484.00	21.03
489.00	21.64
494.00	19.91
499.00	21.99
504.00	19.15
509.00	20.60
514.00	23.22
519.00	18.55
524.00	15.09
529.00	20.57
534.00	21.40
539.00	18.27
544.00	23.54
549.00	22.74
554.00	17.42
559.00	15.91
564.00	20.79
569.00	17.29
574.00	14.60
579.00	21.89
584.00	20.02
589.00	22.35
594.00	25.40
599.00	19.42
604.00	22.92
609.00	24.63
614.00	21.50
619.00	22.06
624.00	15.65
629.00	14.18
634.00	23.54
639.00	20.87
644.00	28.04
649.00	22.08
654.00	24.09
659.00	15.21
664.00	22.46
669.00	19.78
674.00	22.68
679.00	7.38
684.00	12.57
689.00	11.12
694.00	14.08
699.00	15.90
704.00	23.94
709.00	19.83
714.00	27.52
719.00	14.29
724.00	20.50
729.00	18.95
734.00	17.08
739.00	17.57
744.00	26.80
749.00	17.21
754.00	24.02
759.00	17.75
764.00	23.02
769.00	16.13
774.00	27.65
779.00	21.13
784.00	22.91
789.00	15.85
794.00	22.56
799.00	17.23
809.00	20.91
814.00	19.75
819.00	23.40
824.00	18.36
829.00	21.87
834.00	18.30
839.00	19.12
844.00	18.40
849.00	21.67
854.00	21.00
859.00	28.14
864.00	20.85
869.00	20.43
874.00	19.04
879.00	19.23
884.00	15.93
889.00	25.40
894.00	19.40
899.00	20.97
904.00	16.85
909.00	29.45
914.00	18.05
919.00	24.12
924.00	20.85
929.00	19.84
934.00	17.90
939.00	10.98
944.00	19.22
949.00	20.44
954.00	16.51
959.00	12.91
964.00	12.77
969.00	15.84
974.00	14.84
979.00	22.11
984.00	14.11
989.00	15.05
994.00	14.04
999.00	9.86
1004.00	12.84
1009.00	17.36
1014.00	19.54
1019.00	22.00
1024.00	17.14
1029.00	20.95
1034.00	18.40
1039.00	18.36
1044.00	18.71
1049.00	13.18
1054.00	19.18
1059.00	15.87
1064.00	15.17
1069.00	24.96
1074.00	18.66
1079.00	18.74
1084.00	17.14
1089.00	18.38
1094.00	17.06
1099.00	13.47
1104.00	12.09
1109.00	10.69
1114.00	14.13
1119.00	14.84
1124.00	17.05
1129.00	22.52
1134.00	18.53
1139.00	23.50
1144.00	21.58
1149.00	20.48
1154.00	16.09
1159.00	25.07
1164.00	13.85
1169.00	21.20
1174.00	13.34
1179.00	17.42
1184.00	12.65
1189.00	23.44
1194.00	10.63
1199.00	14.81
1204.00	18.11
1209.00	20.80
1214.00	16.15
1219.00	13.97
1224.00	13.91
1229.00	16.77
1234.00	14.89
1239.00	21.29
1244.00	12.94
1249.00	16.18
1254.00	13.86
1259.00	17.76
1264.00	20.82
1269.00	16.12
1274.00	17.03
1279.00	27.42
1284.00	20.78
1289.00	18.64
1294.00	14.84
1299.00	19.19
1304.00	24.16
1309.00	18.99
1314.00	16.27
1319.00	20.97
1324.00	17.21
1329.00	17.75
1334.00	17.67
1339.00	19.53
1344.00	16.13
1349.00	17.40
1354.00	11.30
1359.00	13.91
1364.00	14.83
1369.00	15.97
1374.00	20.78
1379.00	22.41
1384.00	16.60
1389.00	16.52
1394.00	19.73
1399.00	16.74
1404.00	19.82
1409.00	26.52
1414.00	22.10
1419.00	17.67
1424.00	16.74
1429.00	23.27
1434.00	15.67
1439.00	26.22
1444.00	14.17
1449.00	18.70
1454.00	14.80
1459.00	17.70
1464.00	13.79
1469.00	11.80
1474.00	12.12
1479.00	12.28
1484.00	16.27
1489.00	20.09
1494.00	16.41
1499.00	15.85
1504.00	15.98
1509.00	21.91
1514.00	17.45
1519.00	14.21
1524.00	10.78
1529.00	16.87
1534.00	8.58
1539.00	14.66
1544.00	14.31
1549.00	19.22
1554.00	18.76
1559.00	21.80
1564.00	17.32
1569.00	22.21
1574.00	12.62
1579.00	19.99
1584.00	20.33
1589.00	19.11
1592.50	7.57
1594.00	13.85
1599.00	10.99
1604.00	14.14
1609.00	20.05
1614.00	13.80
1619.00	18.82
1624.00	16.15
1629.00	16.20
1634.00	17.50
1639.00	19.50
1644.00	18.88
1649.00	14.35
1654.00	15.27
1659.00	20.72
1668.00	20.60
1673.00	21.56
1678.00	17.54
1683.00	17.06
1688.00	15.69
1693.00	15.43
1698.00	16.74
1703.00	23.19
1708.00	16.16
1713.00	20.44
1718.00	15.27
1723.00	24.09
1728.00	17.72
1733.00	19.89
1738.00	13.83
1743.00	19.00
1748.00	18.62
1753.00	19.28
1758.00	12.37
1763.00	14.13
1768.00	10.22
1773.00	13.10
1778.00	18.99
1783.00	19.92
1788.00	21.30
1793.00	20.12
1798.00	16.29
1803.00	22.73
1808.00	18.64
1813.00	24.67
1818.00	15.06
1823.00	27.97
1828.00	13.83
1838.00	20.81
1843.00	23.45
1848.00	14.41
1853.00	14.41
1858.00	17.14
1863.00	17.79
1868.00	18.57
1873.00	24.06
1878.00	12.74
1883.00	12.72
1892.00	12.05
1897.00	13.02
1902.00	15.51
1907.00	13.46
1912.00	7.83
1917.00	11.65
1922.00	17.95
1927.00	20.17
1932.00	17.12
1937.00	14.30
1942.00	14.21
1947.00	19.20
1952.00	19.75
1957.00	15.22
1962.00	16.89
1967.00	17.41
1972.00	17.11
1977.00	18.77
1982.00	17.19
1987.00	13.90
1992.00	15.42
1997.00	20.28
2002.00	16.62
2007.00	19.13
2012.00	17.29
2017.00	19.46
2022.00	12.24
2027.00	15.31
2032.00	18.67
2037.00	21.69
2042.00	15.62
2047.00	16.41
2052.00	19.09
2057.00	13.84
2062.00	20.86
2067.00	23.69
2072.00	13.70
2077.00	21.16
2082.00	16.23
2087.00	13.22
2092.00	11.49
2097.00	20.63
2102.00	16.08
2112.00	10.29
2117.00	12.38
2122.00	13.48
2127.00	17.00
2132.00	17.84
2137.00	15.01
2142.00	12.62
2147.00	20.79
2152.00	16.34
2157.00	16.08
2162.00	16.09
2167.00	19.10
2172.00	12.38
2182.00	21.03
2187.00	13.28
2192.00	12.26
2197.00	16.44
2202.00	10.86
2207.00	10.16
2212.00	13.89
2217.00	14.18
2222.00	13.59
2227.00	20.38
2232.00	11.41
2237.00	12.91
2242.00	13.13
2247.00	13.41
2252.00	15.90
2257.00	16.83
2262.00	11.87
2267.00	10.84
2272.00	17.12
2277.00	19.31
2282.00	21.35
2287.00	28.58
2291.00	14.19
2296.00	9.15
2301.00	12.17
2306.00	16.34
2311.00	12.97
2316.00	9.87
2321.00	8.46
2326.00	8.46
2331.00	10.65
2336.00	8.48
2341.00	9.32
2346.00	9.86
2351.00	7.88
2356.00	7.18
2361.00	10.20
2366.00	9.09
2371.00	9.89
2376.00	9.30
2381.00	7.84
2386.00	7.18
2391.00	9.62
2396.00	7.01
2401.00	9.40
2406.00	7.75
2411.00	6.18
2416.00	4.08
2421.00	4.40
2426.00	5.75
2431.00	4.43
2436.00	4.60
2441.00	3.83
2446.00	3.23
2451.00	2.95
2456.00	2.93
2461.00	1.68
2466.00	2.24
2471.00	1.56
2476.00	2.44
2481.00	3.25
2486.00	2.78
2491.00	2.50
2496.00	2.34
2501.00	2.68
2506.00	2.96
2511.00	2.62
2516.00	2.52
2521.00	2.78
2526.00	3.07
2531.00	2.36
2536.00	2.26
2541.00	2.64
2546.00	2.40
2551.00	2.72
2556.00	2.20
2561.00	2.77
2566.00	2.43
2571.00	2.24
2576.00	2.20
2581.00	2.02
2586.00	1.65
2591.00	1.47
2596.00	1.11
2601.00	1.42
2606.00	0.93
2611.00	1.29
2616.00	1.45
2621.00	0.97
2626.00	0.95
2631.00	1.29
2636.00	0.86
2641.00	1.27
2646.00	1.37
2651.00	0.91
2656.00	1.00
2661.00	1.05
2666.00	1.56
2671.00	3.07
2676.00	2.37
2681.00	3.13
2686.00	3.45
2691.00	3.74
2696.00	3.24
2701.00	2.98
2706.00	2.95
2711.00	4.35
2716.00	3.79
2721.00	4.54
2726.00	4.07
2731.00	3.47
2736.00	2.78
2741.00	3.52
2746.00	2.44
2751.00	5.12
2756.00	1.71
2761.00	1.08
2766.00	0.66
2771.00	0.52
2776.00	0.38
2781.00	0.27
2786.00	0.25
2791.00	0.27
2796.00	0.26
2801.00	0.28
2806.00	0.26
2811.00	0.28
2816.00	0.26
2821.00	0.28
2826.00	0.28
2831.00	0.28
2836.00	0.39
2841.00	0.28
2846.00	0.40
2851.00	0.57
2856.00	1.31
2861.00	0.98
2866.00	1.06
2871.00	0.42
2876.00	0.26
2881.00	1.13
2886.00	1.20
2891.00	1.45
2896.00	1.65
2901.00	1.61
2906.00	2.13
2911.00	1.39
2916.00	2.70
2921.00	0.62
2926.00	0.70
2931.00	0.40
2936.00	1.79
2941.00	5.27
2946.00	4.99
2951.00	7.09
2956.00	6.09
2961.00	7.49
2966.00	6.45
2971.00	3.80
2976.00	4.59
2981.00	4.97
2986.00	3.77
2991.00	4.17
2996.00	1.95
3001.00	3.05
3006.00	2.57
3011.00	2.85
3016.00	6.33
3021.00	8.55
3026.00	5.18
3031.00	5.54
3036.00	4.65
3041.00	2.27
3046.00	0.81
3051.00	1.74
3056.00	0.54
3061.00	1.58
3066.00	1.37
3071.00	1.47
3076.00	1.09
3081.00	1.25
3086.00	0.93
3091.00	0.67
3096.00	1.04
3101.00	0.95
3106.00	0.76
3111.00	0.42
3116.00	0.38
3121.00	2.14
3126.00	0.79
3131.00	1.93
3136.00	1.67
3141.00	1.82
3146.00	1.20
3151.00	0.85
3156.00	1.65
3161.00	1.01
3166.00	1.62
3171.00	2.68
3176.00	1.53
3181.00	1.87
3186.00	1.10
3191.00	1.42
3196.00	0.94
3201.00	1.96
3206.00	2.77
3211.00	1.22
3216.00	1.35
3221.00	1.34
3226.00	0.40
3231.00	0.53
3236.00	0.54
3241.00	0.68
3246.00	0.39
3251.00	0.38
3256.00	1.05
3261.00	0.25
3266.00	0.55
3276.00	0.25
3286.00	0.25
3306.00	0.26
3321.00	0.26
3326.00	0.26
3336.00	0.25
3356.00	0.24
3361.00	0.24
3391.00	0.23
3396.00	0.24
3431.00	0.23
3441.00	0.24
3476.00	0.23
3491.00	0.36
3506.00	0.24
3516.00	0.35
3531.00	0.24
3536.00	0.23
3546.00	0.23
3556.00	0.24
3566.00	0.35
3756.00	0.27
3781.00	0.44];

ddat.ual = [
0.00	2.66
5.00	2.02
10.00	3.43
15.00	2.60
20.00	2.53
25.00	2.45
30.00	2.80
35.00	2.23
40.00	2.55
45.00	1.44
50.00	2.17
55.00	1.43
60.00	2.12
65.00	2.16
70.00	2.64
75.00	2.03
80.00	2.35
85.00	1.81
90.00	1.88
95.00	2.18
100.00	2.86
105.00	2.17
110.00	2.56
115.00	2.22
120.00	1.85
125.00	1.81
130.00	2.04
135.00	1.97
140.00	2.24
150.00	2.21
160.00	2.54
165.00	2.30
170.00	2.17
175.00	2.10
180.00	2.12
185.00	2.01
190.00	2.45
195.00	1.88
200.00	2.39
205.00	2.25
210.00	2.46
215.00	2.15
220.00	2.31
225.00	2.49
230.00	2.95
235.00	2.19
240.00	1.52
245.00	1.37
249.00	1.93
254.00	1.80
259.00	2.00
264.00	2.12
269.00	1.93
274.00	1.88
279.00	1.85
284.00	1.92
289.00	1.90
294.00	2.18
299.00	2.19
304.00	2.25
309.00	2.02
314.00	1.86
319.00	1.81
324.00	2.35
329.00	1.54
334.00	2.48
339.00	1.90
344.00	1.79
349.00	1.75
354.00	1.97
359.00	1.30
369.00	1.33
374.00	2.00
379.00	1.58
384.00	2.51
389.00	1.87
394.00	2.60
399.00	1.42
404.00	1.84
414.00	2.42
419.00	1.87
424.00	1.79
429.00	1.70
434.00	1.86
439.00	1.66
444.00	2.65
449.00	1.58
454.00	2.21
459.00	1.58
464.00	2.06
469.00	1.84
474.00	2.21
479.00	1.56
484.00	2.08
489.00	1.74
494.00	1.86
499.00	1.75
504.00	2.13
509.00	1.89
514.00	2.73
519.00	1.55
524.00	1.91
529.00	1.95
534.00	2.36
539.00	1.76
544.00	2.17
549.00	1.74
554.00	1.97
559.00	1.53
564.00	2.15
569.00	1.75
574.00	1.72
579.00	1.83
584.00	2.62
589.00	1.98
594.00	2.23
599.00	1.61
604.00	1.94
609.00	1.77
614.00	2.10
619.00	1.88
624.00	1.96
629.00	1.30
634.00	2.33
639.00	1.88
644.00	1.79
649.00	2.10
654.00	2.22
659.00	1.93
664.00	2.58
669.00	1.92
674.00	2.13
679.00	1.00
684.00	1.66
689.00	1.58
694.00	2.26
699.00	1.81
704.00	2.80
709.00	2.07
714.00	2.34
719.00	2.62
724.00	1.80
729.00	1.44
734.00	1.82
739.00	1.96
744.00	2.51
749.00	1.72
754.00	2.26
759.00	1.71
764.00	2.96
769.00	1.66
774.00	2.06
779.00	1.80
784.00	2.04
789.00	1.88
794.00	2.07
799.00	1.89
809.00	2.50
814.00	2.09
819.00	2.34
824.00	1.86
829.00	2.11
834.00	1.78
839.00	2.03
844.00	1.45
849.00	2.31
854.00	1.59
859.00	2.52
864.00	2.09
869.00	1.97
874.00	1.84
879.00	1.81
884.00	1.83
889.00	2.28
894.00	2.05
899.00	2.45
904.00	1.79
909.00	2.08
914.00	1.85
919.00	2.02
924.00	2.09
929.00	1.68
934.00	1.62
939.00	1.65
944.00	1.87
949.00	1.84
954.00	1.81
959.00	1.97
964.00	1.49
969.00	1.81
974.00	1.75
979.00	2.07
984.00	1.71
989.00	2.21
994.00	1.35
999.00	1.78
1004.00	1.66
1009.00	1.78
1014.00	1.70
1019.00	2.61
1024.00	1.44
1029.00	1.58
1034.00	1.60
1039.00	1.58
1044.00	2.09
1049.00	1.75
1054.00	1.82
1059.00	2.02
1064.00	1.65
1069.00	2.97
1074.00	1.75
1079.00	1.85
1084.00	1.69
1089.00	2.08
1094.00	1.68
1099.00	1.73
1104.00	1.29
1109.00	1.30
1114.00	1.52
1119.00	1.78
1124.00	1.64
1129.00	2.00
1134.00	1.61
1139.00	1.86
1144.00	2.24
1149.00	1.58
1154.00	1.89
1159.00	2.25
1164.00	1.56
1169.00	1.82
1174.00	1.15
1179.00	1.83
1184.00	1.53
1189.00	1.53
1194.00	1.12
1199.00	2.17
1204.00	1.70
1209.00	1.98
1214.00	1.50
1219.00	1.73
1224.00	1.63
1229.00	1.70
1234.00	1.29
1239.00	1.74
1244.00	1.42
1249.00	1.52
1254.00	1.94
1259.00	1.70
1264.00	1.85
1269.00	1.36
1274.00	1.32
1279.00	2.38
1284.00	1.70
1289.00	1.34
1294.00	1.70
1299.00	1.89
1304.00	2.17
1309.00	1.56
1314.00	1.36
1319.00	1.66
1324.00	1.43
1329.00	1.61
1334.00	1.60
1339.00	1.57
1344.00	1.16
1349.00	1.45
1354.00	1.15
1359.00	1.59
1364.00	1.36
1369.00	1.86
1374.00	1.71
1379.00	2.41
1384.00	1.23
1389.00	1.51
1394.00	1.42
1399.00	2.02
1404.00	1.38
1409.00	2.81
1414.00	1.92
1419.00	1.62
1424.00	1.37
1429.00	2.30
1434.00	1.54
1439.00	1.72
1444.00	1.33
1449.00	1.90
1454.00	1.37
1459.00	1.68
1464.00	1.25
1469.00	1.30
1474.00	1.21
1479.00	1.48
1484.00	1.14
1489.00	1.86
1494.00	1.21
1499.00	1.59
1504.00	1.49
1509.00	1.85
1514.00	1.58
1519.00	1.57
1524.00	1.24
1529.00	1.53
1534.00	0.98
1539.00	1.71
1544.00	1.08
1549.00	1.60
1554.00	1.22
1559.00	1.78
1564.00	1.23
1569.00	1.90
1574.00	1.03
1579.00	1.82
1584.00	1.38
1589.00	1.63
1592.50	0.88
1594.00	0.90
1599.00	1.04
1604.00	1.31
1609.00	1.93
1614.00	1.61
1619.00	1.86
1624.00	1.70
1629.00	1.69
1634.00	1.82
1639.00	1.95
1644.00	1.80
1649.00	1.59
1654.00	1.75
1659.00	2.00
1668.00	1.82
1673.00	1.77
1678.00	1.75
1683.00	1.52
1688.00	1.45
1693.00	1.33
1698.00	1.63
1703.00	1.42
1708.00	1.41
1713.00	1.48
1718.00	1.79
1723.00	1.63
1728.00	1.64
1733.00	1.20
1738.00	1.31
1743.00	1.61
1748.00	1.79
1753.00	1.70
1758.00	1.66
1763.00	1.48
1768.00	1.65
1773.00	1.27
1778.00	1.64
1783.00	2.35
1788.00	1.84
1793.00	1.55
1798.00	1.18
1803.00	1.91
1808.00	1.38
1813.00	2.03
1818.00	1.69
1823.00	2.18
1828.00	2.27
1838.00	1.76
1843.00	2.27
1848.00	2.04
1853.00	1.44
1858.00	1.92
1863.00	1.98
1868.00	1.79
1873.00	2.08
1878.00	1.44
1883.00	1.31
1892.00	1.52
1897.00	1.92
1902.00	1.89
1907.00	1.94
1912.00	1.09
1917.00	1.92
1922.00	1.70
1927.00	1.77
1932.00	1.38
1937.00	1.31
1942.00	1.79
1947.00	2.18
1952.00	1.84
1957.00	1.78
1962.00	1.47
1967.00	1.58
1972.00	1.59
1977.00	1.72
1982.00	2.62
1987.00	1.51
1992.00	1.40
1997.00	1.58
2002.00	1.56
2007.00	1.46
2012.00	1.28
2017.00	1.72
2022.00	1.08
2027.00	1.85
2032.00	1.63
2037.00	1.97
2042.00	1.42
2047.00	1.40
2052.00	1.85
2057.00	1.16
2062.00	1.84
2067.00	2.64
2072.00	1.49
2077.00	1.95
2082.00	1.71
2087.00	1.95
2092.00	1.30
2097.00	2.19
2102.00	2.34
2112.00	1.53
2117.00	1.90
2122.00	1.65
2127.00	1.92
2132.00	1.44
2137.00	1.61
2142.00	1.93
2147.00	1.72
2152.00	1.40
2157.00	1.47
2162.00	1.41
2167.00	1.69
2172.00	1.58
2182.00	1.93
2187.00	1.35
2192.00	1.23
2197.00	1.74
2202.00	1.37
2207.00	1.17
2212.00	1.51
2217.00	1.67
2222.00	1.38
2227.00	1.63
2232.00	1.45
2237.00	1.31
2242.00	1.60
2247.00	1.56
2252.00	1.33
2257.00	1.31
2262.00	1.15
2267.00	1.39
2272.00	1.39
2277.00	1.74
2282.00	1.31
2287.00	2.95
2291.00	1.21
2296.00	1.42
2301.00	1.42
2306.00	1.42
2311.00	1.85
2316.00	1.49
2321.00	1.09
2326.00	1.21
2331.00	1.65
2336.00	1.24
2341.00	1.20
2346.00	1.11
2351.00	1.20
2356.00	0.85
2361.00	1.06
2366.00	1.37
2371.00	0.99
2376.00	0.87
2381.00	0.89
2386.00	0.78
2391.00	0.96
2396.00	0.76
2401.00	0.92
2406.00	0.80
2411.00	0.87
2416.00	0.45
2421.00	0.60
2426.00	0.63
2431.00	0.44
2436.00	0.53
2441.00	0.47
2446.00	0.44
2451.00	0.55
2456.00	0.42
2461.00	0.43
2466.00	0.37
2471.00	0.47
2476.00	0.47
2481.00	0.73
2486.00	0.57
2491.00	0.53
2496.00	0.52
2501.00	0.65
2506.00	0.56
2511.00	0.65
2516.00	0.60
2521.00	0.67
2526.00	0.52
2531.00	0.54
2536.00	0.48
2541.00	0.59
2546.00	0.53
2551.00	0.51
2556.00	0.44
2561.00	0.55
2566.00	0.39
2571.00	0.51
2576.00	0.38
2581.00	0.47
2586.00	0.38
2591.00	0.41
2596.00	0.30
2601.00	0.48
2606.00	0.30
2611.00	0.37
2616.00	0.37
2621.00	0.39
2626.00	0.35
2631.00	0.39
2636.00	0.29
2641.00	0.48
2646.00	0.43
2651.00	0.42
2656.00	0.37
2661.00	0.42
2666.00	0.35
2671.00	0.44
2676.00	0.34
2681.00	0.45
2686.00	0.41
2691.00	0.45
2696.00	0.36
2701.00	0.40
2706.00	0.38
2711.00	0.46
2716.00	0.45
2721.00	0.54
2726.00	0.39
2731.00	0.33
2736.00	0.32
2741.00	0.46
2746.00	0.35
2751.00	0.36
2756.00	0.45
2761.00	0.30
2766.00	0.25
2771.00	0.22
2776.00	0.20
2781.00	0.23
2786.00	0.19
2791.00	0.20
2796.00	0.18
2801.00	0.22
2806.00	0.24
2811.00	0.21
2816.00	0.17
2821.00	0.23
2826.00	0.20
2831.00	0.22
2836.00	0.21
2841.00	0.25
2846.00	0.21
2851.00	0.30
2856.00	0.28
2861.00	0.22
2866.00	0.19
2871.00	0.23
2876.00	0.13
2881.00	0.31
2886.00	0.25
2891.00	0.33
2896.00	0.30
2901.00	0.38
2906.00	0.44
2911.00	0.43
2916.00	0.63
2921.00	0.23
2926.00	0.20
2931.00	0.12
2936.00	0.29
2941.00	0.59
2946.00	0.54
2951.00	0.77
2956.00	0.55
2961.00	0.68
2966.00	0.58
2971.00	0.49
2976.00	0.37
2981.00	0.40
2986.00	0.33
2991.00	0.37
2996.00	0.35
3001.00	0.33
3006.00	0.30
3011.00	0.33
3016.00	0.38
3021.00	0.55
3026.00	0.36
3031.00	0.49
3036.00	0.39
3041.00	0.31
3046.00	0.23
3051.00	0.39
3056.00	0.19
3061.00	0.33
3066.00	0.29
3071.00	0.41
3076.00	0.27
3081.00	0.29
3086.00	0.24
3091.00	0.25
3096.00	0.22
3101.00	0.26
3106.00	0.21
3111.00	0.19
3116.00	0.15
3121.00	0.36
3126.00	0.21
3131.00	0.33
3136.00	0.28
3141.00	0.29
3146.00	0.25
3151.00	0.25
3156.00	0.25
3161.00	0.22
3166.00	0.26
3171.00	0.34
3176.00	0.28
3181.00	0.33
3186.00	0.25
3191.00	0.27
3196.00	0.20
3201.00	0.31
3206.00	0.25
3211.00	0.27
3216.00	0.26
3221.00	0.25
3226.00	0.24
3231.00	0.19
3236.00	0.19
3241.00	0.19
3246.00	0.17
3251.00	0.14
3256.00	0.17
3261.00	0.15
3266.00	0.12
3271.00	0.17
3276.00	0.12
3281.00	0.15
3286.00	0.12
3291.00	0.13
3296.00	0.12
3301.00	0.13
3306.00	0.12
3311.00	0.11
3316.00	0.11
3321.00	0.16
3326.00	0.12
3331.00	0.12
3336.00	0.13
3341.00	0.12
3346.00	0.11
3351.00	0.14
3356.00	0.12
3361.00	0.15
3366.00	0.12
3371.00	0.13
3376.00	0.11
3381.00	0.13
3391.00	0.13
3396.00	0.13
3401.00	0.15
3406.00	0.12
3411.00	0.13
3416.00	0.14
3421.00	0.14
3426.00	0.12
3431.00	0.13
3436.00	0.12
3441.00	0.12
3446.00	0.10
3451.00	0.11
3456.00	0.18
3461.00	0.10
3466.00	0.12
3471.00	0.13
3476.00	0.14
3481.00	0.14
3486.00	0.14
3491.00	0.13
3496.00	0.13
3501.00	0.16
3506.00	0.14
3511.00	0.13
3516.00	0.19
3521.00	0.14
3526.00	0.15
3531.00	0.14
3536.00	0.13
3541.00	0.13
3546.00	0.13
3551.00	0.23
3556.00	0.13
3561.00	0.14
3566.00	0.13
3571.00	0.14
3576.00	0.12
3581.00	0.13
3586.00	0.13
3591.00	0.13
3596.00	0.12
3601.00	0.11
3606.00	0.13
3611.00	0.12
3616.00	0.13
3621.00	0.13
3626.00	0.13
3631.00	0.12
3636.00	0.13
3641.00	0.13
3646.00	0.11
3651.00	0.12
3656.00	0.12
3661.00	0.12
3666.00	0.11
3671.00	0.08
3676.00	0.11
3681.00	0.09
3686.00	0.10
3691.00	0.09
3696.00	0.09
3701.00	0.09
3706.00	0.11
3711.00	0.09
3716.00	0.11
3721.00	0.11
3726.00	0.09
3731.00	0.10
3736.00	0.09
3741.00	0.11
3746.00	0.08
3751.00	0.10
3756.00	0.09
3761.00	0.12
3766.00	0.11
3771.00	0.12
3776.00	0.09
3781.00	0.12
3786.00	0.09
3791.00	0.10
3796.00	0.07
3801.00	0.10];
