# Supplementary material for: Links between fish abundance and ocean biogeochemistry as recorded in marine sediments
Source: PLoS One. 2018 Aug 1;13(8):e0199420. doi: 10.1371/journal.pone.0199420 (PMC6070179; doi:10.1371/journal.pone.0199420)
Supplement: S1 File — A zipped archive of the complete MATLAB analysis code used in this paper. (ZIP) [file pone.0199420.s005.zip › Analysis Code/effingham/tables/age.corrs_dt.txt]

pair_names	r_values	p_values	n_tested
TUL99B03|total #/cm^3 v. TUL99B03|herring #/cm^3	0.246885974148592	0.0474071662931271	65
MD02-2494|CaCO_3 % v. TUL99B03|herring #/cm^3	0.234064856714249	0.0107392648539417	118
TUL99B03|total #/cm^3 v. TUL99B03|anchovy #/cm^3	0.774045313957114	3.99463223153536e-14	65
TUL99B03|herring #/cm^3 v. TUL99B03|total #/cm^3	0.246885974148592	0.0474071662931271	65
TUL99B03|anchovy #/cm^3 v. TUL99B03|total #/cm^3	0.774045313957114	3.99463223153536e-14	65
TUL99B03|winter temperature degrees C v. TUL99B03|productivity g c /cm^2	0.531013788502064	0.00176622595643657	32
TUL99B03|productivity g c /cm^2 v. TUL99B03|winter temperature degrees C	0.473110136147802	0.00624336449130436	32
MD02-2494|CaCO_3 % v. MD02-2494|total n %	0.438131244155328	1.70987005460905e-31	642
MD02-2494|TOC % v. MD02-2494|total n %	0.751677423070599	8.56324047576655e-118	642
MD02-2494|Opal % v. MD02-2494|total n %	0.594112657700706	1.65739525159182e-62	642
MD02-2494|N-15 per mill v. MD02-2494|total n %	0.391958208967164	5.25860779226466e-25	642
MD02-2494|Mo/Al v. MD02-2494|total n %	0.572111480599881	7.93567676481818e-57	639
MD02-2494|U/Al v. MD02-2494|total n %	0.682736508998916	7.13028040757259e-89	639
TUL99B03|herring #/cm^3 v. MD02-2494|CaCO_3 %	0.252349880640933	0.0409396064304286	66
MD02-2494|total n % v. MD02-2494|CaCO_3 %	0.438131244155328	1.70987005460905e-31	642
MD02-2494|TOC % v. MD02-2494|CaCO_3 %	0.34087989646266	6.23013658042272e-19	642
MD02-2494|Opal % v. MD02-2494|CaCO_3 %	0.309005528683994	1.13674530105577e-15	642
MD02-2494|N-15 per mill v. MD02-2494|CaCO_3 %	0.5143333535785	1.2153470122983e-44	642
MD02-2494|Mo/Al v. MD02-2494|CaCO_3 %	0.228095372660145	5.48806578174531e-09	639
MD02-2494|U/Al v. MD02-2494|CaCO_3 %	0.368084036659601	6.18633732271405e-22	639
MD02-2494|total n % v. MD02-2494|TOC %	0.751677423070599	8.56324047576655e-118	642
MD02-2494|CaCO_3 % v. MD02-2494|TOC %	0.34087989646266	6.23013658042272e-19	642
MD02-2494|Org C:N v. MD02-2494|TOC %	0.656946707333647	1.49522385308343e-80	642
MD02-2494|Opal % v. MD02-2494|TOC %	0.277487799861711	8.17140792728268e-13	642
MD02-2494|N-15 per mill v. MD02-2494|TOC %	0.105629970754965	0.00739076503527067	642
MD02-2494|Mo/Al v. MD02-2494|TOC %	0.365414830204788	1.28064542012991e-21	639
MD02-2494|U/Al v. MD02-2494|TOC %	0.507983585957428	3.21173001286359e-43	639
MD02-2494|TOC % v. MD02-2494|Org C:N	0.656946707333647	1.49522385308343e-80	642
MD02-2494|Opal % v. MD02-2494|Org C:N	-0.121708566728714	0.00200629075024353	642
MD02-2494|N-15 per mill v. MD02-2494|Org C:N	-0.27842358089561	6.80048210084815e-13	642
MD02-2494|total n % v. MD02-2494|Opal %	0.594112657700706	1.65739525159182e-62	642
MD02-2494|CaCO_3 % v. MD02-2494|Opal %	0.309005528683994	1.13674530105577e-15	642
MD02-2494|TOC % v. MD02-2494|Opal %	0.277487799861711	8.17140792728268e-13	642
MD02-2494|Org C:N v. MD02-2494|Opal %	-0.121708566728714	0.00200629075024353	642
MD02-2494|N-15 per mill v. MD02-2494|Opal %	0.653453556735014	1.95733658875709e-79	642
MD02-2494|Mo/Al v. MD02-2494|Opal %	0.645784966575931	1.10925811823593e-76	639
MD02-2494|U/Al v. MD02-2494|Opal %	0.49340527484423	1.6384066514915e-40	639
MD02-2494|total n % v. MD02-2494|N-15 per mill	0.391958208967164	5.25860779226466e-25	642
MD02-2494|CaCO_3 % v. MD02-2494|N-15 per mill	0.5143333535785	1.2153470122983e-44	642
MD02-2494|TOC % v. MD02-2494|N-15 per mill	0.105629970754965	0.00739076503527067	642
MD02-2494|Org C:N v. MD02-2494|N-15 per mill	-0.27842358089561	6.80048210084815e-13	642
MD02-2494|Opal % v. MD02-2494|N-15 per mill	0.653453556735014	1.95733658875709e-79	642
MD02-2494|Mo/Al v. MD02-2494|N-15 per mill	0.40643647049699	8.18279682953346e-27	639
MD02-2494|U/Al v. MD02-2494|N-15 per mill	0.355637539505628	1.73711833461166e-20	639
MD02-2494|total n % v. MD02-2494|Mo/Al	0.57246129133879	3.60816909018754e-57	642
MD02-2494|CaCO_3 % v. MD02-2494|Mo/Al	0.228011865782571	5.12128296250746e-09	642
MD02-2494|TOC % v. MD02-2494|Mo/Al	0.367519293766166	5.79441150013395e-22	642
MD02-2494|Opal % v. MD02-2494|Mo/Al	0.645864148733614	4.65629883856246e-77	642
MD02-2494|N-15 per mill v. MD02-2494|Mo/Al	0.408220391851734	3.55030786786702e-27	642
MD02-2494|U/Al v. MD02-2494|Mo/Al	0.765296771754805	5.45956719425638e-124	639
MD02-2494|total n % v. MD02-2494|U/Al	0.679912593157191	2.77416072340577e-88	642
MD02-2494|CaCO_3 % v. MD02-2494|U/Al	0.36632642357759	8.03475724954138e-22	642
MD02-2494|TOC % v. MD02-2494|U/Al	0.507495787127822	2.53780048067887e-43	642
MD02-2494|Opal % v. MD02-2494|U/Al	0.493058860267574	1.2437396935678e-40	642
MD02-2494|N-15 per mill v. MD02-2494|U/Al	0.357278424811054	9.17383712721371e-21	642
MD02-2494|Mo/Al v. MD02-2494|U/Al	0.765296771754805	5.45956719425638e-124	639
