# Supplementary material for: Links between fish abundance and ocean biogeochemistry as recorded in marine sediments
Source: PLoS One. 2018 Aug 1;13(8):e0199420. doi: 10.1371/journal.pone.0199420 (PMC6070179; doi:10.1371/journal.pone.0199420)
Supplement: S1 File — A zipped archive of the complete MATLAB analysis code used in this paper. (ZIP) [file pone.0199420.s005.zip › Analysis Code/effingham/tables/MD02-2494.depth.sigcorrs.txt]

pair_names	r_values	p_values	n_tested
CaCO_3 % v. total n %	0.171144858930346	2.28315314823158e-06	754
TOC % v. total n %	0.965801314505903	0	754
Org C:N v. total n %	0.39461744124913	1.67032348111453e-29	754
Opal % v. total n %	0.85944399137904	2.56266691245691e-221	754
N-15 per mill v. total n %	0.24453492556234	9.95393066273479e-12	754
Mo/Al v. total n %	0.886697519579701	1.1948631766664e-225	669
U/Al v. total n %	0.939365943914505	0	751
total n % v. CaCO_3 %	0.171144858930346	2.28315314823158e-06	754
TOC % v. CaCO_3 %	0.16154714462407	8.27719486634685e-06	754
Opal % v. CaCO_3 %	0.185745870000074	2.79589359730321e-07	754
N-15 per mill v. CaCO_3 %	0.378803983771354	3.87996195727566e-27	754
Mo/Al v. CaCO_3 %	0.257715210126065	1.3057728353801e-11	669
U/Al v. CaCO_3 %	0.194841637305815	7.35460349440702e-08	751
total n % v. TOC %	0.965801314505903	0	754
CaCO_3 % v. TOC %	0.16154714462407	8.27719486634685e-06	754
Org C:N v. TOC %	0.546290271526733	7.02921574422864e-60	754
Opal % v. TOC %	0.788277625668588	9.34320654171937e-161	754
N-15 per mill v. TOC %	0.1565381961371	1.57516048123296e-05	754
Mo/Al v. TOC %	0.827629264557014	1.87004380089262e-169	669
U/Al v. TOC %	0.906283888654482	2.40908553448264e-282	751
total n % v. Org C:N	0.39461744124913	1.67032348111453e-29	754
TOC % v. Org C:N	0.546290271526733	7.02921574422864e-60	754
Opal % v. Org C:N	0.300253397633316	3.57137286191761e-17	754
N-15 per mill v. Org C:N	-0.183322561550854	4.00903519408673e-07	754
Mo/Al v. Org C:N	0.21705780953525	1.41585258746111e-08	669
U/Al v. Org C:N	0.349909771737585	4.72389802226662e-23	751
total n % v. Opal %	0.85944399137904	2.56266691245691e-221	754
CaCO_3 % v. Opal %	0.185745870000074	2.79589359730321e-07	754
TOC % v. Opal %	0.788277625668588	9.34320654171937e-161	754
Org C:N v. Opal %	0.300253397633316	3.57137286191761e-17	754
N-15 per mill v. Opal %	0.457494463724982	2.84001526615446e-40	754
Mo/Al v. Opal %	0.825395069980368	9.14344712419416e-168	669
U/Al v. Opal %	0.824688988583442	1.47829414467949e-187	751
total n % v. N-15 per mill	0.24453492556234	9.95393066273479e-12	754
CaCO_3 % v. N-15 per mill	0.378803983771354	3.87996195727566e-27	754
TOC % v. N-15 per mill	0.1565381961371	1.57516048123296e-05	754
Org C:N v. N-15 per mill	-0.183322561550854	4.00903519408673e-07	754
Opal % v. N-15 per mill	0.457494463724982	2.84001526615446e-40	754
Mo/Al v. N-15 per mill	0.29769307736853	3.70768941357341e-15	669
U/Al v. N-15 per mill	0.266360852764738	1.15554114995343e-13	751
total n % v. Mo/Al	0.908529909939166	1.01433955081626e-285	750
CaCO_3 % v. Mo/Al	0.149975602201939	3.72760826856817e-05	750
TOC % v. Mo/Al	0.865017133093505	3.07054859818139e-226	750
Org C:N v. Mo/Al	0.407812435025083	2.02793435623561e-31	750
Opal % v. Mo/Al	0.862463225520628	2.0433878521845e-223	750
N-15 per mill v. Mo/Al	0.286128174093859	1.34368141331648e-15	750
U/Al v. Mo/Al	0.945006597386279	0	747
total n % v. U/Al	0.938622974782672	0	754
CaCO_3 % v. U/Al	0.193125855863807	9.05915423796347e-08	754
TOC % v. U/Al	0.905630297185646	2.17868516288878e-282	754
Org C:N v. U/Al	0.34924846265338	4.7335067314216e-23	754
Opal % v. U/Al	0.823956261622489	1.10222799582511e-187	754
N-15 per mill v. U/Al	0.264132560691979	1.67944566948552e-13	754
Mo/Al v. U/Al	0.930572432725424	2.80596924951993e-293	669
