# Supplementary material for: Links between fish abundance and ocean biogeochemistry as recorded in marine sediments
Source: PLoS One. 2018 Aug 1;13(8):e0199420. doi: 10.1371/journal.pone.0199420 (PMC6070179; doi:10.1371/journal.pone.0199420)
Supplement: S1 File — A zipped archive of the complete MATLAB analysis code used in this paper. (ZIP) [file pone.0199420.s005.zip › Analysis Code/effingham/tables/TUL99B03.depth.sigcorrs_dt.txt]

pair_names	r_values	p_values	n_tested
total #/cm^3 v. anchovy #/cm^3	0.75703730550014	2.96265588804629e-13	65
anchovy #/cm^3 v. total #/cm^3	0.75703730550014	2.96265588804629e-13	65
winter temperature degrees C v. productivity g c /cm^2	0.541053367513149	0.00014939862908244	44
productivity g c /cm^2 v. winter temperature degrees C	0.364594193790947	0.0117482221350848	47
