# Supplementary material for: Links between fish abundance and ocean biogeochemistry as recorded in marine sediments
Source: PLoS One. 2018 Aug 1;13(8):e0199420. doi: 10.1371/journal.pone.0199420 (PMC6070179; doi:10.1371/journal.pone.0199420)
Supplement: S1 File — A zipped archive of the complete MATLAB analysis code used in this paper. (ZIP) [file pone.0199420.s005.zip › Analysis Code/effingham/tables/MD02-2494.depth.sigcorrs_dt.txt]

pair_names	r_values	p_values	n_tested
CaCO_3 % v. total n %	0.313470201060899	1.18111526341762e-18	754
TOC % v. total n %	0.772565848163092	1.68885566088107e-150	754
Org C:N v. total n %	0.146000386702913	5.7226873068361e-05	754
Opal % v. total n %	0.628639310376141	3.57968647828636e-84	754
N-15 per mill v. total n %	0.304505972248936	1.21526209923419e-17	754
Mo/Al v. total n %	0.571574403884575	2.75085515592316e-59	669
U/Al v. total n %	0.67063794786308	2.98914304637228e-99	751
total n % v. CaCO_3 %	0.313470201060899	1.18111526341762e-18	754
TOC % v. CaCO_3 %	0.250821789133574	2.79013249108606e-12	754
Opal % v. CaCO_3 %	0.211450270331941	4.54547097990986e-09	754
N-15 per mill v. CaCO_3 %	0.374015441496608	1.90586825351226e-26	754
Mo/Al v. CaCO_3 %	0.230995015328317	1.48976961363459e-09	669
U/Al v. CaCO_3 %	0.29391350147067	1.97797186646669e-16	751
total n % v. TOC %	0.772565848163092	1.68885566088107e-150	754
CaCO_3 % v. TOC %	0.250821789133574	2.79013249108606e-12	754
Org C:N v. TOC %	0.55040476457964	6.16600591848286e-61	754
Opal % v. TOC %	0.336747565556899	1.89589180518183e-21	754
Mo/Al v. TOC %	0.371655323086765	2.43126215410807e-23	669
U/Al v. TOC %	0.5085136211567	1.24265193108795e-50	751
total n % v. Org C:N	0.146000386702913	5.7226873068361e-05	754
TOC % v. Org C:N	0.55040476457964	6.16600591848286e-61	754
N-15 per mill v. Org C:N	-0.259412242001328	4.63402876674898e-13	754
total n % v. Opal %	0.628639310376141	3.57968647828636e-84	754
CaCO_3 % v. Opal %	0.211450270331941	4.54547097990986e-09	754
TOC % v. Opal %	0.336747565556899	1.89589180518183e-21	754
N-15 per mill v. Opal %	0.54135639047466	1.24482609282954e-58	754
Mo/Al v. Opal %	0.643818908029532	1.41114007762714e-79	669
U/Al v. Opal %	0.485691430738872	1.03969558903162e-45	751
total n % v. N-15 per mill	0.304505972248936	1.21526209923419e-17	754
CaCO_3 % v. N-15 per mill	0.374015441496608	1.90586825351226e-26	754
Org C:N v. N-15 per mill	-0.259412242001328	4.63402876674898e-13	754
Opal % v. N-15 per mill	0.54135639047466	1.24482609282954e-58	754
Mo/Al v. N-15 per mill	0.382488969039158	9.86436103402411e-25	669
U/Al v. N-15 per mill	0.288082052414462	8.08596654877786e-16	751
total n % v. Mo/Al	0.559537648345224	5.22510482161781e-63	750
CaCO_3 % v. Mo/Al	0.186773641793777	2.57893206572726e-07	750
TOC % v. Mo/Al	0.367977206272388	1.83206320932399e-25	750
Opal % v. Mo/Al	0.62435400592293	2.69366850696612e-82	750
N-15 per mill v. Mo/Al	0.344150032380709	2.80691246035189e-22	750
U/Al v. Mo/Al	0.767089548169673	9.16582576466732e-146	747
total n % v. U/Al	0.668304811850992	1.02678889264722e-98	754
CaCO_3 % v. U/Al	0.292385028067262	2.50502654407768e-16	754
TOC % v. U/Al	0.508491301668146	8.00936025034118e-51	754
Opal % v. U/Al	0.486077871777425	5.75651166740373e-46	754
N-15 per mill v. U/Al	0.289900759561118	4.57616567342976e-16	754
Mo/Al v. U/Al	0.766658692233487	1.80001557467777e-130	669
