# Supplementary material for: Links between fish abundance and ocean biogeochemistry as recorded in marine sediments
Source: PLoS One. 2018 Aug 1;13(8):e0199420. doi: 10.1371/journal.pone.0199420 (PMC6070179; doi:10.1371/journal.pone.0199420)
Supplement: S1 File — A zipped archive of the complete MATLAB analysis code used in this paper. (ZIP) [file pone.0199420.s005.zip › Analysis Code/effingham/tables/age.corrs.txt]

pair_names	r_values	p_values	n_tested
TUL99B03|total #/cm^3 v. TUL99B03|herring #/cm^3	0.260170129031816	0.0363445950766445	65
MD02-2494|CaCO_3 % v. TUL99B03|herring #/cm^3	0.302844744456278	0.000858059264227978	118
TUL99B03|total #/cm^3 v. TUL99B03|anchovy #/cm^3	0.778727452507817	2.23145476288141e-14	65
TUL99B03|herring #/cm^3 v. TUL99B03|total #/cm^3	0.260170129031816	0.0363445950766445	65
TUL99B03|anchovy #/cm^3 v. TUL99B03|total #/cm^3	0.778727452507817	2.23145476288141e-14	65
TUL99B03|winter temperature degrees C v. TUL99B03|productivity g c /cm^2	0.520692648580608	0.0022484336796721	32
TUL99B03|productivity g c /cm^2 v. TUL99B03|winter temperature degrees C	0.399585995900923	0.0234643313634899	32
MD02-2494|CaCO_3 % v. MD02-2494|total n %	0.292300355577919	4.11026541763986e-14	642
MD02-2494|TOC % v. MD02-2494|total n %	0.940623908392596	1.66775187292461e-302	642
MD02-2494|Org C:N v. MD02-2494|total n %	0.153712008012581	9.21495169781194e-05	642
MD02-2494|Opal % v. MD02-2494|total n %	0.76642286068301	3.81717349567092e-125	642
MD02-2494|N-15 per mill v. MD02-2494|total n %	0.300654293256715	7.03503994938634e-15	642
MD02-2494|Mo/Al v. MD02-2494|total n %	0.872348183176028	3.83294764453466e-200	639
MD02-2494|U/Al v. MD02-2494|total n %	0.912631412197052	1.14947724409559e-249	639
TUL99B03|herring #/cm^3 v. MD02-2494|CaCO_3 %	0.278653687721876	0.023474807813914	66
MD02-2494|total n % v. MD02-2494|CaCO_3 %	0.292300355577919	4.11026541763986e-14	642
MD02-2494|TOC % v. MD02-2494|CaCO_3 %	0.268269951207993	4.80633118852068e-12	642
MD02-2494|Opal % v. MD02-2494|CaCO_3 %	0.308692228603211	1.21848786495887e-15	642
MD02-2494|N-15 per mill v. MD02-2494|CaCO_3 %	0.521742929196306	4.1715275607471e-46	642
MD02-2494|Mo/Al v. MD02-2494|CaCO_3 %	0.225265206689486	8.54367902053656e-09	639
MD02-2494|U/Al v. MD02-2494|CaCO_3 %	0.297893461019042	1.46189476507333e-14	639
MD02-2494|total n % v. MD02-2494|TOC %	0.940623908392596	1.66775187292461e-302	642
MD02-2494|CaCO_3 % v. MD02-2494|TOC %	0.268269951207993	4.80633118852068e-12	642
MD02-2494|Org C:N v. MD02-2494|TOC %	0.455794566003451	2.975215314797e-34	642
MD02-2494|Opal % v. MD02-2494|TOC %	0.648372147935211	7.7671142062621e-78	642
MD02-2494|N-15 per mill v. MD02-2494|TOC %	0.176657460078019	6.70529701686378e-06	642
MD02-2494|Mo/Al v. MD02-2494|TOC %	0.803388022167982	1.49135888638726e-145	639
MD02-2494|U/Al v. MD02-2494|TOC %	0.858309824901128	9.58609333878497e-187	639
MD02-2494|total n % v. MD02-2494|Org C:N	0.153712008012581	9.21495169781194e-05	642
MD02-2494|TOC % v. MD02-2494|Org C:N	0.455794566003451	2.975215314797e-34	642
MD02-2494|N-15 per mill v. MD02-2494|Org C:N	-0.252158573583362	9.06964323277468e-11	642
MD02-2494|Mo/Al v. MD02-2494|Org C:N	0.0908478028560127	0.0216332520079229	639
MD02-2494|U/Al v. MD02-2494|Org C:N	0.129620203731893	0.00102328029334949	639
MD02-2494|total n % v. MD02-2494|Opal %	0.76642286068301	3.81717349567092e-125	642
MD02-2494|CaCO_3 % v. MD02-2494|Opal %	0.308692228603211	1.21848786495887e-15	642
MD02-2494|TOC % v. MD02-2494|Opal %	0.648372147935211	7.7671142062621e-78	642
MD02-2494|N-15 per mill v. MD02-2494|Opal %	0.594155637997875	1.61593854402456e-62	642
MD02-2494|Mo/Al v. MD02-2494|Opal %	0.803342823551336	1.59196913880602e-145	639
MD02-2494|U/Al v. MD02-2494|Opal %	0.73498884942671	1.44035228636547e-109	639
MD02-2494|total n % v. MD02-2494|N-15 per mill	0.300654293256715	7.03503994938634e-15	642
MD02-2494|CaCO_3 % v. MD02-2494|N-15 per mill	0.521742929196306	4.1715275607471e-46	642
MD02-2494|TOC % v. MD02-2494|N-15 per mill	0.176657460078019	6.70529701686378e-06	642
MD02-2494|Org C:N v. MD02-2494|N-15 per mill	-0.252158573583362	9.06964323277468e-11	642
MD02-2494|Opal % v. MD02-2494|N-15 per mill	0.594155637997875	1.61593854402456e-62	642
MD02-2494|Mo/Al v. MD02-2494|N-15 per mill	0.357551740819977	1.05003822386051e-20	639
MD02-2494|U/Al v. MD02-2494|N-15 per mill	0.319318778711111	1.2991713042701e-16	639
MD02-2494|total n % v. MD02-2494|Mo/Al	0.872089672166517	8.17014133647702e-201	642
MD02-2494|CaCO_3 % v. MD02-2494|Mo/Al	0.223387286607372	1.05556605989303e-08	642
MD02-2494|TOC % v. MD02-2494|Mo/Al	0.80319742394456	4.14176136719697e-146	642
MD02-2494|Org C:N v. MD02-2494|Mo/Al	0.0898181027903954	0.0228488551380867	642
MD02-2494|Opal % v. MD02-2494|Mo/Al	0.802606912451739	9.73544487768944e-146	642
MD02-2494|N-15 per mill v. MD02-2494|Mo/Al	0.355094798267838	1.63209770246618e-20	642
MD02-2494|U/Al v. MD02-2494|Mo/Al	0.921472359086802	8.65472676051546e-264	639
MD02-2494|total n % v. MD02-2494|U/Al	0.911431570355266	5.04524653880288e-249	642
MD02-2494|CaCO_3 % v. MD02-2494|U/Al	0.295397288261326	2.15079274246046e-14	642
MD02-2494|TOC % v. MD02-2494|U/Al	0.857269780554857	1.12309255137139e-186	642
MD02-2494|Org C:N v. MD02-2494|U/Al	0.128432579661528	0.00110878032591683	642
MD02-2494|Opal % v. MD02-2494|U/Al	0.733796479151901	1.51474207448715e-109	642
MD02-2494|N-15 per mill v. MD02-2494|U/Al	0.316757981526074	1.98542541053701e-16	642
MD02-2494|Mo/Al v. MD02-2494|U/Al	0.921472359086802	8.65472676051546e-264	639
