# Supplementary material for: Links between fish abundance and ocean biogeochemistry as recorded in marine sediments
Source: PLoS One. 2018 Aug 1;13(8):e0199420. doi: 10.1371/journal.pone.0199420 (PMC6070179; doi:10.1371/journal.pone.0199420)
Supplement: S1 File — A zipped archive of the complete MATLAB analysis code used in this paper. (ZIP) [file pone.0199420.s005.zip › Analysis Code/effingham/TUL99B03.m]

clear ddat
clear tdat

ddat = struct;
tdat = struct;

ddat.year = [
97	1805
169	1030
286	142
553	-980
822	-1435
937	-2745
];

ddat.herr = [
289.5	0.045
304.5	0.019
309.5	0.026
314.5	0.022
319.5	0.029
361.5	0.011
367.5	0.035
372.5	0.048
382.5	0.058
387.0	0.014
390.5	0.06
394.5	0.025
399.5	0.019
418.5	0.03
423.5	0.018
428.5	0.036
440.5	0.025
462.5	0.01
475.5	0.026
480.5	0.006
491.5	0.037
509.5	0.019
514.5	0.005
528.5	0.089
534.5	0.016
565.5	0
570.5	0.008
575.5	0.019
585.5	0.006
590.5	0.014
595.5	0.037
605.5	0.018
633.5	0.028
658.5	0.047
682.5	0.008
687.5	0.033
692.5	0.037
706.5	0.006
718.5	0.089
723.5	0.126
728.5	0.03
733.5	0.01
749.5	0.039
754.5	0.022
758.5	0.009
764.5	0.011
775.5	0.026
785.5	0.011
795.5	0.034
790.5	0.047
826.5	0.019
831.5	0.024
836.5	0.006
841.5	0.005
846.5	0.047
862.5	0.008
872.5	0
877.5	0.011
882.5	0.011
887.5	0.026
892.5	0.009
897.5	0.014
902.5	0.019
907.5	0.026
912.5	0.019
917.5	0.047
];

ddat.anch = [
289.5	0.013
304.5	0.033
309.5	0.058
314.5	0.08
319.5	0.047
361.5	0.102
367.5	0.03
372.5	0.037
382.5	0.108
387.0	0.066
390.5	0.128
394.5	0.039
399.5	0.055
418.5	0.028
423.5	0.071
428.5	0.003
440.5	0.055
462.5	0.005
475.5	0.055
480.5	0.055
491.5	0.058
509.5	0
514.5	0.042
528.5	0.053
534.5	0.045
565.5	0.221
570.5	0.042
575.5	0.03
585.5	0.008
590.5	0.003
595.5	0
605.5	0.045
633.5	0.011
658.5	0.013
682.5	0.034
687.5	0.014
692.5	0.026
706.5	0.039
718.5	0.003
723.5	0
728.5	0.006
733.5	0.008
749.5	0.017
754.5	0.005
758.5	0.026
764.5	0.011
775.5	0.013
785.5	0.008
795.5	0.058
790.5	0.072
826.5	0.003
831.5	0.018
836.5	0.006
841.5	0.058
846.5	0.014
862.5	0.216
872.5	0.023
877.5	0.08
882.5	0.02
887.5	0
892.5	0
897.5	0.006
902.5	0.008
907.5	0.008
912.5	0.133
917.5	0.134
];

ddat.tot = [
289.5	0.136
304.5	0.1
309.5	0.094
314.5	0.147
319.5	0.089
361.5	0.122
367.5	0.075
372.5	0.11
382.5	0.173
387.0	0.094
390.5	0.256
394.5	0.07
399.5	0.077
418.5	0.064
423.5	0.1
428.5	0.041
440.5	0.08
462.5	0.031
475.5	0.115
480.5	0.113
491.5	0.186
509.5	0.033
514.5	0.092
528.5	0.412
534.5	0.076
565.5	0.636
570.5	0.071
575.5	0.064
585.5	0.034
590.5	0.03
595.5	0.037
605.5	0.076
633.5	0.044
658.5	0.079
682.5	0.047
687.5	0.058
692.5	0.1
706.5	0.05
718.5	0.097
723.5	0.139
728.5	0.041
733.5	0.021
749.5	0.066
754.5	0.038
758.5	0.041
764.5	0.025
775.5	0.042
785.5	0.033
795.5	0.092
790.5	0.149
826.5	0.022
831.5	0.055
836.5	0.014
841.5	0.068
846.5	0.113
862.5	0.26
872.5	0.023
877.5	0.094
882.5	0.037
887.5	0.026
892.5	0.009
897.5	0.023
902.5	0.036
907.5	0.066
912.5	0.16
917.5	0.212
];

ddat.prod = [
15.692	295.567
32.547	293.735
62.98	337.978
91.733	278.152
106.314	270.081
136.081	292.327
164.834	338.465
195.853	329.277
215.579	293.64
233.11	293.039
265.657	282.411
298.364	327.198
321.466	295.191
349.029	278.111
373.313	308.22
389.076	313.023
435.271	287.537
465.704	293.362
501.788	278.291
524.881	305.971
550.844	354.276
578.416	294.115
599.75	354.514
627.828	302.158
662.65	325.214
690.728	293.723
698.067	299.184
727.398	300.804
757.83	313.359
786.504	301.712
816.341	355.238
843.913	325.787
850.15	287.872
868.188	313.985
887.327	286.42
906.546	337.909
928.466	301.487
948.112	278.978
976.27	348.201
990.354	294.283
1007.289	294.283
1027.61	336.162
1046.154	296.295
1067.062	324.544
1085.766	327.575
1102.55	314.517
1126.159	261.686
];

ddat.temp = [
13.757	8.047
31.833	7.132
62.409	8.369
91.731	7.271
104.144	8.458
134.641	7.666
164.71	8.365
193.008	8.51
214.467	7.167
233.05	7.831
266.263	8.011
296.68	8.898
320.418	7.989
348.716	7.296
373.55	7.979
388.25	7.305
410.805	7.788
435.291	7.83
466.376	7.179
500.337	7.271
523.639	7.222
550.672	8.012
578.382	7.182
598.185	7.992
626.403	7.054
662.563	7.501
691.368	7.181
695.927	7.351
728.195	7.775
757.945	7.317
786.67	7.788
842.757	8.193
849.516	7.814
867.671	7.814
887.358	7.537
907.206	8.351
927.481	8.466
949.528	7.287
977.745	8.62
990.674	7.193
1007.067	8.12
1029.114	8.753
1048.213	7.891
1068.648	8.205
1086.653	8.899
1127.202	8.971
];
