# Supplementary material for: Links between fish abundance and ocean biogeochemistry as recorded in marine sediments
Source: PLoS One. 2018 Aug 1;13(8):e0199420. doi: 10.1371/journal.pone.0199420 (PMC6070179; doi:10.1371/journal.pone.0199420)
Supplement: S1 File — A zipped archive of the complete MATLAB analysis code used in this paper. (ZIP) [file pone.0199420.s005.zip › Analysis Code/pisco/tables/age.corrs_dt.txt]

pair_names	r_values	p_values	n_tested
B0405-06|Sardine Scales # g^-1 v. B0405-06|Anchovy Scales # g^-1	-0.293849549280292	0.0279383075367369	56
B0405-06|Total Scales # g^-1 v. B0405-06|Anchovy Scales # g^-1	0.986893621789205	1.82811130529475e-44	56
B0506-14|Anchovy Scales # g^-1 v. B0405-06|Anchovy Scales # g^-1	0.348072714178508	4.62455512622632e-05	131
B0506-14|Sardine Scales # g^-1 v. B0405-06|Anchovy Scales # g^-1	-0.202076378773421	0.0206328852089418	131
B0506-14|Total Scales # g^-1 v. B0405-06|Anchovy Scales # g^-1	0.335351786855572	9.02192164018776e-05	131
B05-13|Anchovy Scales # g^-1 v. B0405-06|Anchovy Scales # g^-1	0.275746041085803	0.0012075835615026	135
B05-13|Hake Scales # g^-1 v. B0405-06|Anchovy Scales # g^-1	0.34446866485825	4.29377860372397e-05	135
B05-13|Total Scales # g^-1 v. B0405-06|Anchovy Scales # g^-1	0.319757400891112	0.000156549388273765	135
B0405-06|Jack Mackerel Scales # g^-1 v. B0405-06|Hake Scales # g^-1	-0.312566125964898	0.0190080277241242	56
B0506-14|Sardine Scales # g^-1 v. B0405-06|Hake Scales # g^-1	0.335036317562591	9.16933905784054e-05	131
B0506-14|Si % v. B0405-06|Hake Scales # g^-1	-0.296498319808434	0.0173596291734487	64
B05-13|Sardine Scales # g^-1 v. B0405-06|Hake Scales # g^-1	0.29319975909551	0.000558174964444075	135
B0405-06|Anchovy Scales # g^-1 v. B0405-06|Sardine Scales # g^-1	-0.293849549280292	0.0279383075367369	56
B0405-06|Hake Scales # g^-1 v. B0405-06|Jack Mackerel Scales # g^-1	-0.312566125964898	0.0190080277241242	56
B0405-06|Calcite % v. B0405-06|Jack Mackerel Scales # g^-1	-0.38775453149022	0.0376746710000686	29
B0506-14|Si % v. B0405-06|Jack Mackerel Scales # g^-1	0.294569451972689	0.0181376190458034	64
B0405-06|Anchovy Scales # g^-1 v. B0405-06|Total Scales # g^-1	0.986893621789205	1.82811130529475e-44	56
B0506-14|Anchovy Scales # g^-1 v. B0405-06|Total Scales # g^-1	0.329221275229518	0.000123234994628046	131
B0506-14|Total Scales # g^-1 v. B0405-06|Total Scales # g^-1	0.322076415778974	0.000175797579451371	131
B05-13|Hake Scales # g^-1 v. B0405-06|Total Scales # g^-1	0.314003408326811	0.000208311088243732	135
B05-13|Total Scales # g^-1 v. B0405-06|Total Scales # g^-1	0.280754394213014	0.000972596677102737	135
B0405-06|TN % v. B0405-06|TOC %	0.649334198961443	0.000247605602319492	27
B0405-06|Calcite % v. B0405-06|TOC %	-0.616995203335398	0.00060815240559456	27
B0405-06|Quartz % v. B0405-06|TOC %	0.530926088180686	0.00438100844856129	27
B0506-14|Anchovy Scales # g^-1 v. B0405-06|TOC %	-0.306761956065239	0.000428503679954268	128
B0506-14|Total Scales # g^-1 v. B0405-06|TOC %	-0.297217585608313	0.000656871567379271	128
B0405-06|TOC % v. B0405-06|TN %	0.656504178930573	0.000148222341275218	28
B0506-14|Re/Mo v. B0405-06|TN %	0.24215777439752	0.0115700291001995	108
B0405-06|Jack Mackerel Scales # g^-1 v. B0405-06|Calcite %	-0.290029852806082	0.0389717779154559	51
B0405-06|TOC % v. B0405-06|Calcite %	-0.610219504050965	0.00056459880721282	28
B0405-06|Quartz % v. B0405-06|Calcite %	-0.478202011150374	0.0100551131841865	28
B05-13|Sardine Scales # g^-1 v. B0405-06|Calcite %	0.363295327748301	1.99983890500226e-05	131
B0405-06|TOC % v. B0405-06|Quartz %	0.538501353954247	0.00311395002862055	28
B0405-06|Calcite % v. B0405-06|Quartz %	-0.478202011150374	0.0100551131841865	28
B0506-14|Anchovy Scales # g^-1 v. B0405-06|Quartz %	-0.439926733105565	1.82350674512873e-07	129
B0506-14|Sardine Scales # g^-1 v. B0405-06|Quartz %	0.199745791932053	0.0232369777235851	129
B0506-14|Total Scales # g^-1 v. B0405-06|Quartz %	-0.423238952452469	5.81718073021059e-07	129
B0506-14|TOC % v. B0405-06|SST �C	0.212060975388528	0.0185375045293483	123
B0405-06|SST �C v. B0506-14|TOC %	0.312301193104662	0.0440580533386757	42
B0506-14|Hake Scales # g^-1 v. B0506-14|TOC %	0.453646017512314	4.68979600027088e-08	132
B0506-14|Si % v. B0506-14|TOC %	-0.752986028225853	4.66168871756174e-13	65
B0506-14|Re/Mo v. B0506-14|TOC %	0.671768009250075	9.49729271016738e-16	110
B05-13|Anchovy Scales # g^-1 v. B0506-14|TOC %	-0.314142872749462	0.000380710626199968	124
B05-13|Total Scales # g^-1 v. B0506-14|TOC %	-0.283717978647713	0.00140688163355546	124
B0405-06|Anchovy Scales # g^-1 v. B0506-14|Anchovy Scales # g^-1	0.484610058674593	0.000556698510679406	47
B0405-06|Total Scales # g^-1 v. B0506-14|Anchovy Scales # g^-1	0.463010491156139	0.00104839812215735	47
B0405-06|TOC % v. B0506-14|Anchovy Scales # g^-1	-0.491402931619524	0.0172506895713735	23
B0405-06|Quartz % v. B0506-14|Anchovy Scales # g^-1	-0.563415633695877	0.00414508264508221	24
B0506-14|Hake Scales # g^-1 v. B0506-14|Anchovy Scales # g^-1	0.198932285012396	0.0222119002938506	132
B0506-14|Sardine Scales # g^-1 v. B0506-14|Anchovy Scales # g^-1	-0.246289810547119	0.00441710311800426	132
B0506-14|Total Scales # g^-1 v. B0506-14|Anchovy Scales # g^-1	0.988642837861834	7.04284059474608e-109	132
B0506-14|Re/Mo v. B0506-14|Anchovy Scales # g^-1	-0.226135665454062	0.0175253849692501	110
B05-13|Anchovy Scales # g^-1 v. B0506-14|Anchovy Scales # g^-1	0.611743492629885	4.43528374165877e-14	124
B05-13|Hake Scales # g^-1 v. B0506-14|Anchovy Scales # g^-1	0.234270213050223	0.00882261798543428	124
B05-13|Total Scales # g^-1 v. B0506-14|Anchovy Scales # g^-1	0.614861004303205	3.03682029243665e-14	124
B0506-14|TOC % v. B0506-14|Hake Scales # g^-1	0.46459849358885	4.24838815425454e-08	126
B0506-14|Anchovy Scales # g^-1 v. B0506-14|Hake Scales # g^-1	0.198932285012396	0.0222119002938506	132
B0506-14|Total Scales # g^-1 v. B0506-14|Hake Scales # g^-1	0.289291233836181	0.000767307962268311	132
B0506-14|Si % v. B0506-14|Hake Scales # g^-1	-0.413149153228663	0.000625142529452199	65
B0506-14|Re/Mo v. B0506-14|Hake Scales # g^-1	0.382264154468633	3.77128423598302e-05	110
B0405-06|Anchovy Scales # g^-1 v. B0506-14|Sardine Scales # g^-1	-0.323297610871054	0.0266479105128235	47
B0405-06|Hake Scales # g^-1 v. B0506-14|Sardine Scales # g^-1	0.415537977672288	0.00367627264008731	47
B0405-06|Quartz % v. B0506-14|Sardine Scales # g^-1	0.5224739295067	0.00881330735462909	24
B0506-14|Anchovy Scales # g^-1 v. B0506-14|Sardine Scales # g^-1	-0.246289810547119	0.00441710311800426	132
B0506-14|Jack Mackerel Scales # g^-1 v. B0506-14|Sardine Scales # g^-1	0.300598490075667	0.000461567600100523	132
B05-13|Anchovy Scales # g^-1 v. B0506-14|Sardine Scales # g^-1	-0.384429391601347	1.04288625275558e-05	124
B05-13|Sardine Scales # g^-1 v. B0506-14|Sardine Scales # g^-1	0.336330306930239	0.00013390570844807	124
B05-13|Total Scales # g^-1 v. B0506-14|Sardine Scales # g^-1	-0.379708650557122	1.36462822086371e-05	124
B0506-14|Sardine Scales # g^-1 v. B0506-14|Jack Mackerel Scales # g^-1	0.300598490075667	0.000461567600100523	132
B0405-06|Anchovy Scales # g^-1 v. B0506-14|Total Scales # g^-1	0.457724386993451	0.00121650761529377	47
B0405-06|Total Scales # g^-1 v. B0506-14|Total Scales # g^-1	0.443722521790958	0.00178366516511363	47
B0405-06|TOC % v. B0506-14|Total Scales # g^-1	-0.44651765973041	0.0326903891618839	23
B0405-06|Quartz % v. B0506-14|Total Scales # g^-1	-0.535845825447887	0.00695886439593879	24
B0506-14|Anchovy Scales # g^-1 v. B0506-14|Total Scales # g^-1	0.988642837861834	7.04284059474608e-109	132
B0506-14|Hake Scales # g^-1 v. B0506-14|Total Scales # g^-1	0.289291233836181	0.000767307962268311	132
B05-13|Anchovy Scales # g^-1 v. B0506-14|Total Scales # g^-1	0.575110006401693	2.83222169643616e-12	124
B05-13|Hake Scales # g^-1 v. B0506-14|Total Scales # g^-1	0.227758013429016	0.0109575860339596	124
B05-13|Total Scales # g^-1 v. B0506-14|Total Scales # g^-1	0.579626365558851	1.74434405225096e-12	124
B0405-06|Hake Scales # g^-1 v. B0506-14|Si %	-0.339573910119643	0.0195342909271983	47
B0405-06|Jack Mackerel Scales # g^-1 v. B0506-14|Si %	0.295028836516624	0.0440926018600378	47
B0506-14|TOC % v. B0506-14|Si %	-0.72892675727413	5.60398994681199e-22	125
B0506-14|Hake Scales # g^-1 v. B0506-14|Si %	-0.374483667847328	1.05045164031046e-05	131
B0506-14|Re/Mo v. B0506-14|Si %	-0.592895502432665	8.84037943763509e-12	110
B0405-06|TN % v. B0506-14|Re/Mo	0.426026236284227	0.0379146164713417	24
B0506-14|TOC % v. B0506-14|Re/Mo	0.663899859140935	4.31299458659507e-17	124
B0506-14|Anchovy Scales # g^-1 v. B0506-14|Re/Mo	-0.233478696593	0.00750843758069582	130
B0506-14|Hake Scales # g^-1 v. B0506-14|Re/Mo	0.376603997070367	1.00456279799034e-05	130
B0506-14|Si % v. B0506-14|Re/Mo	-0.587267566673497	4.20848479794615e-07	63
B05-13|Hake Scales # g^-1 v. B0506-14|Re/Mo	0.303286590793511	0.000720819722449083	121
B0405-06|Anchovy Scales # g^-1 v. B05-13|Anchovy Scales # g^-1	0.291854995066084	0.0397304704517584	50
B0506-14|TOC % v. B05-13|Anchovy Scales # g^-1	-0.20904436438368	0.0188164363860805	126
B0506-14|Anchovy Scales # g^-1 v. B05-13|Anchovy Scales # g^-1	0.506675510175121	5.69180273201804e-10	132
B0506-14|Sardine Scales # g^-1 v. B05-13|Anchovy Scales # g^-1	-0.359815470282305	2.26060574708353e-05	132
B0506-14|Total Scales # g^-1 v. B05-13|Anchovy Scales # g^-1	0.46060218339705	2.74164287022961e-08	132
B05-13|Sardine Scales # g^-1 v. B05-13|Anchovy Scales # g^-1	-0.211376653572158	0.0135007378796601	136
B05-13|Total Scales # g^-1 v. B05-13|Anchovy Scales # g^-1	0.986888679459611	5.04849452372197e-108	136
B0405-06|Anchovy Scales # g^-1 v. B05-13|Hake Scales # g^-1	0.373723557234173	0.00750826440805922	50
B0405-06|Total Scales # g^-1 v. B05-13|Hake Scales # g^-1	0.357361524809075	0.0108417617844751	50
B0506-14|Anchovy Scales # g^-1 v. B05-13|Hake Scales # g^-1	0.287981375220668	0.00081276049707867	132
B0506-14|Total Scales # g^-1 v. B05-13|Hake Scales # g^-1	0.280801477578073	0.00110881498771341	132
B0506-14|Re/Mo v. B05-13|Hake Scales # g^-1	0.227528003315653	0.0168246778757469	110
B05-13|Total Scales # g^-1 v. B05-13|Hake Scales # g^-1	0.302617388113824	0.000342467860869152	136
B0405-06|Hake Scales # g^-1 v. B05-13|Sardine Scales # g^-1	0.435007765789825	0.00159405334173202	50
B0405-06|Calcite % v. B05-13|Sardine Scales # g^-1	0.428293542237331	0.0290433614260342	26
B0506-14|Sardine Scales # g^-1 v. B05-13|Sardine Scales # g^-1	0.347444511550995	4.46929223556196e-05	132
B05-13|Anchovy Scales # g^-1 v. B05-13|Sardine Scales # g^-1	-0.211376653572158	0.0135007378796601	136
B0405-06|Anchovy Scales # g^-1 v. B05-13|Total Scales # g^-1	0.316975127281222	0.0249068256591946	50
B0405-06|Total Scales # g^-1 v. B05-13|Total Scales # g^-1	0.278725031641538	0.049987638917558	50
B0506-14|TOC % v. B05-13|Total Scales # g^-1	-0.189158019703418	0.033894660963681	126
B0506-14|Anchovy Scales # g^-1 v. B05-13|Total Scales # g^-1	0.529313192383753	6.79497898051178e-11	132
B0506-14|Sardine Scales # g^-1 v. B05-13|Total Scales # g^-1	-0.361333866351823	2.07510184891125e-05	132
B0506-14|Total Scales # g^-1 v. B05-13|Total Scales # g^-1	0.484116399523696	4.07663360257247e-09	132
B05-13|Anchovy Scales # g^-1 v. B05-13|Total Scales # g^-1	0.986888679459611	5.04849452372197e-108	136
B05-13|Hake Scales # g^-1 v. B05-13|Total Scales # g^-1	0.302617388113824	0.000342467860869152	136
