# Supplementary material for: Links between fish abundance and ocean biogeochemistry as recorded in marine sediments
Source: PLoS One. 2018 Aug 1;13(8):e0199420. doi: 10.1371/journal.pone.0199420 (PMC6070179; doi:10.1371/journal.pone.0199420)
Supplement: S1 File — A zipped archive of the complete MATLAB analysis code used in this paper. (ZIP) [file pone.0199420.s005.zip › Analysis Code/pisco/tables/fishtype.summary.txt]

Pairs	Sig	Sig_Pos	Sig_pct	Sig_dt	Sig_dt_Pos	Sig_dt_pct
45	6	4	13	5	1	11
15	0	0	0	0	0	0
0	0	0	NaN	0	0	NaN
15	1	1	7	2	1	13
15	6	1	40	3	1	20
30	0	0	0	0	0	0
0	0	0	NaN	0	0	NaN
0	0	0	NaN	0	0	NaN
0	0	0	NaN	0	0	NaN
15	2	2	13	3	2	20
15	1	1	7	3	1	20
15	0	0	0	0	0	0
0	0	0	NaN	0	0	NaN
