# Supplementary material for: Links between fish abundance and ocean biogeochemistry as recorded in marine sediments
Source: PLoS One. 2018 Aug 1;13(8):e0199420. doi: 10.1371/journal.pone.0199420 (PMC6070179; doi:10.1371/journal.pone.0199420)
Supplement: S1 File — A zipped archive of the complete MATLAB analysis code used in this paper. (ZIP) [file pone.0199420.s005.zip › Analysis Code/pisco/tables/B0506-14.depth.sigcorrs.txt]

pair_names	r_values	p_values	n_tested
Anchovy Scales # g^-1 v. TOC %	0.250811707988195	0.00372313411433972	132
Hake Scales # g^-1 v. TOC %	0.300547847205733	0.00046264091705313	132
Total Scales # g^-1 v. TOC %	0.278923394674063	0.00120105468592024	132
Si % v. TOC %	-0.828501119237392	1.63863216631215e-17	65
Re/Mo v. TOC %	0.766337422442097	1.74929587432083e-22	110
TOC % v. Anchovy Scales # g^-1	0.25990165706503	0.00329279763416365	126
Sardine Scales # g^-1 v. Anchovy Scales # g^-1	-0.211054739562413	0.0151321646177776	132
Total Scales # g^-1 v. Anchovy Scales # g^-1	0.991341285743691	1.68575395336892e-116	132
Si % v. Anchovy Scales # g^-1	-0.278038118806081	0.024926606915537	65
TOC % v. Hake Scales # g^-1	0.298555609335181	0.000684617308153345	126
Total Scales # g^-1 v. Hake Scales # g^-1	0.210028608211466	0.0156439230011458	132
Si % v. Hake Scales # g^-1	-0.263121265295287	0.0342037834964813	65
Re/Mo v. Hake Scales # g^-1	0.248475404737228	0.00885903820497962	110
Anchovy Scales # g^-1 v. Sardine Scales # g^-1	-0.211054739562413	0.0151321646177776	132
Jack Mackerel Scales # g^-1 v. Sardine Scales # g^-1	0.296595386477466	0.000553872581105561	132
Sardine Scales # g^-1 v. Jack Mackerel Scales # g^-1	0.296595386477466	0.000553872581105561	132
TOC % v. Total Scales # g^-1	0.289590945854505	0.00100535217567272	126
Anchovy Scales # g^-1 v. Total Scales # g^-1	0.991341285743691	1.68575395336892e-116	132
Hake Scales # g^-1 v. Total Scales # g^-1	0.210028608211466	0.0156439230011458	132
Si % v. Total Scales # g^-1	-0.303038072896297	0.0141370135723791	65
Si % v. N-15 per mill	0.40451848306567	0.0363597077017224	27
Re/Mo v. N-15 per mill	-0.390741955703312	0.00873024401408871	44
TOC % v. Si %	-0.813320833443445	5.96645562017017e-31	126
Anchovy Scales # g^-1 v. Si %	-0.257399104229673	0.0028868520505285	132
Hake Scales # g^-1 v. Si %	-0.253861171029814	0.00331215772565761	132
Total Scales # g^-1 v. Si %	-0.284824866556179	0.000932617423844797	132
N-15 per mill v. Si %	0.432251191341273	0.0191944121986051	29
Re/Mo v. Si %	-0.700804493018717	1.55430579276432e-17	110
TOC % v. Re/Mo	0.793114134931675	1.78653189305712e-28	126
Hake Scales # g^-1 v. Re/Mo	0.221176346521899	0.0108156513463698	132
N-15 per mill v. Re/Mo	-0.552902956896193	0.00186703694744541	29
Si % v. Re/Mo	-0.713329015419578	2.59773965126399e-11	65
