# Supplementary material for: Links between fish abundance and ocean biogeochemistry as recorded in marine sediments
Source: PLoS One. 2018 Aug 1;13(8):e0199420. doi: 10.1371/journal.pone.0199420 (PMC6070179; doi:10.1371/journal.pone.0199420)
Supplement: S1 File — A zipped archive of the complete MATLAB analysis code used in this paper. (ZIP) [file pone.0199420.s005.zip › Analysis Code/pisco/tables/B05-13.depth.sigcorrs.txt]

pair_names	r_values	p_values	n_tested
Hake Scales # g^-1 v. Anchovy Scales # g^-1	0.179200597707951	0.0368466427228948	136
Sardine Scales # g^-1 v. Anchovy Scales # g^-1	-0.221940401575304	0.00940891006510841	136
Total Scales # g^-1 v. Anchovy Scales # g^-1	0.988018449840767	1.25104712811577e-110	136
Anchovy Scales # g^-1 v. Hake Scales # g^-1	0.179200597707951	0.0368466427228948	136
Total Scales # g^-1 v. Hake Scales # g^-1	0.310171235962543	0.000237981278034669	136
Anchovy Scales # g^-1 v. Sardine Scales # g^-1	-0.221940401575304	0.00940891006510841	136
Anchovy Scales # g^-1 v. Total Scales # g^-1	0.988018449840767	1.25104712811577e-110	136
Hake Scales # g^-1 v. Total Scales # g^-1	0.310171235962543	0.000237981278034669	136
