# Supplementary material for: Links between fish abundance and ocean biogeochemistry as recorded in marine sediments
Source: PLoS One. 2018 Aug 1;13(8):e0199420. doi: 10.1371/journal.pone.0199420 (PMC6070179; doi:10.1371/journal.pone.0199420)
Supplement: S1 File — A zipped archive of the complete MATLAB analysis code used in this paper. (ZIP) [file pone.0199420.s005.zip › Analysis Code/pisco/tables/B0405-06.depth.sigcorrs_dt.txt]

pair_names	r_values	p_values	n_tested
TN % v. TOC %	0.536839802471014	0.00322552251173315	28
Calcite % v. TOC %	-0.613425899867054	0.000518091136729868	28
Quartz % v. TOC %	0.530468814515365	0.00368564688200843	28
TOC % v. TN %	0.657795353796228	0.000142335918250714	28
TOC % v. Calcite %	-0.610160240891977	0.000565491699741377	28
Quartz % v. Calcite %	-0.470831687872658	0.0114463625660271	28
TOC % v. Quartz %	0.538181192104449	0.00313518769708535	28
Calcite % v. Quartz %	-0.470831687872658	0.0114463625660271	28
