# Supplementary material for: Links between fish abundance and ocean biogeochemistry as recorded in marine sediments
Source: PLoS One. 2018 Aug 1;13(8):e0199420. doi: 10.1371/journal.pone.0199420 (PMC6070179; doi:10.1371/journal.pone.0199420)
Supplement: S1 File — A zipped archive of the complete MATLAB analysis code used in this paper. (ZIP) [file pone.0199420.s005.zip › Analysis Code/pisco/tables/B0405-06.year.sigcorrs_dt.txt]

pair_names	r_values	p_values	n_tested
Sardine Scales # g^-1 v. Anchovy Scales # g^-1	-0.293849549280292	0.0279383075367369	56
Total Scales # g^-1 v. Anchovy Scales # g^-1	0.986893621789205	1.82811130529475e-44	56
Jack Mackerel Scales # g^-1 v. Hake Scales # g^-1	-0.312566125964898	0.0190080277241242	56
Anchovy Scales # g^-1 v. Sardine Scales # g^-1	-0.293849549280292	0.0279383075367369	56
Hake Scales # g^-1 v. Jack Mackerel Scales # g^-1	-0.312566125964898	0.0190080277241242	56
Anchovy Scales # g^-1 v. Total Scales # g^-1	0.986893621789205	1.82811130529475e-44	56
