# Supplementary material for: Links between fish abundance and ocean biogeochemistry as recorded in marine sediments
Source: PLoS One. 2018 Aug 1;13(8):e0199420. doi: 10.1371/journal.pone.0199420 (PMC6070179; doi:10.1371/journal.pone.0199420)
Supplement: S1 File — A zipped archive of the complete MATLAB analysis code used in this paper. (ZIP) [file pone.0199420.s005.zip › Analysis Code/pisco/tables/age.corrs.txt]

pair_names	r_values	p_values	n_tested
B0405-06|Jack Mackerel Scales # g^-1 v. B0405-06|Anchovy Scales # g^-1	-0.309639267038799	0.0202190111362821	56
B0405-06|Total Scales # g^-1 v. B0405-06|Anchovy Scales # g^-1	0.987032875305827	1.37249935979128e-44	56
B0506-14|Anchovy Scales # g^-1 v. B0405-06|Anchovy Scales # g^-1	0.491421639645637	2.52232111108087e-09	131
B0506-14|Sardine Scales # g^-1 v. B0405-06|Anchovy Scales # g^-1	-0.17768103668341	0.0423212943419752	131
B0506-14|Total Scales # g^-1 v. B0405-06|Anchovy Scales # g^-1	0.479508167203833	6.85166724951134e-09	131
B05-13|Anchovy Scales # g^-1 v. B0405-06|Anchovy Scales # g^-1	0.379027283940219	5.80774047175655e-06	135
B05-13|Hake Scales # g^-1 v. B0405-06|Anchovy Scales # g^-1	0.336270668015875	6.67619995759014e-05	135
B05-13|Total Scales # g^-1 v. B0405-06|Anchovy Scales # g^-1	0.412755468179774	6.53056972075404e-07	135
B0506-14|Sardine Scales # g^-1 v. B0405-06|Hake Scales # g^-1	0.312722143915877	0.000276247465887824	131
B05-13|Anchovy Scales # g^-1 v. B0405-06|Hake Scales # g^-1	-0.244235910638722	0.004307191991743	135
B05-13|Sardine Scales # g^-1 v. B0405-06|Hake Scales # g^-1	0.304950665612097	0.000322763238137588	135
B0506-14|TOC % v. B0405-06|Sardine Scales # g^-1	0.328110337143494	0.000187348773690282	125
B0405-06|Anchovy Scales # g^-1 v. B0405-06|Jack Mackerel Scales # g^-1	-0.309639267038799	0.0202190111362821	56
B0506-14|TOC % v. B0405-06|Jack Mackerel Scales # g^-1	-0.387654621999926	7.95090160644907e-06	125
B0506-14|Si % v. B0405-06|Jack Mackerel Scales # g^-1	0.438139672312426	0.000293543672533893	64
B0405-06|Anchovy Scales # g^-1 v. B0405-06|Total Scales # g^-1	0.987032875305827	1.37249935979128e-44	56
B0506-14|Anchovy Scales # g^-1 v. B0405-06|Total Scales # g^-1	0.454745651328866	4.85887540581289e-08	131
B0506-14|Total Scales # g^-1 v. B0405-06|Total Scales # g^-1	0.447440097180356	8.4120817802942e-08	131
B05-13|Hake Scales # g^-1 v. B0405-06|Total Scales # g^-1	0.312374876704385	0.000225617501901718	135
B05-13|Total Scales # g^-1 v. B0405-06|Total Scales # g^-1	0.368496415042092	1.09508317274886e-05	135
B0405-06|TN % v. B0405-06|TOC %	0.757295957995897	4.80954166361921e-06	27
B0405-06|Calcite % v. B0405-06|TOC %	-0.728735500585217	1.62859873358395e-05	27
B0405-06|Quartz % v. B0405-06|TOC %	0.6764467813542	0.000107189870038634	27
B0506-14|TOC % v. B0405-06|TOC %	0.36589550386094	3.40553107091111e-05	122
B0506-14|Re/Mo v. B0405-06|TOC %	0.30342742121884	0.00148773644656356	107
B0405-06|TOC % v. B0405-06|TN %	0.792535526699684	4.98697080772947e-07	28
B0405-06|Calcite % v. B0405-06|TN %	-0.437394818969202	0.0199334918767054	28
B0405-06|Quartz % v. B0405-06|TN %	0.394962508601608	0.0375176166948866	28
B0405-06|SST �C v. B0405-06|TN %	-0.317014599333254	0.0281336603801332	48
B0506-14|TOC % v. B0405-06|TN %	0.401541809388565	4.16262119145999e-06	123
B0506-14|Si % v. B0405-06|TN %	-0.357805147094152	0.00398815467817359	63
B0506-14|Re/Mo v. B0405-06|TN %	0.509089501187929	1.84355639849634e-08	108
B0405-06|TOC % v. B0405-06|Calcite %	-0.740090757620627	6.74650399979559e-06	28
B0405-06|TN % v. B0405-06|Calcite %	-0.437394818969202	0.0199334918767054	28
B0405-06|Quartz % v. B0405-06|Calcite %	-0.601967743511147	0.000701470925305044	28
B0506-14|TOC % v. B0405-06|Calcite %	-0.364723049876603	3.36171791810065e-05	123
B05-13|Sardine Scales # g^-1 v. B0405-06|Calcite %	0.356745581133347	2.88351423836705e-05	131
B0405-06|TOC % v. B0405-06|Quartz %	0.697680865521409	3.67856440541074e-05	28
B0405-06|TN % v. B0405-06|Quartz %	0.394962508601608	0.0375176166948866	28
B0405-06|Calcite % v. B0405-06|Quartz %	-0.601967743511147	0.000701470925305044	28
B0506-14|TOC % v. B0405-06|Quartz %	0.241520294552475	0.00711949289508781	123
B0506-14|Sardine Scales # g^-1 v. B0405-06|Quartz %	0.174989493653592	0.0473132195242506	129
B0405-06|TN % v. B0405-06|SST �C	-0.440813310045918	0.0166902108019166	29
B0405-06|Sardine Scales # g^-1 v. B0506-14|TOC %	0.375552474715732	0.00928672810854198	47
B0405-06|Jack Mackerel Scales # g^-1 v. B0506-14|TOC %	-0.300598126534292	0.0400672364890157	47
B0405-06|TOC % v. B0506-14|TOC %	0.5194561443187	0.0110768085275602	23
B0405-06|TN % v. B0506-14|TOC %	0.608784648764227	0.00159416421006931	24
B0405-06|Calcite % v. B0506-14|TOC %	-0.453457441137972	0.0260485089433231	24
B0405-06|Quartz % v. B0506-14|TOC %	0.469212816450124	0.0207179531282801	24
B0506-14|Anchovy Scales # g^-1 v. B0506-14|TOC %	0.260567383413259	0.00254849795486862	132
B0506-14|Hake Scales # g^-1 v. B0506-14|TOC %	0.317882652096016	0.000203786455887289	132
B0506-14|Total Scales # g^-1 v. B0506-14|TOC %	0.291102511419032	0.000708293481386039	132
B0506-14|Si % v. B0506-14|TOC %	-0.828496413122576	1.63992513533266e-17	65
B0506-14|Re/Mo v. B0506-14|TOC %	0.766299449662144	1.76275054280749e-22	110
B05-13|TOC % v. B0506-14|TOC %	0.425323382260563	0.0214402416625942	29
B0405-06|Anchovy Scales # g^-1 v. B0506-14|Anchovy Scales # g^-1	0.443969694778105	0.00177190192704709	47
B0405-06|Total Scales # g^-1 v. B0506-14|Anchovy Scales # g^-1	0.401420112809315	0.00516472401370838	47
B0506-14|TOC % v. B0506-14|Anchovy Scales # g^-1	0.270844622949828	0.00215878700758985	126
B0506-14|Sardine Scales # g^-1 v. B0506-14|Anchovy Scales # g^-1	-0.210133598054052	0.0155908796630268	132
B0506-14|Total Scales # g^-1 v. B0506-14|Anchovy Scales # g^-1	0.991354111270535	1.53153062441376e-116	132
B0506-14|Si % v. B0506-14|Anchovy Scales # g^-1	-0.27803811880609	0.0249266069155321	65
B05-13|TOC % v. B0506-14|Anchovy Scales # g^-1	-0.495584401127649	0.00626195789296209	29
B05-13|Anchovy Scales # g^-1 v. B0506-14|Anchovy Scales # g^-1	0.67048421526719	1.62602421598448e-17	124
B05-13|Hake Scales # g^-1 v. B0506-14|Anchovy Scales # g^-1	0.192615718146977	0.0320916243158667	124
B05-13|Total Scales # g^-1 v. B0506-14|Anchovy Scales # g^-1	0.667729836684977	2.45277886037791e-17	124
B0506-14|TOC % v. B0506-14|Hake Scales # g^-1	0.316044042942063	0.000312048352828288	126
B0506-14|Total Scales # g^-1 v. B0506-14|Hake Scales # g^-1	0.211066408045677	0.0151264300509062	132
B0506-14|Si % v. B0506-14|Hake Scales # g^-1	-0.2631212652953	0.034203783496472	65
B0506-14|Re/Mo v. B0506-14|Hake Scales # g^-1	0.24847540473721	0.00885903820498458	110
B0405-06|Anchovy Scales # g^-1 v. B0506-14|Sardine Scales # g^-1	-0.326606163074898	0.0250490620682411	47
B0405-06|Hake Scales # g^-1 v. B0506-14|Sardine Scales # g^-1	0.346047871927721	0.0171893561967742	47
B0405-06|Quartz % v. B0506-14|Sardine Scales # g^-1	0.600159732058055	0.0019325889526072	24
B0506-14|Anchovy Scales # g^-1 v. B0506-14|Sardine Scales # g^-1	-0.210133598054052	0.0155908796630268	132
B0506-14|Jack Mackerel Scales # g^-1 v. B0506-14|Sardine Scales # g^-1	0.296595386477466	0.000553872581105551	132
B05-13|Anchovy Scales # g^-1 v. B0506-14|Sardine Scales # g^-1	-0.312720355389189	0.000405993207717648	124
B05-13|Sardine Scales # g^-1 v. B0506-14|Sardine Scales # g^-1	0.313979584882851	0.000383537079969063	124
B05-13|Total Scales # g^-1 v. B0506-14|Sardine Scales # g^-1	-0.316594823932042	0.000340515927454486	124
B0506-14|Sardine Scales # g^-1 v. B0506-14|Jack Mackerel Scales # g^-1	0.296595386477466	0.000553872581105551	132
B05-13|Anchovy Scales # g^-1 v. B0506-14|Jack Mackerel Scales # g^-1	-0.205186976195485	0.0222480526976333	124
B05-13|Total Scales # g^-1 v. B0506-14|Jack Mackerel Scales # g^-1	-0.195043509779607	0.0299455699962383	124
B0405-06|Anchovy Scales # g^-1 v. B0506-14|Total Scales # g^-1	0.422748335015533	0.00307299184833522	47
B0405-06|Total Scales # g^-1 v. B0506-14|Total Scales # g^-1	0.388885603497958	0.00690230103655161	47
B0506-14|TOC % v. B0506-14|Total Scales # g^-1	0.302967456297684	0.000564081806593377	126
B0506-14|Anchovy Scales # g^-1 v. B0506-14|Total Scales # g^-1	0.991354111270535	1.53153062441376e-116	132
B0506-14|Hake Scales # g^-1 v. B0506-14|Total Scales # g^-1	0.211066408045677	0.0151264300509062	132
B0506-14|Si % v. B0506-14|Total Scales # g^-1	-0.303038072896306	0.0141370135723759	65
B05-13|Anchovy Scales # g^-1 v. B0506-14|Total Scales # g^-1	0.639229838750594	1.35325599937053e-15	124
B05-13|Hake Scales # g^-1 v. B0506-14|Total Scales # g^-1	0.186794913103529	0.0377725144659989	124
B05-13|Total Scales # g^-1 v. B0506-14|Total Scales # g^-1	0.637284513347346	1.75251315497928e-15	124
B0405-06|Jack Mackerel Scales # g^-1 v. B0506-14|Si %	0.345183756561547	0.017487837327893	47
B0405-06|TN % v. B0506-14|Si %	-0.558682159716804	0.00454485287815331	24
B0506-14|TOC % v. B0506-14|Si %	-0.818263159639088	2.32351636653172e-31	125
B0506-14|Anchovy Scales # g^-1 v. B0506-14|Si %	-0.270798019718662	0.00175768532137871	131
B0506-14|Hake Scales # g^-1 v. B0506-14|Si %	-0.26062686093994	0.00264221103126344	131
B0506-14|Total Scales # g^-1 v. B0506-14|Si %	-0.299388777751212	0.000513041036683374	131
B0506-14|Re/Mo v. B0506-14|Si %	-0.704264291911858	9.21213963744319e-18	110
B05-13|Anchovy Scales # g^-1 v. B0506-14|Si %	-0.244063430838171	0.00651982290562407	123
B05-13|Total Scales # g^-1 v. B0506-14|Si %	-0.262837344613762	0.00331332979216635	123
B0405-06|TOC % v. B0506-14|Re/Mo	0.424003585173246	0.0437661408335782	23
B0405-06|TN % v. B0506-14|Re/Mo	0.724031498343287	6.34295817981346e-05	24
B0506-14|TOC % v. B0506-14|Re/Mo	0.773060679310862	7.07886137637296e-26	124
B0506-14|Hake Scales # g^-1 v. B0506-14|Re/Mo	0.263467401981419	0.00245627334172678	130
B0506-14|Si % v. B0506-14|Re/Mo	-0.691543297723666	3.49546089006789e-10	63
B05-13|Hake Scales # g^-1 v. B0506-14|Re/Mo	0.218900927510815	0.0158544796901044	121
B0506-14|TOC % v. B05-13|TOC %	0.692465389335039	0.00870869682938245	13
B0506-14|Anchovy Scales # g^-1 v. B05-13|TOC %	-0.574645827401694	0.0399543875028951	13
B0405-06|Anchovy Scales # g^-1 v. B05-13|Anchovy Scales # g^-1	0.314030170754317	0.0263591687704753	50
B0405-06|Hake Scales # g^-1 v. B05-13|Anchovy Scales # g^-1	-0.281900594587882	0.0473286193819583	50
B0506-14|Anchovy Scales # g^-1 v. B05-13|Anchovy Scales # g^-1	0.653327511314258	2.05483605280604e-17	132
B0506-14|Sardine Scales # g^-1 v. B05-13|Anchovy Scales # g^-1	-0.27943531748375	0.00117524150557814	132
B0506-14|Jack Mackerel Scales # g^-1 v. B05-13|Anchovy Scales # g^-1	-0.17399635308101	0.046010237810421	132
B0506-14|Total Scales # g^-1 v. B05-13|Anchovy Scales # g^-1	0.617851982697335	2.97953001805518e-15	132
B0506-14|Si % v. B05-13|Anchovy Scales # g^-1	-0.337278755047674	0.00600566411342074	65
B05-13|Hake Scales # g^-1 v. B05-13|Anchovy Scales # g^-1	0.17161719494712	0.0457429958675737	136
B05-13|Sardine Scales # g^-1 v. B05-13|Anchovy Scales # g^-1	-0.222955541248706	0.00908038191459731	136
B05-13|Total Scales # g^-1 v. B05-13|Anchovy Scales # g^-1	0.988246213432999	3.48377009301935e-111	136
B0405-06|Anchovy Scales # g^-1 v. B05-13|Hake Scales # g^-1	0.37415001449802	0.00743487572968525	50
B0405-06|Total Scales # g^-1 v. B05-13|Hake Scales # g^-1	0.358347441737856	0.01060984186673	50
B0506-14|Anchovy Scales # g^-1 v. B05-13|Hake Scales # g^-1	0.31244646319861	0.000264964453129097	132
B0506-14|Total Scales # g^-1 v. B05-13|Hake Scales # g^-1	0.306553359065621	0.000350224954964933	132
B0506-14|Re/Mo v. B05-13|Hake Scales # g^-1	0.270335310628736	0.00428615332105869	110
B05-13|Anchovy Scales # g^-1 v. B05-13|Hake Scales # g^-1	0.17161719494712	0.0457429958675737	136
B05-13|Total Scales # g^-1 v. B05-13|Hake Scales # g^-1	0.301669106916536	0.000358233117650696	136
B0405-06|Hake Scales # g^-1 v. B05-13|Sardine Scales # g^-1	0.436983746375807	0.00150891285169616	50
B0405-06|Calcite % v. B05-13|Sardine Scales # g^-1	0.483919419097894	0.0122500991278108	26
B0506-14|Sardine Scales # g^-1 v. B05-13|Sardine Scales # g^-1	0.342828421959059	5.72227964594266e-05	132
B05-13|Anchovy Scales # g^-1 v. B05-13|Sardine Scales # g^-1	-0.222955541248706	0.00908038191459731	136
B0405-06|Anchovy Scales # g^-1 v. B05-13|Total Scales # g^-1	0.337476869779341	0.0165414471373867	50
B0405-06|Total Scales # g^-1 v. B05-13|Total Scales # g^-1	0.28673043782085	0.0435061927495092	50
B0506-14|Anchovy Scales # g^-1 v. B05-13|Total Scales # g^-1	0.668381149937108	2.02239339517462e-18	132
B0506-14|Sardine Scales # g^-1 v. B05-13|Total Scales # g^-1	-0.281443112156518	0.00107881692985692	132
B0506-14|Jack Mackerel Scales # g^-1 v. B05-13|Total Scales # g^-1	-0.171951817138652	0.0486671817957615	132
B0506-14|Total Scales # g^-1 v. B05-13|Total Scales # g^-1	0.633555130716959	3.56311741739647e-16	132
B0506-14|Si % v. B05-13|Total Scales # g^-1	-0.35263099087352	0.00396406725881609	65
B05-13|Anchovy Scales # g^-1 v. B05-13|Total Scales # g^-1	0.988246213432999	3.48377009301935e-111	136
B05-13|Hake Scales # g^-1 v. B05-13|Total Scales # g^-1	0.301669106916536	0.000358233117650696	136
