# Supplementary material for: Links between fish abundance and ocean biogeochemistry as recorded in marine sediments
Source: PLoS One. 2018 Aug 1;13(8):e0199420. doi: 10.1371/journal.pone.0199420 (PMC6070179; doi:10.1371/journal.pone.0199420)
Supplement: S1 File — A zipped archive of the complete MATLAB analysis code used in this paper. (ZIP) [file pone.0199420.s005.zip › Analysis Code/pisco/tables/B0405-06.depth.sigcorrs.txt]

pair_names	r_values	p_values	n_tested
TN % v. TOC %	0.718276953487379	1.67618727426504e-05	28
Calcite % v. TOC %	-0.720029644851822	1.56283588944704e-05	28
Quartz % v. TOC %	0.6893040827857	4.97323426054901e-05	28
SST °C v. TOC %	-0.356636085081378	0.0128415485697346	48
TOC % v. TN %	0.793269931690705	4.78374278576312e-07	28
Calcite % v. TN %	-0.385184694117946	0.0429553851818024	28
Quartz % v. TN %	0.424090351181948	0.0245051128701705	28
SST °C v. TN %	-0.316731873661975	0.0282820215848985	48
TOC % v. Calcite %	-0.740069978263998	6.75263857721032e-06	28
TN % v. Calcite %	-0.385184694117946	0.0429553851818024	28
Quartz % v. Calcite %	-0.603090003711873	0.000681301537793983	28
TOC % v. Quartz %	0.6974224428436	3.71350048263249e-05	28
TN % v. Quartz %	0.424090351181948	0.0245051128701705	28
Calcite % v. Quartz %	-0.603090003711873	0.000681301537793983	28
TOC % v. SST °C	-0.45320995441552	0.0135484877150939	29
TN % v. SST °C	-0.440973263915565	0.0166461372560898	29
