# Supplementary material for: Links between fish abundance and ocean biogeochemistry as recorded in marine sediments
Source: PLoS One. 2018 Aug 1;13(8):e0199420. doi: 10.1371/journal.pone.0199420 (PMC6070179; doi:10.1371/journal.pone.0199420)
Supplement: S1 File — A zipped archive of the complete MATLAB analysis code used in this paper. (ZIP) [file pone.0199420.s005.zip › Analysis Code/pisco/tables/B0506-14.depth.sigcorrs_dt.txt]

pair_names	r_values	p_values	n_tested
Hake Scales # g^-1 v. TOC %	0.445035061489744	8.96713080197345e-08	132
Si % v. TOC %	-0.752993233190985	4.65796821043185e-13	65
Re/Mo v. TOC %	0.671848346168922	9.39585104886684e-16	110
Hake Scales # g^-1 v. Anchovy Scales # g^-1	0.204290389374882	0.0187920698334809	132
Sardine Scales # g^-1 v. Anchovy Scales # g^-1	-0.240838935957085	0.00540617187650743	132
Total Scales # g^-1 v. Anchovy Scales # g^-1	0.988795634390246	2.93416584273773e-109	132
Re/Mo v. Anchovy Scales # g^-1	-0.226135665454039	0.0175253849692619	110
TOC % v. Hake Scales # g^-1	0.456477901499501	7.78036508499758e-08	126
Anchovy Scales # g^-1 v. Hake Scales # g^-1	0.204290389374882	0.0187920698334809	132
Total Scales # g^-1 v. Hake Scales # g^-1	0.293616302317354	0.00063328245356676	132
Si % v. Hake Scales # g^-1	-0.413149153228631	0.00062514252945285	65
Re/Mo v. Hake Scales # g^-1	0.382264154468637	3.77128423598214e-05	110
Anchovy Scales # g^-1 v. Sardine Scales # g^-1	-0.240838935957085	0.00540617187650743	132
Jack Mackerel Scales # g^-1 v. Sardine Scales # g^-1	0.299535545068049	0.000484584196497203	132
Sardine Scales # g^-1 v. Jack Mackerel Scales # g^-1	0.299535545068049	0.000484584196497203	132
Anchovy Scales # g^-1 v. Total Scales # g^-1	0.988795634390246	2.93416584273773e-109	132
Hake Scales # g^-1 v. Total Scales # g^-1	0.293616302317354	0.00063328245356676	132
TOC % v. Si %	-0.720043992881797	2.0742862496554e-21	126
Hake Scales # g^-1 v. Si %	-0.368523911127498	1.37523988474041e-05	132
Re/Mo v. Si %	-0.591687707426432	9.97697906049765e-12	110
TOC % v. Re/Mo	0.679909130204208	2.05420249347125e-18	126
Anchovy Scales # g^-1 v. Re/Mo	-0.272069305249889	0.00160025715881918	132
Hake Scales # g^-1 v. Re/Mo	0.344041274636806	5.36452124180424e-05	132
Si % v. Re/Mo	-0.588263911908312	2.56267170289366e-07	65
