# Supplementary material for: Links between fish abundance and ocean biogeochemistry as recorded in marine sediments
Source: PLoS One. 2018 Aug 1;13(8):e0199420. doi: 10.1371/journal.pone.0199420 (PMC6070179; doi:10.1371/journal.pone.0199420)
Supplement: S1 File — A zipped archive of the complete MATLAB analysis code used in this paper. (ZIP) [file pone.0199420.s005.zip › Analysis Code/pisco/B0513.m]

clear ddat
clear tdat

ddat = struct;
tdat = struct;

ddat.year = [
0.338	2004.4
0.881	2002.6
1.319	2001.2
1.824	1999.5
2.338	1997.8
2.805	1996.3
3.278	1994.8
3.804	1993.0
4.315	1991.4
4.794	1989.8
5.255	1988.3
5.646	1987.0
6.022	1985.8
6.421	1984.5
6.815	1983.2
7.194	1981.9
7.564	1980.7
7.899	1979.6
8.237	1978.5
8.698	1977.0
9.136	1975.6
9.523	1974.3
9.905	1973.1
10.208	1972.1
10.484	1971.2
10.816	1970.1
11.215	1968.8
11.694	1967.2
12.173	1965.6
12.637	1964.1
13.122	1962.7
13.589	1961.5
14.059	1960.5
14.505	1959.4
14.961	1958.4
15.395	1957.4
15.780	1956.5
16.215	1955.5
16.711	1954.4
17.161	1953.4
17.637	1952.3
18.104	1951.2
18.612	1950.0
19.232	1948.6
19.787	1947.3
20.251	1946.2
20.665	1945.2
21.041	1944.3
21.400	1943.5
21.820	1942.5
22.304	1941.4
22.742	1940.3
23.227	1939.2
23.629	1938.3
24.041	1937.3
24.640	1935.9
25.163	1934.7
25.645	1933.5
26.197	1932.2
26.731	1931.0
27.125	1930.1
27.442	1929.3
27.806	1928.5
28.135	1927.7
28.406	1927.1
28.652	1926.5
28.876	1926.0
29.152	1925.3
29.528	1924.4
29.951	1923.4
30.321	1922.6
30.697	1921.7
31.132	1920.7
31.578	1919.6
32.013	1918.6
32.436	1917.6
32.935	1916.5
33.488	1915.2
33.987	1914.0
34.428	1913.0
34.810	1912.1
35.121	1911.3
35.526	1910.4
35.979	1909.3
36.425	1908.3
37.065	1906.8
37.577	1905.6
37.829	1905.0
38.076	1904.4
38.329	1903.8
38.605	1903.2
38.919	1902.4
39.301	1901.5
39.671	1900.7
39.976	1900.0
40.317	1899.2
40.711	1898.2
41.119	1897.3
41.516	1896.4
41.900	1895.5
42.306	1894.5
42.746	1893.5
43.202	1892.4
43.507	1891.7
43.898	1890.8
44.549	1889.3
45.091	1888.0
45.602	1886.8
46.106	1885.6
46.528	1884.6
46.957	1883.6
47.325	1882.8
47.681	1881.9
48.189	1880.7
48.743	1879.4
49.156	1878.5
49.495	1877.7
49.884	1876.8
50.330	1875.7
50.752	1874.7
51.207	1873.7
51.690	1872.5
52.141	1871.5
52.715	1870.1
53.385	1868.6
53.910	1867.3
54.360	1866.3
54.790	1865.3
55.257	1864.2
55.766	1863.0
56.221	1861.9
56.589	1861.1
56.857	1860.4
57.213	1859.6
57.535	1858.8
57.762	1858.3
58.101	1857.5
];

ddat.toc = [
0.338	7.81
0.881	7.11
1.319	7.11
1.824	7.31
2.338	6.65
2.805	7.64
3.278	7.63
3.804	7.55
4.315	7.55
4.794	7.47
5.255	7.32
5.646	6.98
6.022	6.99
6.421	7.01
6.815	7.16
7.194	7.02
7.564	6.95
7.899	7.20
8.237	7.42
8.698	6.54
9.136	4.48
9.523	5.10
9.905	5.66
10.208	5.64
10.484	5.08
10.816	5.85
11.215	6.96
11.694	7.29
12.173	6.37
];

ddat.anch = [
0.338	3.973
0.881	2.173
1.319	0.482
1.824	0.196
2.338	0.412
2.805	0.966
3.278	0.785
3.804	2.332
4.315	2.578
4.794	1.181
5.255	2.168
5.646	4.217
6.022	2.344
6.421	3.718
6.815	2.448
7.194	3.563
7.564	3.133
7.899	2.590
8.237	0.000
8.698	0.971
9.136	0.000
9.523	0.916
9.905	1.776
10.208	4.330
10.484	1.278
10.816	0.523
11.215	0.633
11.694	3.713
12.173	4.477
12.637	3.493
13.122	6.555
13.589	8.375
14.059	7.610
14.505	7.712
14.961	6.282
15.395	7.425
15.780	7.654
16.215	8.251
16.711	5.944
17.161	4.226
17.637	5.169
18.104	4.265
18.612	4.384
19.232	4.947
19.787	6.488
20.251	4.144
20.665	7.885
21.041	8.277
21.400	8.389
21.820	6.359
22.304	5.854
22.742	7.449
23.227	2.857
23.629	3.917
24.041	2.237
24.640	6.272
25.163	5.551
25.645	5.742
26.197	6.142
26.731	3.198
27.125	2.642
27.442	4.293
27.806	3.362
28.135	1.789
28.406	4.426
28.652	4.564
28.876	3.666
29.152	6.213
29.528	4.398
29.951	4.733
30.321	4.494
30.697	5.152
31.132	3.584
31.578	2.166
32.013	1.193
32.436	1.320
32.935	2.320
33.488	3.154
33.987	4.162
34.428	4.865
34.810	3.779
35.121	5.376
35.526	4.297
35.979	4.848
36.425	5.780
37.065	3.932
37.577	1.652
37.829	1.129
38.076	0.878
38.329	0.000
38.605	0.276
38.919	0.000
39.301	0.454
39.671	1.557
39.976	0.217
40.317	0.624
40.711	0.177
41.119	0.000
41.516	0.000
41.900	0.243
42.306	0.286
42.746	0.000
43.202	0.000
43.507	0.220
43.898	0.370
44.549	0.188
45.091	0.157
45.602	0.862
46.106	0.262
46.528	0.388
46.957	0.179
47.325	0.000
47.681	0.000
48.189	0.179
48.743	0.394
49.156	0.000
49.495	0.000
49.884	0.000
50.330	1.736
50.752	0.490
51.207	0.173
51.690	0.185
52.141	0.000
52.715	2.280
53.385	2.320
53.910	1.950
54.360	1.538
54.790	2.690
55.257	1.251
55.766	0.176
56.221	0.545
56.589	0.670
56.857	0.927
57.213	1.849
57.535	6.243
57.762	4.545
58.101	7.342
];

ddat.hake = [
0.338	0.000
0.881	0.000
1.319	0.000
1.824	0.196
2.338	0.000
2.805	0.276
3.278	0.224
3.804	0.000
4.315	0.000
4.794	0.000
5.255	0.000
5.646	0.380
6.022	0.000
6.421	0.000
6.815	0.000
7.194	0.324
7.564	0.000
7.899	0.365
8.237	0.000
8.698	0.000
9.136	0.000
9.523	0.000
9.905	0.000
10.208	0.000
10.484	0.000
10.816	0.000
11.215	0.000
11.694	0.000
12.173	0.224
12.637	1.127
13.122	0.000
13.589	0.472
14.059	0.000
14.505	0.000
14.961	0.000
15.395	0.000
15.780	0.414
16.215	0.000
16.711	0.000
17.161	0.261
17.637	0.157
18.104	0.000
18.612	0.000
19.232	0.134
19.787	0.220
20.251	0.000
20.665	0.213
21.041	0.000
21.400	0.000
21.820	0.000
22.304	0.219
22.742	0.520
23.227	0.762
23.629	0.468
24.041	0.000
24.640	0.000
25.163	0.000
25.645	0.000
26.197	0.433
26.731	0.178
27.125	0.726
27.442	0.000
27.806	0.177
28.135	0.256
28.406	0.000
28.652	0.000
28.876	1.351
29.152	1.351
29.528	1.320
29.951	1.280
30.321	0.158
30.697	1.227
31.132	0.363
31.578	0.154
32.013	0.199
32.436	0.240
32.935	0.663
33.488	0.315
33.987	0.520
34.428	1.115
34.810	0.398
35.121	0.000
35.526	0.374
35.979	0.239
36.425	0.294
37.065	0.000
37.577	0.734
37.829	0.259
38.076	0.000
38.329	1.153
38.605	0.551
38.919	0.000
39.301	0.000
39.671	0.000
39.976	0.000
40.317	0.250
40.711	0.000
41.119	0.000
41.516	0.000
41.900	0.000
42.306	0.000
42.746	0.000
43.202	0.000
43.507	1.322
43.898	0.000
44.549	0.000
45.091	0.000
45.602	0.000
46.106	0.138
46.528	0.000
46.957	0.000
47.325	0.000
47.681	0.000
48.189	0.000
48.743	0.000
49.156	0.000
49.495	0.000
49.884	0.000
50.330	0.119
50.752	0.245
51.207	0.000
51.690	0.000
52.141	0.000
52.715	0.000
53.385	0.000
53.910	0.000
54.360	0.000
54.790	0.000
55.257	0.000
55.766	0.000
56.221	0.000
56.589	0.000
56.857	0.000
57.213	0.000
57.535	0.000
57.762	0.000
58.101	0.000
];

ddat.sar = [
0.338	0.000
0.881	0.174
1.319	0.000
1.824	0.196
2.338	0.000
2.805	0.000
3.278	0.000
3.804	0.000
4.315	0.000
4.794	0.000
5.255	0.000
5.646	0.000
6.022	0.000
6.421	0.000
6.815	0.000
7.194	0.000
7.564	0.285
7.899	0.000
8.237	0.000
8.698	0.000
9.136	0.000
9.523	0.000
9.905	0.000
10.208	0.000
10.484	0.197
10.816	0.000
11.215	0.000
11.694	0.371
12.173	0.000
12.637	0.000
13.122	0.000
13.589	0.000
14.059	0.000
14.505	0.000
14.961	0.000
15.395	0.000
15.780	0.000
16.215	0.000
16.711	0.000
17.161	0.000
17.637	0.000
18.104	0.000
18.612	0.000
19.232	0.000
19.787	0.000
20.251	0.000
20.665	0.000
21.041	0.000
21.400	0.000
21.820	0.000
22.304	0.000
22.742	0.000
23.227	0.000
23.629	0.000
24.041	0.000
24.640	0.000
25.163	0.000
25.645	0.000
26.197	0.000
26.731	0.000
27.125	0.000
27.442	0.000
27.806	0.000
28.135	0.000
28.406	0.000
28.652	0.000
28.876	0.000
29.152	0.000
29.528	0.000
29.951	0.000
30.321	0.000
30.697	0.000
31.132	0.000
31.578	0.000
32.013	0.000
32.436	0.000
32.935	0.000
33.488	0.000
33.987	0.000
34.428	0.000
34.810	0.000
35.121	0.000
35.526	0.000
35.979	0.120
36.425	0.147
37.065	0.113
37.577	0.734
37.829	0.518
38.076	0.257
38.329	0.000
38.605	0.276
38.919	0.316
39.301	0.000
39.671	0.000
39.976	0.325
40.317	0.624
40.711	0.000
41.119	0.352
41.516	0.000
41.900	0.243
42.306	0.286
42.746	0.000
43.202	0.000
43.507	0.220
43.898	0.000
44.549	0.000
45.091	0.000
45.602	0.000
46.106	0.138
46.528	0.000
46.957	0.000
47.325	0.000
47.681	0.000
48.189	0.000
48.743	0.000
49.156	0.000
49.495	0.000
49.884	0.000
50.330	0.000
50.752	0.000
51.207	0.000
51.690	0.000
52.141	0.000
52.715	0.000
53.385	0.000
53.910	0.000
54.360	0.000
54.790	0.000
55.257	0.000
55.766	0.000
56.221	0.000
56.589	0.000
56.857	0.000
57.213	0.000
57.535	0.000
57.762	0.000
58.101	0.000
];

ddat.jur = [
0.338	0.000
0.881	0.000
1.319	0.000
1.824	0.000
2.338	0.000
2.805	0.000
3.278	0.000
3.804	0.000
4.315	0.000
4.794	0.000
5.255	0.000
5.646	0.000
6.022	0.000
6.421	0.000
6.815	0.000
7.194	0.000
7.564	0.000
7.899	0.000
8.237	0.000
8.698	0.000
9.136	0.000
9.523	0.000
9.905	0.000
10.208	0.000
10.484	0.000
10.816	0.000
11.215	0.000
11.694	0.000
12.173	0.000
12.637	0.000
13.122	0.000
13.589	0.000
14.059	0.000
14.505	0.000
14.961	0.000
15.395	0.228
15.780	0.000
16.215	0.000
16.711	0.000
17.161	0.000
17.637	0.000
18.104	0.000
18.612	0.000
19.232	0.000
19.787	0.000
20.251	0.000
20.665	0.213
21.041	0.000
21.400	0.000
21.820	0.000
22.304	0.000
22.742	0.000
23.227	0.000
23.629	0.000
24.041	0.000
24.640	0.000
25.163	0.000
25.645	0.000
26.197	0.000
26.731	0.000
27.125	0.000
27.442	0.000
27.806	0.000
28.135	0.000
28.406	0.000
28.652	0.000
28.876	0.000
29.152	0.000
29.528	0.000
29.951	0.000
30.321	0.000
30.697	0.000
31.132	0.000
31.578	0.000
32.013	0.000
32.436	0.000
32.935	0.000
33.488	0.000
33.987	0.000
34.428	0.000
34.810	0.000
35.121	0.000
35.526	0.000
35.979	0.000
36.425	0.000
37.065	1.350
37.577	0.000
37.829	0.000
38.076	0.000
38.329	0.256
38.605	0.000
38.919	0.000
39.301	0.000
39.671	0.469
39.976	0.000
40.317	0.000
40.711	0.000
41.119	0.000
41.516	0.000
41.900	0.000
42.306	0.000
42.746	0.000
43.202	0.000
43.507	0.220
43.898	0.000
44.549	0.188
45.091	0.157
45.602	0.000
46.106	0.000
46.528	0.000
46.957	0.179
47.325	0.000
47.681	0.000
48.189	0.000
48.743	0.263
49.156	0.000
49.495	0.000
49.884	0.000
50.330	0.000
50.752	0.000
51.207	0.000
51.690	0.000
52.141	0.000
52.715	0.000
53.385	0.000
53.910	0.000
54.360	0.725
54.790	0.000
55.257	0.000
55.766	0.000
56.221	0.000
56.589	0.000
56.857	0.000
57.213	0.000
57.535	0.000
57.762	0.000
58.101	0.000
];

ddat.tot = [
0.338	3.973
0.881	2.347
1.319	0.482
1.824	0.589
2.338	0.412
2.805	1.242
3.278	1.009
3.804	2.332
4.315	2.578
4.794	1.181
5.255	2.168
5.646	4.597
6.022	2.344
6.421	3.718
6.815	2.448
7.194	3.887
7.564	3.418
7.899	2.955
8.237	0.000
8.698	0.971
9.136	0.000
9.523	0.916
9.905	1.776
10.208	4.330
10.484	1.475
10.816	0.523
11.215	0.633
11.694	4.084
12.173	4.700
12.637	4.620
13.122	6.555
13.589	8.846
14.059	7.610
14.505	7.712
14.961	6.282
15.395	7.653
15.780	8.068
16.215	8.251
16.711	5.944
17.161	4.487
17.637	5.326
18.104	4.265
18.612	4.384
19.232	5.081
19.787	6.708
20.251	4.144
20.665	8.311
21.041	8.277
21.400	8.389
21.820	6.359
22.304	6.073
22.742	7.969
23.227	3.619
23.629	4.385
24.041	2.237
24.640	6.272
25.163	5.551
25.645	5.742
26.197	6.575
26.731	3.375
27.125	3.368
27.442	4.293
27.806	3.539
28.135	2.045
28.406	4.426
28.652	4.564
28.876	5.017
29.152	7.565
29.528	5.718
29.951	6.013
30.321	4.651
30.697	6.378
31.132	3.947
31.578	2.320
32.013	1.392
32.436	1.560
32.935	2.983
33.488	3.469
33.987	4.682
34.428	5.980
34.810	4.176
35.121	5.376
35.526	4.670
35.979	5.208
36.425	6.221
37.065	5.394
37.577	3.120
37.829	1.906
38.076	1.135
38.329	1.410
38.605	1.102
38.919	0.316
39.301	0.454
39.671	2.026
39.976	0.542
40.317	1.497
40.711	0.177
41.119	0.352
41.516	0.000
41.900	0.486
42.306	0.571
42.746	0.000
43.202	0.000
43.507	1.982
43.898	0.370
44.549	0.377
45.091	0.315
45.602	0.862
46.106	0.538
46.528	0.388
46.957	0.358
47.325	0.000
47.681	0.000
48.189	0.179
48.743	0.657
49.156	0.000
49.495	0.000
49.884	0.000
50.330	1.855
50.752	0.734
51.207	0.173
51.690	0.185
52.141	0.000
52.715	2.280
53.385	2.320
53.910	1.950
54.360	2.263
54.790	2.690
55.257	1.251
55.766	0.176
56.221	0.545
56.589	0.670
56.857	0.927
57.213	1.849
57.535	6.243
57.762	4.545
58.101	7.342
];
