# Supplementary material for: Links between fish abundance and ocean biogeochemistry as recorded in marine sediments
Source: PLoS One. 2018 Aug 1;13(8):e0199420. doi: 10.1371/journal.pone.0199420 (PMC6070179; doi:10.1371/journal.pone.0199420)
Supplement: S1 File — A zipped archive of the complete MATLAB analysis code used in this paper. (ZIP) [file pone.0199420.s005.zip › Analysis Code/pisco/B050614.m]

clear ddat
clear tdat

ddat = struct;
tdat = struct;

ddat.year = [
0.2	2004.6
0.6	2002.4
0.9	2000.2
1.3	1998.0
1.7	1995.0
2.2	1992.5
2.5	1990.8
2.9	1989.0
3.2	1987.5
3.5	1986.1
3.8	1984.8
4.1	1983.0
4.5	1966.4
4.9	1965.8
5.3	1965.3
5.7	1964.8
6.1	1964.4
6.5	1964.1
6.9	1963.7
7.3	1963.4
7.6	1963.0
8.0	1962.7
8.3	1962.4
8.7	1962.1
9.0	1961.9
9.3	1961.6
9.7	1961.3
10.1	1960.9
10.5	1960.5
10.9	1960.1
11.3	1959.8
11.7	1959.4
12.2	1959.0
12.6	1958.6
13.0	1958.3
13.4	1957.8
13.8	1957.4
14.2	1957.0
14.6	1956.7
15.0	1956.2
15.6	1955.6
16.1	1955.2
16.7	1954.7
17.2	1954.2
17.7	1953.8
18.1	1953.4
18.5	1953.1
18.8	1952.9
19.0	1952.8
19.4	1952.5
19.9	1952.1
20.4	1951.7
20.8	1951.3
21.2	1951.0
21.7	1950.5
22.2	1950.1
22.6	1949.6
23.0	1949.0
23.4	1948.1
23.8	1947.0
24.2	1945.9
24.6	1944.6
25.0	1943.5
25.3	1942.7
25.6	1942.0
26.1	1940.8
26.7	1939.5
27.4	1938.1
28.0	1936.9
28.5	1936.1
29.0	1934.9
29.5	1933.5
30.0	1932.2
30.5	1931.0
30.9	1929.9
31.4	1928.9
32.0	1927.7
32.4	1926.4
32.9	1924.8
33.3	1923.2
33.8	1921.4
34.3	1919.6
34.8	1918.2
35.3	1917.0
35.9	1915.3
36.5	1913.9
37.0	1912.9
37.6	1911.7
38.3	1910.2
38.9	1908.5
39.4	1907.3
39.9	1905.9
40.5	1904.5
40.9	1903.6
41.4	1902.6
41.7	1902.0
42.0	1901.5
42.4	1900.9
42.8	1899.7
43.4	1897.9
44.1	1895.9
44.6	1894.6
44.9	1893.8
45.3	1892.9
45.8	1891.9
46.3	1891.0
46.8	1890.2
47.2	1889.7
47.7	1889.1
48.2	1888.3
48.7	1887.5
49.1	1886.7
49.6	1885.3
50.2	1883.9
50.6	1883.1
51.1	1882.3
51.7	1881.6
52.3	1880.8
52.9	1880.1
53.5	1879.2
54.0	1878.5
54.4	1877.9
54.8	1877.2
55.3	1876.1
55.8	1875.0
56.2	1874.2
56.8	1873.2
57.4	1872.3
57.8	1871.8
58.2	1871.2
58.7	1870.6
59.1	1869.9
59.6	1868.9
60.0	1867.9
60.5	1866.9
61.0	1865.7
61.5	1864.3
61.8	1863.0
62.2	1861.6
];

ddat.toc = [
0.2	10.1
0.6	11.1
0.9	10.3
1.3	8.6
1.7	9.3
2.2	10.2
2.5	10.2
2.9	10.0
3.2	9.2
3.5	9.5
3.8	9.1
4.1	9.5
4.5	8.7
4.9	7.6
5.3	7.3
5.7	7.2
6.1	6.9
6.5	6.5
6.9	6.7
7.3	6.4
7.6	6.3
8.0	6.3
8.3	6.7
8.7	6.8
9.0	6.3
9.3	6.6
9.7	6.0
10.1	5.7
10.5	5.6
10.9	6.2
11.3	6.5
11.7	6.6
12.2	5.6
12.6	5.5
13.0	5.1
13.4	5.3
13.8	5.4
14.2	5.5
14.6	5.5
15.0	5.8
15.6	5.9
16.1	5.4
16.7	6.0
17.2	5.7
17.7	5.7
18.1	6.6
18.5	6.0
18.8	5.2
19.0	5.9
19.4	5.8
19.9	5.1
20.4	4.4
20.8	5.1
21.2	7.0
21.7	7.6
22.2	7.6
22.6	6.9
23.0	7.4
23.4	9.0
23.8	6.0
24.2	7.5
24.6	7.7
25.0	8.0
25.3	7.8
25.6	8.1
26.1	9.2
26.7	9.0
27.4	6.4
28.0	7.2
28.5	5.5
29.0	5.7
29.5	7.0
30.0	6.6
30.5	6.8
30.9	6.8
31.4	7.0
32.0	6.8
32.4	6.4
32.9	7.0
33.3	7.6
34.3	8.7
34.8	6.7
35.3	7.4
35.9	7.9
36.5	7.3
37.0	5.6
38.3	5.7
38.9	5.0
39.4	6.4
39.9	7.0
40.5	5.6
41.4	5.7
41.7	4.7
42.0	5.3
42.4	5.2
43.4	6.6
44.6	6.1
45.3	5.8
45.8	5.7
46.3	5.5
46.8	3.2
47.2	3.7
47.7	3.5
48.2	1.9
48.7	1.3
49.1	2.8
49.6	4.1
50.2	7.6
50.6	6.2
51.1	4.5
51.7	4.2
52.3	2.6
52.9	1.8
53.5	2.6
54.0	3.8
54.4	4.2
54.8	2.8
55.3	3.8
55.8	7.5
56.2	8.6
56.8	5.6
57.4	5.8
57.8	5.3
58.2	5.3
58.7	4.5
59.1	2.9
59.6	3.7
60.5	4.7
61.0	4.9
61.5	6.7
61.8	7.6
62.2	7.9
62.6	7.7
63.0	7.7
63.4	5.4
63.9	4.8
64.4	5.3
64.9	4.3
65.4	4.1
66.0	4.5
66.5	5.8
67.1	6.0
67.7	4.4
68.2	4.5
68.7	5.8
69.2	5.0
69.6	4.9
70.1	4.8
70.5	5.2
71.1	5.1
71.7	5.4
72.3	5.2
73.0	4.9
73.7	4.4
74.1	4.7
74.7	4.1
75.2	5.0
75.7	5.3
76.2	5.2
76.6	4.9
77.1	5.2
77.6	5.5
78.1	5.5
78.6	5.2
79.2	5.4
79.7	5.3
80.2	5.6
80.7	5.3
81.4	5.3
82.0	4.6
82.3	5.2
82.6	5.0
83.0	5.0
83.5	5.7
84.0	5.9
84.5	6.1
84.9	4.7
85.3	5.9
85.5	6.0
];

ddat.anch = [
0.2	4.0
0.6	1.4
0.9	2.0
1.3	0.5
1.7	1.2
2.2	2.1
2.5	3.7
2.9	3.3
3.2	3.5
3.5	4.0
3.8	2.7
4.1	4.7
4.5	6.8
4.9	11.3
5.3	12.2
5.7	9.9
6.1	9.0
6.5	12.4
6.9	7.5
7.3	7.8
7.6	8.7
8.0	7.9
8.3	8.0
8.7	1.8
9.0	6.7
9.3	9.1
9.7	6.8
10.1	6.0
10.5	7.7
10.9	4.7
11.3	4.5
11.7	5.8
12.2	2.2
12.6	4.0
13.0	6.3
13.4	4.9
13.8	8.1
14.2	5.3
14.6	6.1
15.0	6.6
15.6	8.8
16.1	6.7
16.7	7.7
17.2	9.3
17.7	6.7
18.1	1.4
18.5	11.6
18.8	13.8
19.0	9.6
19.4	5.1
19.9	4.6
20.4	6.9
20.8	4.3
21.2	5.5
21.7	6.0
22.2	4.5
22.6	8.1
23.0	2.7
23.4	3.6
23.8	2.6
24.2	3.8
24.6	4.6
25.0	8.6
25.3	8.6
25.6	8.6
26.1	8.0
26.7	5.4
27.4	2.5
28.0	3.5
28.5	8.8
29.0	9.0
29.5	5.6
30.0	6.8
30.5	5.9
30.9	4.9
31.4	6.6
32.0	8.0
32.4	5.0
32.9	7.2
33.3	5.3
33.8	1.6
34.3	5.4
34.8	6.8
35.3	6.8
35.9	6.4
36.5	8.0
37.0	5.4
37.6	7.1
38.3	12.3
38.9	9.2
39.4	3.2
39.9	6.8
40.5	2.6
40.9	0.5
41.4	0.7
41.7	2.2
42.0	0.5
42.4	0
42.8	0.2
43.4	0.2
44.1	0.5
44.6	1.0
44.9	2.5
45.3	0.4
45.8	1.0
46.3	0.2
46.8	0
47.2	0
47.7	0.3
48.2	0
48.7	0.4
49.1	0
49.6	0.4
50.2	0.6
50.6	0.3
51.1	0
51.7	0.4
52.3	0
52.9	0
53.5	0.2
54.0	0
54.4	0.3
54.8	0.0
55.3	0
55.8	2.4
56.2	1.8
56.8	6.9
57.4	4.0
57.8	3.1
58.2	1.6
58.7	1.3
59.1	1.2
59.6	3.0
60.0	2.7
60.5	2.2
61.0	4.4
61.5	3.8
61.8	1.4
62.2	2.2
62.6	1.7
63.0	8.8
63.4	3.8
63.9	1.0
64.4	6.2
64.9	3.5
65.4	2.0
66.0	0.7
66.5	1.3
67.1	4.4
67.7	0.6
68.2	2.7
68.7	2.4
69.2	1.6
69.6	0.6
70.1	1.6
70.5	2.5
71.1	1.5
71.7	3.3
72.3	1.8
73.0	0.8
73.7	4.5
74.1	5.2
74.7	1.6
75.2	3.7
75.7	0.4
76.2	2.1
76.6	4.1
77.1	3.3
77.6	4.6
78.1	1.5
78.6	2.1
79.2	1.9
79.7	1.7
80.2	1.4
80.7	2.0
81.4	0.9
82.0	4.1
82.3	1.4
82.6	1.3
83.0	0.2
83.5	0.5
84.0	0.5
84.5	0.7
84.9	2.4
85.3	1.8
85.5	0.9
85.8	1.8
];

ddat.hake = [
0.2	0
0.6	0
0.9	0.4763
1.3	0
1.7	0
2.2	0
2.5	0.3731
2.9	0
3.2	0.355
3.5	0.9329
3.8	0
4.1	0.3743
4.5	0
4.9	0
5.3	0
5.7	0
6.1	0
6.5	0
6.9	0
7.3	0
7.6	0
8.0	0
8.3	0
8.7	0
9.0	0
9.3	0
9.7	0
10.1	0
10.5	0
10.9	0
11.3	0
11.7	0
12.2	0
12.6	0
13.0	0
13.4	0
13.8	0
14.2	0
14.6	0
15.0	0
15.6	0
16.1	0
16.7	0
17.2	0
17.7	0
18.1	0
18.5	0
18.8	0
19.0	0
19.4	0
19.9	0
20.4	0
20.8	0
21.2	0.6873
21.7	0.3635
22.2	0.2579
22.6	0
23.0	0
23.4	0
23.8	0
24.2	0
24.6	0
25.0	0.232
25.3	0.9371
25.6	0
26.1	0.8463
26.7	0.4882
27.4	0.3321
28.0	0.227
28.5	0.385
29.0	0
29.5	0.177
30.0	0.2736
30.5	0.717
30.9	0.6813
31.4	0.597
32.0	1.1582
32.4	0.268
32.9	0.3642
33.3	0.4713
33.8	0.283
34.3	0.2173
34.8	0.5578
35.3	1.7839
35.9	0
36.5	0
37.0	0.1494
37.6	0.296
38.3	0.18
38.9	0.5551
39.4	0.1371
39.9	0.22
40.5	0.1897
40.9	0
41.4	0
41.7	0
42.0	0
42.4	0
42.8	0
43.4	0.5138
44.1	0.1635
44.6	0.375
44.9	0.1756
45.3	0
45.8	0
46.3	0
46.8	0
47.2	0
47.7	0
48.2	0
48.7	0
49.1	0
49.6	0
50.2	0.366
50.6	0
51.1	0.2327
51.7	0.2514
52.3	0
52.9	0
53.5	0
54.0	0
54.4	0
54.8	0
55.3	0
55.8	0.4755
56.2	0.1622
56.8	0.3754
57.4	0
57.8	0.281
58.2	0
58.7	0
59.1	0
59.6	0
60.0	0
60.5	0
61.0	0
61.5	0
61.8	0
62.2	0
62.6	0
63.0	0
63.4	0
63.9	0
64.4	0
64.9	0
65.4	0
66.0	0
66.5	0.194
67.1	0.1123
67.7	0
68.2	0.787
68.7	0.235
69.2	0.897
69.6	0.1371
70.1	0
70.5	0
71.1	0
71.7	0
72.3	0
73.0	0
73.7	0
74.1	0
74.7	0
75.2	0
75.7	0
76.2	0.118
76.6	0
77.1	0
77.6	0.2336
78.1	0.5244
78.6	0.1825
79.2	0.2433
79.7	0
80.2	0
80.7	2.3271
81.4	2.3271
82.0	1.7227
82.3	0.9919
82.6	0.6367
83.0	0
83.5	0.934
84.0	0
84.5	0
84.9	0
85.3	0
85.5	0
85.8	0
];

ddat.sar = [
0.2	0
0.6	0
0.9	1.4288
1.3	0
1.7	0
2.2	0.4226
2.5	0.9327
2.9	0
3.2	0.79
3.5	0
3.8	0.4218
4.1	0
4.5	0.4191
4.9	0
5.3	0
5.7	0
6.1	0
6.5	0
6.9	0
7.3	0
7.6	0
8.0	0
8.3	0
8.7	0
9.0	0
9.3	0
9.7	0
10.1	0
10.5	0
10.9	0
11.3	0
11.7	0.2673
12.2	0
12.6	0
13.0	0
13.4	0
13.8	0
14.2	0
14.6	0
15.0	0
15.6	0
16.1	0
16.7	0
17.2	0
17.7	0
18.1	0
18.5	0
18.8	0
19.0	0
19.4	0
19.9	0
20.4	0
20.8	0
21.2	0
21.7	0
22.2	0
22.6	0
23.0	0
23.4	0
23.8	0
24.2	0
24.6	0
25.0	0
25.3	0
25.6	0
26.1	0
26.7	0
27.4	0
28.0	0
28.5	0
29.0	0
29.5	0
30.0	0
30.5	0
30.9	0
31.4	0
32.0	0
32.4	0
32.9	0
33.3	0
33.8	0
34.3	0
34.8	0
35.3	0
35.9	0
36.5	0
37.0	0
37.6	0
38.3	0
38.9	0.5551
39.4	0.4112
39.9	0
40.5	0.5692
40.9	0
41.4	0.2465
41.7	1.3271
42.0	0.4763
42.4	0
42.8	0.344
43.4	0.2569
44.1	0
44.6	0.6874
44.9	1.9321
45.3	0.2466
45.8	0
46.3	0.2366
46.8	0.2792
47.2	0.2597
47.7	0.3294
48.2	0
48.7	0
49.1	0
49.6	0.1654
50.2	0
50.6	0
51.1	0
51.7	0
52.3	0
52.9	0
53.5	0
54.0	0
54.4	0
54.8	0
55.3	0
55.8	0
56.2	0
56.8	0
57.4	0
57.8	0
58.2	0
58.7	0
59.1	0
59.6	0
60.0	0
60.5	0
61.0	0
61.5	0
61.8	0
62.2	0.2355
62.6	0
63.0	0.177
63.4	0
63.9	0
64.4	0
64.9	0
65.4	0
66.0	0
66.5	0
67.1	0
67.7	0
68.2	0
68.7	0
69.2	0
69.6	0
70.1	0
70.5	0
71.1	0
71.7	0
72.3	0
73.0	0
73.7	0
74.1	0
74.7	0
75.2	0.1462
75.7	0
76.2	0
76.6	0
77.1	0
77.6	0
78.1	0
78.6	0
79.2	0
79.7	0
80.2	0
80.7	0.2167
81.4	0
82.0	0
82.3	0
82.6	0
83.0	0
83.5	0
84.0	0.99
84.5	0
84.9	0
85.3	0
85.5	0
85.8	0
];

ddat.jack = [
0.2	0
0.6	0
0.9	0
1.3	0
1.7	0
2.2	0
2.5	0
2.9	0
3.2	0
3.5	0
3.8	0
4.1	0
4.5	0
4.9	0
5.3	0
5.7	0
6.1	0
6.5	0
6.9	0
7.3	0
7.6	0.4369
8.0	0
8.3	0
8.7	0
9.0	0
9.3	0
9.7	0
10.1	0
10.5	0
10.9	0
11.3	0
11.7	0
12.2	0
12.6	0
13.0	0
13.4	0
13.8	0
14.2	0
14.6	0
15.0	0
15.6	0
16.1	0
16.7	0
17.2	0
17.7	0.256
18.1	0
18.5	0
18.8	0
19.0	0
19.4	0
19.9	0
20.4	0
20.8	0
21.2	0
21.7	0
22.2	0
22.6	0
23.0	0
23.4	0
23.8	0
24.2	0
24.6	0
25.0	0
25.3	0
25.6	0
26.1	0
26.7	0
27.4	0
28.0	0
28.5	0
29.0	0
29.5	0
30.0	0.2736
30.5	0
30.9	0
31.4	0
32.0	0
32.4	0
32.9	0
33.3	0
33.8	0
34.3	0
34.8	0
35.3	0
35.9	0
36.5	0
37.0	0
37.6	0
38.3	0
38.9	0
39.4	0.2741
39.9	0
40.5	0
40.9	0
41.4	0
41.7	1.1797
42.0	0
42.4	0
42.8	0
43.4	0
44.1	0
44.6	0.125
44.9	0
45.3	0.9862
45.8	0.1741
46.3	0
46.8	0
47.2	0.2597
47.7	0
48.2	0
48.7	0.3827
49.1	0
49.6	0.1654
50.2	0
50.6	0
51.1	0
51.7	0
52.3	0
52.9	0
53.5	0
54.0	0
54.4	0
54.8	0
55.3	0
55.8	0
56.2	0.1622
56.8	0
57.4	0
57.8	0
58.2	0
58.7	0
59.1	0
59.6	0
60.0	0
60.5	0
61.0	0.234
61.5	0.1567
61.8	0.3197
62.2	0
62.6	0.1432
63.0	0.177
63.4	0
63.9	0
64.4	0
64.9	0
65.4	0
66.0	0
66.5	0
67.1	0
67.7	0
68.2	0
68.7	0
69.2	0
69.6	0
70.1	0
70.5	0
71.1	0
71.7	0
72.3	0
73.0	0
73.7	0
74.1	0
74.7	0
75.2	0
75.7	0
76.2	0
76.6	0
77.1	0
77.6	0
78.1	0
78.6	0
79.2	0
79.7	0
80.2	0
80.7	0.2167
81.4	0.1694
82.0	0
82.3	0
82.6	0
83.0	0
83.5	0
84.0	0
84.5	0
84.9	0
85.3	0
85.5	0
85.8	0
];

ddat.tot = [
0.2	4.0
0.6	1.4
0.9	3.9
1.3	0.5
1.7	1.2
2.2	2.5
2.5	5.0
2.9	3.3
3.2	4.7
3.5	4.9
3.8	3.2
4.1	5.1
4.5	7.2
4.9	11.3
5.3	12.2
5.7	9.9
6.1	9.0
6.5	12.4
6.9	7.5
7.3	7.8
7.6	9.2
8.0	7.9
8.3	8.0
8.7	1.8
9.0	6.7
9.3	9.1
9.7	6.8
10.1	6.0
10.5	7.7
10.9	4.7
11.3	4.5
11.7	6.1
12.2	2.2
12.6	4.0
13.0	6.3
13.4	4.9
13.8	8.1
14.2	5.3
14.6	6.1
15.0	6.6
15.6	8.8
16.1	6.7
16.7	7.7
17.2	9.3
17.7	6.9
18.1	1.4
18.5	11.6
18.8	13.8
19.0	9.6
19.4	5.1
19.9	4.6
20.4	6.9
20.8	4.3
21.2	6.2
21.7	6.4
22.2	4.8
22.6	8.1
23.0	2.7
23.4	3.6
23.8	2.6
24.2	3.8
24.6	4.6
25.0	8.8
25.3	9.5
25.6	8.6
26.1	8.8
26.7	5.9
27.4	2.8
28.0	3.7
28.5	9.2
29.0	9.0
29.5	5.8
30.0	7.4
30.5	6.6
30.9	5.6
31.4	7.2
32.0	9.1
32.4	5.2
32.9	7.5
33.3	5.7
33.8	1.8
34.3	5.7
34.8	7.4
35.3	8.6
35.9	6.4
36.5	8.0
37.0	5.6
37.6	7.4
38.3	12.5
38.9	10.3
39.4	4.0
39.9	7.0
40.5	3.3
40.9	0.5
41.4	1.0
41.7	4.7
42.0	1.0
42.4	0.0
42.8	0.6
43.4	1.0
44.1	0.7
44.6	2.2
44.9	4.6
45.3	1.6
45.8	1.1
46.3	0.5
46.8	0.3
47.2	0.5
47.7	0.7
48.2	0.0
48.7	0.8
49.1	0.0
49.6	0.7
50.2	1.0
50.6	0.3
51.1	0.2
51.7	0.6
52.3	0.0
52.9	0.0
53.5	0.2
54.0	0.0
54.4	0.3
54.8	0.0
55.3	0.0
55.8	2.9
56.2	2.1
56.8	7.3
57.4	4.0
57.8	3.4
58.2	1.6
58.7	1.3
59.1	1.2
59.6	3.0
60.0	2.7
60.5	2.2
61.0	4.7
61.5	4.0
61.8	1.8
62.2	2.4
62.6	1.9
63.0	9.2
63.4	3.8
63.9	1.0
64.4	6.2
64.9	3.5
65.4	2.0
66.0	0.7
66.5	1.5
67.1	4.5
67.7	0.6
68.2	3.5
68.7	2.6
69.2	2.5
69.6	0.8
70.1	1.6
70.5	2.5
71.1	1.5
71.7	3.3
72.3	1.8
73.0	0.8
73.7	4.5
74.1	5.2
74.7	1.6
75.2	3.8
75.7	0.4
76.2	2.2
76.6	4.1
77.1	3.3
77.6	4.8
78.1	2.0
78.6	2.3
79.2	2.1
79.7	1.7
80.2	1.4
80.7	4.7
81.4	3.4
82.0	5.9
82.3	2.4
82.6	2.0
83.0	0.2
83.5	1.4
84.0	1.5
84.5	0.7
84.9	2.4
85.3	1.8
85.5	0.9
85.8	1.8
];

ddat.n15 = [
0.121	6.237
0.729	7.625
1.575	7.526
2.32	8.013
3.113	7.415
3.557	7.29
4.326	7.147
5.12	8.241
5.938	7.324
6.713	7.974
7.465	7.966
8.189	7.94
8.885	7.753
9.912	8.367
10.381	7.69
11.202	7.368
12.044	7.181
12.817	7.956
13.681	7.22
14.386	7.729
15.435	7.846
16.536	7.989
17.519	7.454
18.316	8.254
18.784	8.459
19.854	8.619
20.739	7.777
21.605	8.178
22.423	7.339
23.29	7.855
24.087	7.907
24.698	8.203
25.355	7.863
26.593	7.802
27.879	8.737
28.904	9.201
29.767	8.765
31.288	7.811
31.778	8.507
32.69	7.625
33.602	6.602
34.581	8.046
35.746	8.34
36.819	9.22
38.038	9.719
39.227	8.545
40.304	8.197
41.216	8.741
41.898	8.883
43.275	7.308
44.722	8.528
45.607	9.195
46.617	9.195
47.481	10.325
49.029	10.422
50.102	8.217
51.501	10.867
52.699	12.968
53.84	9.519
54.654	9.972
56.126	7.703
57.622	9.917
58.465	11.484
59.328	9.075
60.8	8.765
61.219	7.787
62.083	7.137
62.789	6.754
64.698	5.802
67.033	6.309
68.016	5.793
69.448	5.156
70.357	5.352
71.606	5.281
73.963	5.76
75.976	6.73
77.955	6.49
78.49	6.072
80.056	6.339
82.112	5.574
83.842	5.101
85.265	5.67
86.22	7.366
];

ddat.si = [
0.086	20.593
0.506	17.423
1.605	21.294
2.448	24.307
3.169	19.335
3.683	20.088
4.428	30.144
5.247	26.213
5.996	32.057
6.745	26.16
7.539	34.867
8.26	27.727
8.869	35.385
9.59	32.771
10.478	32.123
11.251	29.201
12.07	26.384
12.962	26.233
13.756	30.295
14.624	29.692
15.561	30.098
16.614	27.38
17.601	30.753
18.416	31.611
18.888	30.753
19.871	31.958
20.805	35.031
21.666	26.934
22.485	21.91
23.328	21.91
24.144	31.356
24.935	21.405
25.498	27.04
26.666	18.785
28.045	29.082
28.979	39.183
29.962	29.338
30.809	29.338
31.95	29.737
32.789	22.183
34.36	21.469
34.759	30.606
35.948	25.74
37.047	32.978
38.24	30.312
39.29	21.71
40.41	29.951
41.368	34.379
41.998	32.225
43.352	21.514
44.573	25.589
45.784	32.813
46.742	39.246
47.631	47.952
48.709	48.955
49.454	37.859
50.598	28.315
51.697	40.028
52.935	48.086
53.915	39.092
54.797	40.605
55.71	35.889
56.76	40.717
57.74	36.394
58.604	31.115
59.539	37.757
60.406	41.825
61.434	32.267
62.225	21.858
62.929	19.689
63.982	18.981
64.804	18.68
65.906	16.721
67.028	19.033
68.225	19.033
69.162	19.643
70.005	20.299
71.15	18.589
71.755	17.082
73.049	16.728
74.099	35.153
75.264	24.163
76.058	21.791
77.084	30.575
79.257	18.771
81.381	24.201
82.22	15.306
83.032	20.873
84.037	13.845
84.922	27.516
85.503	19.464
];

ddat.remo = [
0.079	0.7
0.802	0.586
1.222	0.748
1.739	0.64
2.095	0.427
2.891	0.439
3.499	0.496
3.873	0.42
4.341	0.398
4.973	0.404
5.351	0.379
5.906	0.36
6.283	0.347
6.73	0.356
7.202	0.324
7.691	0.315
8.369	0.356
8.98	0.331
9.451	0.331
10.3	0.35
10.44	0.311
10.862	0.372
11.662	0.334
12.085	0.337
12.626	0.324
13.188	0.312
13.681	0.312
14.149	0.312
14.714	0.299
14.997	0.331
15.371	0.201
16.007	0.201
16.545	0.264
17.034	0.296
17.481	0.28
17.945	0.305
18.417	0.245
18.91	0.219
19.287	0.241
19.734	0.238
20.271	0.231
20.737	0.224
21.135	0.338
21.554	0.434
21.976	0.376
22.493	0.44
22.986	0.525
23.241	0.453
23.664	0.392
24.041	0.328
24.677	0.385
25.193	0.36
25.452	0.424
25.944	0.493
26.671	0.461
27.324	0.369
27.862	0.318
28.498	0.261
28.963	0.286
29.455	0.34
29.832	0.264
30.374	0.318
30.772	0.4
31.453	0.398
31.924	0.363
32.319	0.315
32.693	0.63
33.088	0.551
34.234	0.538
34.684	0.277
35.195	0.302
35.666	0.27
36.274	0.308
36.836	0.22
38.076	0.198
38.824	0.198
39.289	0.267
39.736	0.236
40.323	0.194
41.259	0.219
42.006	0.134
42.447	0.248
42.705	0.222
43.286	0.447
44.057	0.383
44.432	0.361
44.875	0.301
45.392	0.288
46.161	0.294
46.814	0.256
47.653	0.237
48.237	0.155
48.956	0.165
49.519	0.253
50.151	0.392
51.14	0.263
51.629	0.272
52.24	0.136
52.872	0.149
53.483	0.161
54.304	0.218
55.128	0.186
55.666	0.361
56.089	0.272
56.979	0.228
57.262	0.206
57.639	0.18
58.016	0.145
58.555	0.127
58.998	0.124
59.396	0.159
60.008	0.197
60.291	0.229
60.856	0.238
61.391	0.308
61.744	0.371
62.446	0.51
62.973	0.354
63.28	0.63
63.769	0.734
64.164	0.341
64.747	0.451
65.285	0.375
65.914	0.394
66.358	0.597
67.06	0.401
67.528	2.002
68.087	2.454
68.577	2.498
69.069	2.226
69.468	1.953
69.957	0.813
70.425	0.987
71.054	1.757
71.567	2.082
72.315	2.493
72.899	1.867
73.479	0.433
74.083	0.966
74.573	1.56
75.229	1.218
75.533	2.08
75.953	1.422
76.421	1.122
76.91	0.882
77.473	1.087
77.962	1.571
78.549	1.469
79.038	1.634
79.576	1.868
80.093	1.672
80.609	1.583
81.196	1.371
81.832	0.832
82.157	1.526
82.485	1.814
82.974	0.869
83.394	1.407
83.816	1.543
84.327	1.073
84.886	0.615
85.19	1.228
85.637	1.377
86.311	0.691
];
