# Supplementary material for: Links between fish abundance and ocean biogeochemistry as recorded in marine sediments
Source: PLoS One. 2018 Aug 1;13(8):e0199420. doi: 10.1371/journal.pone.0199420 (PMC6070179; doi:10.1371/journal.pone.0199420)
Supplement: S1 File — A zipped archive of the complete MATLAB analysis code used in this paper. (ZIP) [file pone.0199420.s005.zip › Analysis Code/pisco/B040506.m]

clear ddat
clear tdat

ddat = struct;
tdat = struct;

ddat.year = [
0.36020202	1997.78710105862
0.961507	1994.06442648197
1.57443139	1990.23305122471
2.19752278	1986.30007685194
2.6419656	1983.47130020184
3.096578435	1980.55760285932
3.615103245	1977.20935486139
4.09876677	1974.06226987869
4.62454552	1970.61493229757
5.28104275	1966.27217944748
6.029042915	1961.27223350712
6.73927996	1956.47354876669
7.403039325	1951.94383543922
8.001439445	1947.82284455208
8.512693915	1944.27397257497
9.086402775	1940.26082438094
9.70804175	1935.87569256581
10.19460497	1932.41676779285
10.63904779	1929.23683166163
11.1517547	1925.54423156949
11.68043831	1921.70936667222
12.12633355	1918.45354908369
12.602729765	1914.95331568058
13.073316275	1911.47375353198
13.55697463	1907.87473738976
14.17570874	1903.23689548829
14.729083625	1899.05692475938
15.26212452	1895.00194105156
15.8053324	1890.84073382296
16.377588835	1886.42546852065
17.02682392	1881.3770957128
17.62522404	1876.68712808864
18.151002795	1872.53713239694
18.758117485	1867.71117132603
19.47125937	1861.99588736937
20.204735245	1856.06522578947
20.79877809	1851.22302005426
21.43203648	1846.02276406307
22.04641331	1840.93969559907
22.52426195	1836.96041517911
23.089256235	1832.22632365908
23.654250515	1827.4606933894
24.181481685	1822.98514125199
24.718879865	1818.39502033502
25.167679965	1814.53978436626
25.880821855	1808.37289273225
26.83077007	1800.08017478827
27.54448658	1793.79102075368
28.05850562	1789.23039308476
28.563080075	1784.72817294205
29.101382765	1779.89726994199
29.585720275	1775.52620000842
30.044424325	1771.36509872113
30.64613611	1765.87519250242
31.26538658	1760.18791616585
31.747025825	1755.73828565638
32.21922116	1751.35365325963
32.691416495	1746.94699158157
33.29043001	1741.32512801336
33.879999625	1735.75728019239
34.33195803	1731.46576759225
34.83248509	1726.68952641746
35.501653335	1720.26537312358
36.128998565	1714.20254934728
36.61603432	1709.4689004814
37.02077318	1705.51728997713
37.52534763	1700.56828331414
38.094680295	1694.95390637807
38.50751393	1690.86278764298
38.94733016	1686.48575002524
39.45460287	1681.41365423035
40.121072865	1674.71113985164
40.74302159	1668.41677851695
41.21521694	1663.61245668453
41.67931751	1658.86902862888
42.155560245	1653.97937638445
42.65878557	1648.78834111027
43.2402604	1642.75896296641
43.860859985	1636.28704308187
44.337102715	1631.294743247
44.79310851	1626.49358024285
45.304428615	1621.08559377779
45.838683915	1615.40743775476
46.505158735	1608.28449756201
47.04810265	1602.44935382643
47.589870445	1596.59781962785
48.356205205	1588.27125823342
49.000899525	1581.22143495931
49.48558989	1575.89423583682
50.014257945	1570.05721581554
50.54573308	1564.16136892167
50.89287617	1560.2953171096
51.18107044	1557.07671941931
51.65453246	1551.77120876091
52.184136215	1545.81034360599
52.627655965	1540.7970613401
53.118896195	1535.22169120931
53.586744025	1529.88964884713
54.08079134	1524.23553608571
54.646887225	1517.72721812675
55.160584145	1511.79392156802
55.601296805	1506.68282836556
56.146807385	1500.32978141301
56.749395405	1493.27783095324
57.144258975	1488.63737590703
57.486723585	1484.60024194158
57.905915245	1479.64284097786
58.483239475	1472.78692855318
59.090505975	1465.5399054677
59.56864647	1459.80821439069
60.054272525	1453.96366975736
60.5576768	1447.88056758722
61.145293685	1440.74817564645
61.706711085	1433.90192117599
62.24941458	1427.25427409899
62.76030442	1420.96972615639
63.242187695	1415.01836019693
63.794248145	1408.17209297671
64.329466065	1401.50594763775
64.82444908	1395.31573786348
65.25767618	1389.87797658374
65.731138195	1383.91398985543
66.264484735	1377.16913816138
66.71549005	1371.4436659377
67.227315585	1364.92174205917
67.80089703	1357.58214014254
68.426877425	1349.53494178336
69.22128305	1339.26683668246
69.909955075	1330.3149383588
70.41055226	1323.77837406474
70.9560628300001	1316.62716101692
71.65034902	1307.48309478261
72.365220515	1298.01814676615
72.881724525	1291.14817905215
];

ddat.toc = [
0.35	11.5
1.03	9.7
1.70	11.7
2.45	12.3
3.28	11.5
4.18	11.0
5.08	10.0
5.85	8.6
6.55	10.3
7.53	10.8
8.50	8.9
9.23	8.8
10.15	9.4
11.25	8.8
12.08	7.3
12.68	6.3
13.25	7.5
13.98	9.2
14.80	8.3
15.43	9.1
16.05	7.6
16.68	9.3
17.30	8.2
17.98	8.1
18.70	7.9
19.50	9.0
20.28	9.0
20.88	8.6
21.35	8.7
22.18	8.4
23.13	7.7
24.15	7.6
25.53	7.9
26.75	6.8
27.83	6.8
28.88	4.1
29.85	4.2
30.73	8.3
31.45	8.3
32.38	10.3
33.35	9.5
34.13	9.7
34.95	6.3
35.83	5.7
36.53	5.1
37.00	6.4
37.60	8.2
38.43	5.4
39.28	5.3
40.00	6.1
40.65	6.5
41.50	6.3
42.45	5.8
43.40	6.0
44.48	6.2
45.55	6.8
46.38	6.8
47.03	6.7
47.78	5.5
48.53	6.3
49.18	6.3
49.78	6.9
50.40	7.1
50.93	6.7
51.30	6.9
51.78	6.8
54.28	6.7
56.90	5.7
57.60	6.5
58.13	6.1
58.50	7.4
58.85	7.1
59.65	6.7
60.50	7.8
61.35	8.7
62.35	8.1
63.88	7.9
66.18	7.5
68.30	6.9
69.73	5.9
70.73	7.2
71.58	5.5
72.15	6.2
73.35	7.5
];

tdat.anch = [
2002.38	2.6
1997.86	2.5
1992.98	2.9
1989.35	5.1
1986.88	2.4
1984.79	2.0
1983.09	2.9
1981.38	3.8
1977.48	4.3
1972.21	6.8
1969.01	3.0
1966.85	7.2
1963.84	11.5
1961.61	8.0
1960.84	0.4
1959.57	3.2
1958.09	7.8
1956.88	5.0
1955.58	5.5
1954.20	6.2
1953.13	8.3
1952.38	6.8
1951.12	8.4
1949.40	8.5
1947.75	9.8
1946.14	7.8
1944.45	7.9
1942.66	4.5
1940.36	7.0
1936.72	6.8
1932.25	5.7
1927.79	9.8
1922.99	6.6
1918.01	6.4
1913.38	4.8
1908.59	4.2
1904.63	5.4
1900.97	6.6
1897.38	3.0
1894.74	3.6
1892.32	4.7
1890.12	3.5
1888.05	3.6
1886.12	3.8
1884.19	6.5
1879.68	3.8
1871.59	0.3
1865.33	0.6
1861.91	0.3
1858.71	0.7
1855.72	0.3
1852.55	0.0
1849.19	0.0
1844.52	0.2
1840.21	2.4
1837.55	1.7
1833.78	3.9
1828.92	2.5
];

tdat.hake = [
2002.38	0.0
1997.86	0.0
1992.98	0.0
1989.35	0.0
1986.88	0.4
1984.79	0.0
1983.09	0.3
1981.38	0.3
1977.48	0.7
1972.21	0.0
1969.01	0.0
1966.85	0.0
1963.84	0.0
1961.61	0.3
1960.84	0.0
1959.57	0.0
1958.09	0.0
1956.88	0.0
1955.58	0.0
1954.20	0.0
1953.13	0.5
1952.38	0.0
1951.12	0.4
1949.40	0.4
1947.75	0.4
1946.14	0.0
1944.45	0.2
1942.66	0.3
1940.36	0.0
1936.72	0.7
1932.25	0.2
1927.79	0.0
1922.99	0.0
1918.01	0.3
1913.38	0.2
1908.59	1.2
1904.63	0.2
1900.97	0.5
1897.38	1.3
1894.74	1.9
1892.32	0.5
1890.12	0.0
1888.05	0.3
1886.12	1.3
1884.19	0.5
1879.68	0.0
1871.59	0.0
1865.33	1.2
1861.91	0.0
1858.71	0.0
1855.72	0.0
1852.55	0.0
1849.19	0.0
1844.52	0.0
1840.21	0.0
1837.55	0.0
1833.78	0.0
1828.92	0.4
];

tdat.sar = [
2002.38	0.0
1997.86	0.0
1992.98	0.0
1989.35	0.3
1986.88	0.4
1984.79	0.0
1983.09	0.0
1981.38	0.3
1977.48	0.0
1972.21	0.0
1969.01	0.0
1966.85	0.2
1963.84	0.0
1961.61	0.0
1960.84	0.0
1959.57	0.0
1958.09	0.0
1956.88	0.0
1955.58	0.0
1954.20	0.0
1953.13	0.0
1952.38	0.0
1951.12	0.0
1949.40	0.0
1947.75	0.0
1946.14	0.0
1944.45	0.0
1942.66	0.0
1940.36	0.0
1936.72	0.0
1932.25	0.0
1927.79	0.0
1922.99	0.0
1918.01	0.0
1913.38	0.0
1908.59	0.0
1904.63	0.0
1900.97	0.0
1897.38	0.0
1894.74	0.0
1892.32	0.0
1890.12	0.0
1888.05	0.0
1886.12	0.0
1884.19	0.0
1879.68	0.0
1871.59	0.0
1865.33	0.3
1861.91	0.3
1858.71	0.0
1855.72	0.0
1852.55	0.0
1849.19	0.0
1844.52	0.0
1840.21	0.0
1837.55	0.0
1833.78	0.0
1828.92	0.0
];

tdat.jack = [
2002.38	0.0
1997.86	0.0
1992.98	0.0
1989.35	0.0
1986.88	0.2
1984.79	0.0
1983.09	0.0
1981.38	0.0
1977.48	0.0
1972.21	0.0
1969.01	0.0
1966.85	0.0
1963.84	0.0
1961.61	0.0
1960.84	0.0
1959.57	0.0
1958.09	0.0
1956.88	0.0
1955.58	0.0
1954.20	0.0
1953.13	0.0
1952.38	0.0
1951.12	0.0
1949.40	0.0
1947.75	0.0
1946.14	0.0
1944.45	0.0
1942.66	0.0
1940.36	0.0
1936.72	0.0
1932.25	0.0
1927.79	0.0
1922.99	0.0
1918.01	0.0
1913.38	0.0
1908.59	0.0
1904.63	0.0
1900.97	0.0
1897.38	0.0
1894.74	0.0
1892.32	0.0
1890.12	0.0
1888.05	0.0
1886.12	0.0
1884.19	0.0
1879.68	0.9
1871.59	0.0
1865.33	0.0
1861.91	0.0
1858.71	0.0
1855.72	0.3
1852.55	0.6
1849.19	0.9
1844.52	0.2
1840.21	0.3
1837.55	0.3
1833.78	1.4
1828.92	0.7
];

tdat.tot = [
2002.38	2.6
1997.86	2.5
1992.98	2.9
1989.35	5.4
1986.88	3.4
1984.79	2.0
1983.09	3.2
1981.38	4.4
1977.48	5.1
1972.21	6.8
1969.01	3.0
1966.85	7.4
1963.84	11.5
1961.61	8.3
1960.84	0.4
1959.57	3.2
1958.09	7.8
1956.88	5.0
1955.58	5.5
1954.20	6.2
1953.13	8.8
1952.38	6.8
1951.12	8.8
1949.40	9.0
1947.75	10.1
1946.14	7.8
1944.45	8.1
1942.66	4.8
1940.36	7.0
1936.72	7.4
1932.25	5.9
1927.79	9.8
1922.99	6.6
1918.01	6.7
1913.38	5.0
1908.59	5.5
1904.63	5.6
1900.97	7.1
1897.38	4.3
1894.74	5.5
1892.32	5.2
1890.12	3.5
1888.05	3.9
1886.12	5.1
1884.19	7.0
1879.68	4.7
1871.59	0.3
1865.33	2.1
1861.91	0.5
1858.71	0.7
1855.72	0.7
1852.55	0.6
1849.19	0.9
1844.52	0.4
1840.21	2.7
1837.55	2.1
1833.78	5.3
1828.92	3.6
];

ddat.tn = [
0.7	1.83443355560303
1.35	1.13957631587982
2.05	1.38640928268433
2.85	1.46712338924408
3.7	1.50754141807556
4.65	1.38479435443878
5.5	1.29764783382416
6.2	1.16010868549347
6.9	1.30429232120514
8.15	1.37236166000366
8.85	1.13256788253784
9.6	1.13360977172852
10.7	1.16325581073761
11.8	1.23893868923187
12.35	1.00285279750824
13	0.851030647754669
13.5	1.19140958786011
14.45	0.9285927
15.15	1.05602085590363
15.7	1.30431699752808
16.4	1.00351500511169
16.95	1.1382577419281
17.65	0.97690337896347
18.3	0.975660443305969
19.1	1.08901596069336
19.9	1.28853392601013
20.65	1.2386566400528
21.1	1.14424967765808
21.6	1.24973547458649
22.75	1.15251708030701
23.5	1.12124073505402
24.8	0.934974431991577
26.25	0.989196002483368
27.25	0.823913276195526
28.4	0.797650218009949
29.35	0.532741546630859
30.35	0.630175054073334
31.1	1.09263026714325
31.8	1.10771155357361
32.95	1.183349609375
33.75	1.24446535110474
34.5	1.26056110858917
35.4	0.816935658454895
36.25	0.751225054264069
36.8	0.670364201068878
37.2	0.846948504447937
38	1.08045589923859
38.85	0.742585122585297
39.7	0.684804737567902
40.3	0.763907730579376
41	0.811248123645782
42	0.81096887588501
42.9	0.701507031917572
43.9	0.707399725914001
45.05	0.927069067955017
46.05	1.0394594669342
46.7	0.962927043437958
47.35	1.07667219638824
48.2	0.820539772510529
48.85	0.773245692253113
49.5	0.6614131
50.05	0.676621
50.75	0.7027837
51.1	0.6723748
51.5	0.7210849
52.05	0.7055342
56.5	0.7239006
57.3	0.6600789
57.9	0.6758814
58.35	0.6461906
58.65	0.7792721
59.05	0.796701
60.25	0.7317829
60.75	0.8402132
61.95	0.9551324
62.75	0.8816
65	0.8686252
67.35	0.7792841
69.25	0.766747
70.2	0.6893476
71.25	0.7840198
71.9	0.6269215
72.4	0.6564835
74.3	0.8145809
];

ddat.calc = [
0.7	7.5
1.35	1
2.05	1
2.85	1.5
3.7	6
4.65	12.5
5.5	6
6.2	10
6.9	4.5
8.15	6.5
8.85	4.5
9.6	6
10.7	6.5
11.8	9
12.35	15
13	13.5
13.5	17
14.45	11.5
15.15	11.5
15.7	11.5
16.4	9.5
16.95	6.5
17.65	8
18.3	9
19.1	10.5
19.9	9
20.65	7.5
21.1	10
21.6	11
22.75	14
23.5	16.5
24.8	14.5
26.25	9
27.25	8.5
28.4	9
29.35	10
30.35	6.5
31.1	8.5
31.8	7
32.95	6
33.75	13
34.5	6.5
35.4	1
36.25	0.5
36.8	1
37.2	0
38	0
38.85	0
39.7	0
40.3	0
42.9	0
43.9	0
45.05	0
46.05	0
46.7	0
47.35	0
48.2	0
48.85	0
49.5	0
50.05	0
50.75	0
51.1	0
51.5	0
52.05	0
56.5	5.5
57.3	7
57.9	1
58.35	0
58.65	0
59.05	0
60.25	0
60.75	0
61.95	0
62.75	0
67.35	0.5
69.25	0.5
70.2	6.5
71.25	1
71.9	1.5
72.4	0.5
74.3	1
];

ddat.quar = [
0.7	5.5
1.35	9
2.05	6.5
2.85	4
3.7	5
4.65	5.5
5.5	3
6.2	3
6.9	5
8.15	5
8.85	4.5
9.6	4
10.7	3
11.8	3
12.35	2.5
13	1.5
13.5	3
14.45	3.5
15.15	4
15.7	4
16.4	5
16.95	5
17.65	3
18.3	3
19.1	2
19.9	3.5
20.65	3.5
21.1	4
21.6	4
22.75	3.5
23.5	3
24.8	3.5
26.25	4
27.25	6
28.4	3
29.35	1
30.35	0.5
31.1	3
31.8	2.5
32.95	4
33.75	3
34.5	9.5
35.4	11.5
36.25	11
36.8	9
37.2	9.5
38	9
38.85	9
39.7	4.5
40.3	8
41	9.5
42	8
42.9	8.5
43.9	8.5
45.05	9
46.05	7
46.7	7
47.35	7
48.2	8
48.85	8
49.5	7
50.05	6
50.75	3.5
51.1	7.5
51.5	13
52.05	14.5
56.5	10.5
57.3	12
57.9	15.5
58.35	7.5
58.65	13.5
59.05	14.5
60.25	7
60.75	7
61.95	8
62.75	7
65	7
67.35	3.5
69.25	6
70.2	1
71.25	5.5
71.9	1.5
72.4	6
74.3	5.5
];

ddat.n15 = [
0.7	6.473
1.35	6.595
2.05	6.777
2.85	6.934
3.7	7.591
4.65	7.284
5.5	5.918
6.2	5.993
6.9	6.701
8.15	6.553
8.85	6.537
9.6	6.962
10.7	6.352
11.8	6.612
12.35	7.402
13	7.031
13.5	6.799
14.45	7.074
15.15	6.204
15.7	5.953
16.4	7.285
16.95	7.273
17.65	6.447
18.3	6.022
19.1	7.174
19.9	6.914
20.65	6.575
21.1	6.588
21.6	6.911
22.75	6.313
23.5	6.163
24.8	4.446
26.25	4.426
27.25	3.603
28.4	6.267
29.35	4.313
30.35	4.084
31.1	4.399
31.8	4.159
32.95	4.45
33.75	4.538
34.5	4.389
35.4	4.046
36.25	4.424
36.8	4.575
37.2	5.153
38	6.018
38.85	5.023
39.7	5.394
40.3	4.537
41	4.384
42	4.164
42.9	4.333
43.9	5.132
45.05	5.267
46.05	5.483
46.7	5.459
47.35	5.56
48.2	5.43
48.85	7.278
49.5	5.297
50.05	5.066
50.75	5.992
];

ddat.sst = [
0.18	18.26
0.58	18.95
1	19.83
1.42	20.22
1.9	20.28
2.4	19.62
2.85	20.59
3.25	21.01
3.55	21.05
3.82	20.53
4.22	20.55
4.68	20.46
5.08	20.3
5.42	19.73
5.78	19.74
6.12	20.92
6.5	20.94
6.95	19.37
7.45	20.5
7.95	21.02
8.45	21.06
8.98	21.35
9.48	21.32
9.95	21.48
10.45	21.24
10.92	21.25
11.4	21.03
11.9	21.05
12.4	20.96
12.92	21.29
13.42	19.55
13.92	20.73
14.42	21.01
14.85	20.61
15.2	20.93
15.52	21.99
15.95	20.77
16.4	21.95
16.8	21.22
17.18	20.77
17.55	19.4
18.02	20.98
18.52	21.12
18.95	21.52
19.3	21.24
19.62	21.51
20.08	20.84
20.58	21.73
21.05	20.85
21.5	20.82
21.9	20.88
22.35	21.65
22.9	22.29
23.5	22.76
24.02	21.72
24.58	20.4
25.2	21.55
25.7	22.09
26.1	21.91
26.6	21.68
27.1	21.79
27.45	22.09
27.8	22.41
28.1	21.6
28.45	21.61
28.9	21.92
29.25	21.6
29.7	22.3
30.1	21.07
30.35	19.36
30.7	20.15
31.05	21.01
31.45	21.43
31.95	21.87
32.45	21.64
32.95	21.62
33.45	22.45
33.85	21.59
34.15	21.77
34.45	21.84
34.8	21.61
35.15	21.11
35.4	21.23
35.65	21.34
35.9	21.1
36.15	21.45
36.4	21.19
36.6	20.91
36.8	21.83
37.05	21.57
37.45	21.83
37.6	21.93
37.85	21.63
38.15	21.03
38.4	21.34
38.65	21.59
39	21.67
39.45	21.72
];
