# Supplementary material for: Links between fish abundance and ocean biogeochemistry as recorded in marine sediments
Source: PLoS One. 2018 Aug 1;13(8):e0199420. doi: 10.1371/journal.pone.0199420 (PMC6070179; doi:10.1371/journal.pone.0199420)
Supplement: S1 File — A zipped archive of the complete MATLAB analysis code used in this paper. (ZIP) [file pone.0199420.s005.zip › Analysis Code/mejillones/tables/33C.depth.sigcorrs_dt.txt]

pair_names	r_values	p_values	n_tested
Scales g^-1 v. TOC %	0.264207442383425	0.0334428039072273	65
Carbonates % v. TOC %	0.767225195692274	5.79476712546199e-14	66
Silica % v. TOC %	-0.513188199025168	2.75479449883473e-05	60
TOC % v. Scales g^-1	0.274500140735891	0.0281583514233767	64
TOC % v. Carbonates %	0.801530982978308	2.99583441242831e-15	63
Silica % v. Carbonates %	-0.618258111528277	1.41212814457086e-07	60
TOC % v. Silica %	-0.484188702558763	5.8030779795031e-05	63
Carbonates % v. Silica %	-0.626796746499715	3.01003197874879e-08	64
