# Supplementary material for: Links between fish abundance and ocean biogeochemistry as recorded in marine sediments
Source: PLoS One. 2018 Aug 1;13(8):e0199420. doi: 10.1371/journal.pone.0199420 (PMC6070179; doi:10.1371/journal.pone.0199420)
Supplement: S1 File — A zipped archive of the complete MATLAB analysis code used in this paper. (ZIP) [file pone.0199420.s005.zip › Analysis Code/mejillones/tables/age.corrs_dt.txt]

pair_names	r_values	p_values	n_tested
F981A|Anchovy Scales # cm^-2 yr^-1 v. F981A|TOC mg cm^-2 yr^-1	0.440336553881682	3.47611150760189e-05	82
F981A|Sardine Scales # cm^-2 yr^-1 v. F981A|TOC mg cm^-2 yr^-1	0.458969627359837	1.44530721291592e-05	82
BC-3D|TOC % v. F981A|TOC mg cm^-2 yr^-1	0.499119593694768	3.29711801812661e-06	78
F981A|TOC mg cm^-2 yr^-1 v. F981A|Anchovy Scales # cm^-2 yr^-1	0.434485820156766	4.05850727003196e-05	83
F981A|Sardine Scales # cm^-2 yr^-1 v. F981A|Anchovy Scales # cm^-2 yr^-1	0.474713294410675	6.60885917281744e-06	82
F981A|N-15 (anomaly) per mill v. F981A|Anchovy Scales # cm^-2 yr^-1	0.37937857157525	0.00119966838542103	70
BC-3D|TOC % v. F981A|Anchovy Scales # cm^-2 yr^-1	0.365734427144612	0.000849554803160088	80
F981A|TOC mg cm^-2 yr^-1 v. F981A|Sardine Scales # cm^-2 yr^-1	0.448362097828658	2.13034318876007e-05	83
F981A|Anchovy Scales # cm^-2 yr^-1 v. F981A|Sardine Scales # cm^-2 yr^-1	0.478879617282616	5.33764332568654e-06	82
F981A|N-15 (anomaly) per mill v. F981A|Sardine Scales # cm^-2 yr^-1	0.402136404290035	0.000558836646514221	70
BC-1|Quartz % v. F981A|Sardine Scales # cm^-2 yr^-1	0.483644308423935	0.0263299322764276	21
F981A|Anchovy Scales # cm^-2 yr^-1 v. F981A|N-15 (anomaly) per mill	0.331146886450928	0.00237476150229353	82
F981A|Sardine Scales # cm^-2 yr^-1 v. F981A|N-15 (anomaly) per mill	0.416825344316553	9.80243596143799e-05	82
BC-3D|TOC % v. F981A|N-15 (anomaly) per mill	0.27283329683639	0.0149872214839543	79
F981A|TOC mg cm^-2 yr^-1 v. BC-3D|TOC %	0.440956157760995	0.00013311006653112	70
F981A|Anchovy Scales # cm^-2 yr^-1 v. BC-3D|TOC %	0.38485168881166	0.00100326099116986	70
F981A|N-15 (anomaly) per mill v. BC-3D|TOC %	0.356343621580016	0.00604162146547385	58
F981A|Sardine Scales # cm^-2 yr^-1 v. BC-1|Quartz %	0.435358206571548	3.90053786096445e-05	83
