# Supplementary material for: Links between fish abundance and ocean biogeochemistry as recorded in marine sediments
Source: PLoS One. 2018 Aug 1;13(8):e0199420. doi: 10.1371/journal.pone.0199420 (PMC6070179; doi:10.1371/journal.pone.0199420)
Supplement: S1 File — A zipped archive of the complete MATLAB analysis code used in this paper. (ZIP) [file pone.0199420.s005.zip › Analysis Code/mejillones/tables/F981A.year.sigcorrs.txt]

pair_names	r_values	p_values	n_tested
Anchovy Scales # cm^-2 yr^-1 v. TOC mg cm^-2 yr^-1	0.558481317834256	4.9779871620053e-08	82
Sardine Scales # cm^-2 yr^-1 v. TOC mg cm^-2 yr^-1	0.360728406380301	0.000870858776138073	82
TOC mg cm^-2 yr^-1 v. Anchovy Scales # cm^-2 yr^-1	0.572291717427033	1.5836129709817e-08	83
Sardine Scales # cm^-2 yr^-1 v. Anchovy Scales # cm^-2 yr^-1	0.470944547395086	7.99854059834459e-06	82
TOC mg cm^-2 yr^-1 v. Sardine Scales # cm^-2 yr^-1	0.368419701336068	0.000610416934326139	83
Anchovy Scales # cm^-2 yr^-1 v. Sardine Scales # cm^-2 yr^-1	0.471240744078975	7.88010643996785e-06	82
