# Supplementary material for: Links between fish abundance and ocean biogeochemistry as recorded in marine sediments
Source: PLoS One. 2018 Aug 1;13(8):e0199420. doi: 10.1371/journal.pone.0199420 (PMC6070179; doi:10.1371/journal.pone.0199420)
Supplement: S1 File — A zipped archive of the complete MATLAB analysis code used in this paper. (ZIP) [file pone.0199420.s005.zip › Analysis Code/mejillones/tables/fishtype.summary.txt]

Pairs	Sig	Sig_Pos	Sig_pct	Sig_dt	Sig_dt_Pos	Sig_dt_pct
9	3	3	33	3	3	33
0	0	0	NaN	0	0	NaN
0	0	0	NaN	0	0	NaN
0	0	0	NaN	0	0	NaN
0	0	0	NaN	0	0	NaN
3	2	2	67	2	2	67
0	0	0	NaN	0	0	NaN
0	0	0	NaN	0	0	NaN
0	0	0	NaN	0	0	NaN
3	0	0	0	0	0	0
3	1	1	33	1	1	33
3	1	0	33	0	0	0
0	0	0	NaN	0	0	NaN
