# Supplementary material for: Links between fish abundance and ocean biogeochemistry as recorded in marine sediments
Source: PLoS One. 2018 Aug 1;13(8):e0199420. doi: 10.1371/journal.pone.0199420 (PMC6070179; doi:10.1371/journal.pone.0199420)
Supplement: S1 File — A zipped archive of the complete MATLAB analysis code used in this paper. (ZIP) [file pone.0199420.s005.zip › Analysis Code/mejillones/tables/33C.depth.sigcorrs.txt]

pair_names	r_values	p_values	n_tested
Scales g^-1 v. TOC %	0.261596685290341	0.035296225792622	65
Carbonates % v. TOC %	0.760297985029771	1.3174698864717e-13	66
Silica % v. TOC %	-0.505948451058817	3.72500842089563e-05	60
TOC % v. Scales g^-1	0.284922882623623	0.0224904153016469	64
TOC % v. Carbonates %	0.798510756127692	4.52801770755098e-15	63
Silica % v. Carbonates %	-0.596907872346811	4.80891664308621e-07	60
TOC % v. Silica %	-0.473668542675037	8.81748527377334e-05	63
Carbonates % v. Silica %	-0.600483063611666	1.56152621025951e-07	64
