# Supplementary material for: Links between fish abundance and ocean biogeochemistry as recorded in marine sediments
Source: PLoS One. 2018 Aug 1;13(8):e0199420. doi: 10.1371/journal.pone.0199420 (PMC6070179; doi:10.1371/journal.pone.0199420)
Supplement: S1 File — A zipped archive of the complete MATLAB analysis code used in this paper. (ZIP) [file pone.0199420.s005.zip › Analysis Code/mejillones/tables/BC-1.year.sigcorrs.txt]

pair_names	r_values	p_values	n_tested
TOC % v. Temperature �C	-0.354264565617117	0.000241292753109084	103
TOC % v. Quartz %	0.381338572566778	7.67356393833215e-05	102
Temperature �C v. TOC %	-0.257590250971496	0.0267130597592084	74
Quartz % v. TOC %	0.288766008883636	0.0359917237306409	53
