# Supplementary material for: Links between fish abundance and ocean biogeochemistry as recorded in marine sediments
Source: PLoS One. 2018 Aug 1;13(8):e0199420. doi: 10.1371/journal.pone.0199420 (PMC6070179; doi:10.1371/journal.pone.0199420)
Supplement: S1 File — A zipped archive of the complete MATLAB analysis code used in this paper. (ZIP) [file pone.0199420.s005.zip › Analysis Code/mejillones/tables/F981A.year.sigcorrs_dt.txt]

pair_names	r_values	p_values	n_tested
Anchovy Scales # cm^-2 yr^-1 v. TOC mg cm^-2 yr^-1	0.440336553881682	3.47611150760189e-05	82
Sardine Scales # cm^-2 yr^-1 v. TOC mg cm^-2 yr^-1	0.458969627359837	1.44530721291592e-05	82
TOC mg cm^-2 yr^-1 v. Anchovy Scales # cm^-2 yr^-1	0.434485820156766	4.05850727003196e-05	83
Sardine Scales # cm^-2 yr^-1 v. Anchovy Scales # cm^-2 yr^-1	0.474713294410675	6.60885917281744e-06	82
TOC mg cm^-2 yr^-1 v. Sardine Scales # cm^-2 yr^-1	0.448362097828658	2.13034318876007e-05	83
Anchovy Scales # cm^-2 yr^-1 v. Sardine Scales # cm^-2 yr^-1	0.478879617282616	5.33764332568654e-06	82
