# Supplementary material for: Links between fish abundance and ocean biogeochemistry as recorded in marine sediments
Source: PLoS One. 2018 Aug 1;13(8):e0199420. doi: 10.1371/journal.pone.0199420 (PMC6070179; doi:10.1371/journal.pone.0199420)
Supplement: S1 File — A zipped archive of the complete MATLAB analysis code used in this paper. (ZIP) [file pone.0199420.s005.zip › Analysis Code/mejillones/tables/age.corrs.txt]

pair_names	r_values	p_values	n_tested
F981A|Anchovy Scales # cm^-2 yr^-1 v. F981A|TOC mg cm^-2 yr^-1	0.558481317834256	4.9779871620053e-08	82
F981A|Sardine Scales # cm^-2 yr^-1 v. F981A|TOC mg cm^-2 yr^-1	0.360728406380301	0.000870858776138073	82
F981A|N-15 (anomaly) per mill v. F981A|TOC mg cm^-2 yr^-1	0.690300855506498	3.81252593713226e-11	70
BC-3D|TOC % v. F981A|TOC mg cm^-2 yr^-1	0.625097583439757	9.50984598414199e-10	78
BC-1|OxInd mgCO2 g^-1 v. F981A|TOC mg cm^-2 yr^-1	-0.326714862363675	0.0423526531702252	39
BC-1|TOC % v. F981A|TOC mg cm^-2 yr^-1	0.464963507842483	0.00286056311967261	39
F981A|TOC mg cm^-2 yr^-1 v. F981A|Anchovy Scales # cm^-2 yr^-1	0.572291717427033	1.5836129709817e-08	83
F981A|Sardine Scales # cm^-2 yr^-1 v. F981A|Anchovy Scales # cm^-2 yr^-1	0.470944547395086	7.99854059834459e-06	82
F981A|N-15 (anomaly) per mill v. F981A|Anchovy Scales # cm^-2 yr^-1	0.551739240882543	7.3967037735267e-07	70
BC-3D|TOC % v. F981A|Anchovy Scales # cm^-2 yr^-1	0.45498696560004	2.23398554464473e-05	80
F981A|TOC mg cm^-2 yr^-1 v. F981A|Sardine Scales # cm^-2 yr^-1	0.368419701336068	0.000610416934326139	83
F981A|Anchovy Scales # cm^-2 yr^-1 v. F981A|Sardine Scales # cm^-2 yr^-1	0.471240744078975	7.88010643996785e-06	82
F981A|N-15 (anomaly) per mill v. F981A|Sardine Scales # cm^-2 yr^-1	0.377903629822117	0.00125822767491187	70
BC-1|Quartz % v. F981A|Sardine Scales # cm^-2 yr^-1	0.454442587334827	0.0384888253268079	21
F981A|TOC mg cm^-2 yr^-1 v. F981A|N-15 (anomaly) per mill	0.632501043608501	1.41646335870283e-10	83
F981A|Anchovy Scales # cm^-2 yr^-1 v. F981A|N-15 (anomaly) per mill	0.483687432105426	4.15686977564759e-06	82
F981A|Sardine Scales # cm^-2 yr^-1 v. F981A|N-15 (anomaly) per mill	0.252386013247293	0.0221646814815831	82
BC-3D|TOC % v. F981A|N-15 (anomaly) per mill	0.517257098996287	1.0555195646078e-06	79
BC-1|TOC % v. F981A|N-15 (anomaly) per mill	0.585930298598897	7.11743850180799e-05	40
F981A|TOC mg cm^-2 yr^-1 v. BC-3D|TOC %	0.59355820297585	6.11395313595271e-08	70
F981A|Anchovy Scales # cm^-2 yr^-1 v. BC-3D|TOC %	0.456332034899017	7.17680126240829e-05	70
F981A|N-15 (anomaly) per mill v. BC-3D|TOC %	0.608975162563991	3.93095762965672e-07	58
BC-1|TOC % v. BC-3D|TOC %	0.354703624677113	0.0395551121815185	34
BC-1|Temperature ºC v. BC-1|Anchovy SDR # cm^-2 year^-1	-0.248006664814575	0.0331287410282413	74
BC-1|Anchovy SDR # cm^-2 year^-1 v. BC-1|Temperature ºC	-0.20468463057534	0.0371351925996486	104
BC-1|TOC % v. BC-1|Temperature ºC	-0.354264565617117	0.000241292753109084	103
F981A|TOC mg cm^-2 yr^-1 v. BC-1|OxInd mgCO2 g^-1	-0.406609991986879	0.000124031038141058	84
F981A|Sardine Scales # cm^-2 yr^-1 v. BC-1|Quartz %	0.439504881295634	3.22494342194899e-05	83
BC-1|TOC % v. BC-1|Quartz %	0.381338572566778	7.67356393833215e-05	102
F981A|TOC mg cm^-2 yr^-1 v. BC-1|TOC %	0.576024988749511	9.87282135732805e-09	84
F981A|N-15 (anomaly) per mill v. BC-1|TOC %	0.606033200555507	2.13970388557926e-08	71
BC-3D|TOC % v. BC-1|TOC %	0.410433258221008	0.000128265330971959	82
BC-1|Temperature ºC v. BC-1|TOC %	-0.257590250971496	0.0267130597592084	74
BC-1|Quartz % v. BC-1|TOC %	0.288766008883636	0.0359917237306409	53
