# Supplementary material for: Links between fish abundance and ocean biogeochemistry as recorded in marine sediments
Source: PLoS One. 2018 Aug 1;13(8):e0199420. doi: 10.1371/journal.pone.0199420 (PMC6070179; doi:10.1371/journal.pone.0199420)
Supplement: S1 File — A zipped archive of the complete MATLAB analysis code used in this paper. (ZIP) [file pone.0199420.s005.zip › Analysis Code/mejillones/BC1.m]

clear ddat
clear tdat

ddat = struct;
tdat = struct;

tdat.anch = [
2013.468	52.111
2006.901	28.319
2000.592	25.678
1992.909	25.678
1986.169	28.319
1979.792	78.744
1974.577	131.739
1968.089	105.731
1961.45	215.565
1954.9	265.978
1948.216	133.048
1942.951	159.339
1936.931	28.319
1929.192	51.569
1923.826	0
1917.176	0
1910.738	123.215
1904.071	157.606
1897.789	50.732
1891.245	50.732
1885.282	92.208
1877.945	354.873
1869.898	33.884
1865.912	25.289
1858.681	51.404
1852.466	29.227
1845.425	24.641
1839.154	104.741
1832.995	78.98
1827.25	153.774
1820.298	25.855
1814.016	158.302
1807.053	0
1800.872	29.675
1794.082	158.596
1787.186	131.845
1781.603	104.576
1775.868	153.609
1767.928	78.921
1762.294	104.576
1755.711	105.283
1749.501	91.418
1742.265	51.969
1736.033	25.372
1730.07	77.589
1723.805	122.154
1717.06	0
1710.259	238.154
1704.089	51.097
1698.41	25.313
1691.86	122.685
1685.657	50.779
1680	0
1672.82	25.301
1666.895	0
1659.413	0
1653.757	51.875
1647.079	25.336
1640.724	29.793
1632.946	0
1628.094	0
1620.623	0
1615.179	29.192
1607.814	132.305
1602.141	132.305
1595.708	79.522
1589.655	91.288
1582.536	52.948
1575.908	50.566
1569.822	158.089
1563.049	59.503
1556.214	0
1549.938	105.495
1543.556	78.685
1538.106	52.123
1531.333	28.26
1524.755	25.23
1518.133	132.211
1512.292	24.735
1505.464	29.557
1498.026	0
1492.269	25.372
1486.132	0
1479.371	0
1473.536	0
1465.478	0
1454.718	0
1446.136	0
1441.005	25.372
1434.673	0
1427.983	0
1420.73	0
1416.458	0
1409.367	0
1402.99	0
1396.312	0
1389.913	0
1383.922	0
1376.83	0
1371.342	30.253
1363.279	24.44
1357.137	78.084
1351.653	25.301
1344.981	0
1338.565	25.513
1331.959	0];

tdat.temp = [
2010.48	16.986
2005.033	18.189
1997.998	17.388
1986.255	17.46
1972.276	16.58
1966.394	18.835
1960.386	18.566
1954.221	17.645
1948.23	19.044
1929.218	19.292
1923.118	20.508
1910.189	18.288
1903.714	18.761
1897.179	18.356
1884.544	17.945
1879.07	17.854
1872.263	19.414
1864.971	19.092
1852.135	18.052
1838.95	17.934
1832.764	19.095
1820.357	20.035
1813.964	17.353
1808.451	17.468
1794.973	20.211
1768.919	18.984
1762.564	20.973
1750.174	18.496
1737.865	19.106
1730.906	19.307
1718.108	20.034
1712.568	18.971
1706.675	18.865
1699.879	18.935
1687.32	19.304
1681.596	17.852
1661.653	18.112
1649.339	17.511
1642.766	21.926
1636.758	21.544
1629.886	17.3
1624.243	19.362
1611.162	18.122
1598.152	17.533
1592.269	18.926
1585.604	18.957
1578.965	19.976
1573.415	18.786
1560.584	19.629
1541.822	17.702
1534.846	19.391
1515.29	17.796
1509.761	21.648
1502.954	18.646
1496.424	18.747
1489.797	18.742
1484.023	19.114
1476.906	18.436
1471.073	19.585
1457.888	20.674
1439.023	20.924
1420.277	19.761
1413.606	20.426
1407.729	19.301
1401.444	17.777
1395.258	19.499
1389.087	20.032
1382.563	18.2
1369.824	19.674
1363.267	18.857
1350.828	19.766
1344.337	18.364
1337.513	17.791
1332.464	18.408
];

tdat.oi = [
2013.512	163.013
2007.046	155.455
2001.256	162.815
1995.137	155.56
1988.967	139.922
1981.915	156.959
1975.455	141.636
1969.341	160.743
1962.781	169.548
1956.851	151.642
1951.257	160.04
1944.925	159.707
1938.096	194.985
1932.351	159.547
1926.17	163.845
1919.353	167.072
1913.111	174.797
1906.757	165.655
1901.168	163.816
1894.2	154.177
1887.7	177.463
1881.698	151.63
1875.076	157.41
1869.141	156.549
1862.832	169.718
1855.808	160.083
1849.583	176.708
1842.475	160.585
1836.456	164.85
1830.029	161.255
1824.262	156.29
1817.679	174.584
1811.537	161.599
1805.004	166.429
1798.974	177.601
1791.777	187.008
1785.876	160.091
1779.198	169.548
1772.274	169.548
1766.484	176.716
1759.963	163.533
1754.223	168.539
1747.852	155.053
1741.365	163.741
1735.346	149.799
1729.014	150.097
1722.459	169.669
1716.016	164.58
1709.852	176.594
1703.425	149.483
1697.038	165.005
1691.488	133.154
1685.218	164.702
1679.215	145.105
1672.873	155.572
1666.708	169.713
1659.45	160.726
1654.045	159.38
1647.552	161.413
1641.538	154.274
1634.771	151.654
1627.909	146.311
1621.326	153.127
1615.883	166.569
1609.339	162.754
1602.695	161.609
1596.307	179.757
1589.708	150.082
1584.113	165.861
1577.625	159.508
1571.293	168.816
1564.437	163.564
1558.362	168.74
1551.802	168.5
1545.582	167.629
1539.295	164.697
1532.868	160.908
1526.972	172.74
1520.786	161.488
1514.231	171.663
1507.854	150.917
1501.154	170.511
1494.583	158.283
1488.318	175.874
1481.864	166.95
1476.202	177.773
1469.474	163.634
1463.433	156.811
1456.303	170.734
1449.943	164.098
1444.148	181.763
1437.364	173.029
1431.161	171.498
1424.868	180.781
1419.391	163.176
1412.674	184.866
1406.588	170.477
1400.245	151.565
1394.126	150.594
1387.99	151.814
1381.261	147.761
1374.913	154.051
1362.306	154.626
1343.451	182.712
1330.235	160.481
];

tdat.quartz = [
2000.794	8.189
1988.848	9.897
1982.073	11.017
1975.588	11.463
1962.234	6.107
1956.409	8.777
1950.78	11.12
1937.996	9.615
1918.783	11.497
1891.957	11.405
1885.953	14.158
1873.073	13.739
1859.702	7.281
1840.193	4.082
1833.58	9.56
1820.421	8.686
1808.28	10.462
1794.489	8.304
1781.739	9.139
1768.077	7.765
1756.019	8.831
1749.484	9.623
1743.134	3.153
1717.319	6.016
1697.547	11.801
1672.638	7.931
1647.545	9.672
1640.742	13.771
1633.917	5.708
1614.391	9.425
1601.439	3.698
1595.183	6.765
1582.902	10.43
1568.413	8.192
1550.011	2.45
1536.589	6.226
1504.312	7.042
1491.64	7.412
1484.809	3.835
1464.869	8.402
1452.482	2.819
1445.606	4.093
1433.107	6.432
1420.652	8.652
1414.42	8.243
1407.231	7.557
1388.857	7.928
1375.838	2.34
1368.844	7.847
1356.759	3.244
1349.179	3.204
1336.545	6.899
1329.664	8.385
1323.75	2.853
];

tdat.toc = [
2013.8	5.532
2008.01	6.448
2001.891	6.609
1995.193	6.891
1988.569	6.331
1982.29	7.073
1976.293	6.105
1969.855	6.216
1964.022	5.595
1957.627	4.63
1951.693	5.53
1945.861	4.907
1939.12	5.421
1931.997	5.447
1926.228	5.746
1919.222	5.308
1913.288	5.512
1907.057	5.893
1900.619	6.295
1894.022	5.192
1887.281	4.735
1880.96	5.326
1874.92	5.095
1868.413	4.894
1862.071	5.167
1856.052	4.316
1849.535	4.351
1843.224	4.181
1836.398	5.064
1829.753	4.738
1823.4	4.018
1817.801	4.547
1811.008	5.22
1804.383	4.689
1798.694	5.232
1791.704	5.184
1785.16	4.33
1779.295	4.875
1772.969	5.084
1766.818	5.293
1760.156	5.435
1753.899	4.83
1746.925	4.04
1741.453	4.565
1734.808	3.794
1728.301	4.11
1722.128	4.826
1715.165	5.067
1709.465	4.836
1702.708	4.675
1696.509	5.262
1690.554	4.663
1684.807	5.382
1678.73	5.215
1672.26	5.62
1666.284	5.771
1659.512	5.807
1652.797	5.497
1646.524	5.499
1640.362	5.858
1633.951	4.79
1627.321	4.858
1620.336	4.189
1614.461	4.49
1608.491	5.423
1602.658	5.554
1595.45	5.436
1589.123	5.224
1582.845	4.452
1577.028	4.11
1570.086	3.727
1563.881	4.988
1557.65	5.605
1551.611	4.432
1544.95	4.332
1538.384	4.527
1531.93	3.344
1525.705	5.602
1519.335	4.689
1512.765	4.637
1506.544	3.553
1499.889	4.271
1494.763	3.884
1486.582	4.404
1480.734	3.634
1474.089	4.192
1467.969	4.79
1461.839	4.652
1454.759	5.473
1448.331	4.932
1441.564	4.906
1435.715	3.908
1429.559	4.929
1422.977	4.504
1418.064	4.058
1411.073	4.447
1405.172	4.37
1398.07	3.424
1392.322	3.843
1386.288	4.97
1380.068	5.093
1373.38	4.841
1360.754	4.94
1340.754	5.029
1328.627	4.376
];
