# Supplementary material for: Links between fish abundance and ocean biogeochemistry as recorded in marine sediments
Source: PLoS One. 2018 Aug 1;13(8):e0199420. doi: 10.1371/journal.pone.0199420 (PMC6070179; doi:10.1371/journal.pone.0199420)
Supplement: S1 File — A zipped archive of the complete MATLAB analysis code used in this paper. (ZIP) [file pone.0199420.s005.zip › Analysis Code/mejillones/core33C.m]

clear ddat
clear tdat

ddat = struct;
tdat = struct;

ddat.toc = [
0.862	4.397
1.924	3.838
2.81	4.006
3.821	3.148
4.906	4.615
5.969	4.298
6.935	4.728
7.821	3.992
8.91	4.095
9.773	3.341
10.81	3.555
11.747	2.959
12.829	3.562
13.84	3.022
14.829	3.377
15.873	3.377
16.784	2.093
17.847	2.244
18.733	3.24
19.718	3.975
20.736	3.975
21.702	4.321
22.736	3.236
23.699	2.835
24.758	2.351
25.743	3.994
26.755	2.128
27.736	3.488
28.6	3.021
29.563	2.316
30.581	2.577
31.64	2.577
32.6	3.781
33.659	2.414
34.641	1.864
35.685	2.144
36.645	2.954
37.623	2.414
38.567	2.079
39.453	3.008
40.516	2.58
41.505	2.403
42.516	3.594
43.556	3.155
45.549	2.224
46.586	1.471
47.472	2.16
48.435	5.928
49.449	6.441
50.435	6.003
51.469	6.326
52.432	4.894
53.468	3.814
54.457	3.57
55.468	2.316
56.505	2.968
57.324	2.577
58.393	2.501
59.408	2.501
60.297	2.835
61.389	2.798
62.375	2.474
63.386	3.598
64.442	4.957
65.356	5.431
];

ddat.scales = [
0.5	3.532
1.5	5.449
2.473	3.392
3.474	1.418
4.412	0.869
5.415	1.788
6.492	2.451
7.516	3.33
8.511	3.165
9.487	0.822
10.405	0.882
11.483	0.02
12.46	2.228
13.374	1.069
14.425	1.1
15.384	1.175
16.269	0.033
17.245	0.029
18.45	5.116
19.45	0.072
20.426	3.088
21.335	1.78
22.436	1.78
23.436	0.072
24.324	1.122
25.396	2.997
26.447	0.045
27.352	1.886
28.284	0.06
29.08	0.087
30.284	3.141
31.285	0.858
32.339	0.798
33.339	1.32
34.351	0.073
35.314	0.104
36.415	0.104
37.401	0.148
38.387	0.088
39.213	0.088
40.335	0.088
41.345	0.088
42.26	1.027
43.42	0.095
44.331	2.127
45.393	0.083
46.335	0.07
47.27	0.054
48.318	1.314
49.318	0.063
50.339	0.819
51.318	1.969
52.277	1.356
53.325	0.063
54.281	3.591
55.414	0.075
56.258	1.401
57.261	1.194
58.261	3.27
59.262	0.081
60.241	1.018
61.2	1.018
62.269	2.562
63.269	1.04
64.34	0.101
65.181	2.407
];

ddat.carb = [
	0.873	9.791
1.848	7.766
2.937	7.868
3.865	10.782
4.918	9.748
5.886	11.729
6.919	12.865
7.926	9.749
8.88	9.763
9.819	10.721
10.818	10.737
11.814	6.636
12.774	7.837
13.817	6.62
14.816	9.756
15.834	12.826
16.843	4.78
17.854	7.846
18.861	6.662
19.723	8.758
20.71	12.787
21.682	7.807
22.713	6.633
23.753	3.726
24.716	5.747
25.751	7.864
26.76	3.184
27.759	6.273
28.598	3.79
29.603	4.164
30.622	3.768
31.611	4.724
32.62	7.873
33.583	3.829
34.631	0.715
35.672	2.841
36.647	4.714
37.633	6.628
38.549	2.734
39.534	4.742
40.52	4.787
41.493	3.176
42.558	7.899
43.568	5.707
44.518	5.404
45.593	5.741
46.555	3.752
47.439	7.826
48.414	12.858
49.432	14.77
50.463	11.702
51.426	10.664
52.436	14.815
53.434	11.622
54.476	6.608
55.52	3.734
56.46	8.853
57.344	8.796
58.363	4.767
59.349	2.275
60.367	6.645
61.352	3.775
62.378	3.836
63.35	8.789
64.378	13.874
65.338	5.668
];

ddat.sil = [
0.536	44.579
1.423	49.434
2.397	61.581
3.452	48.822
4.527	45.518
5.436	44.81
6.39	39.68
8.275	42.621
9.139	41.071
10.271	45.869
11.144	44.912
12.348	52.213
13.205	55.846
14.374	50.917
15.273	50.917
16.293	40.691
17.102	46.55
19.188	51.738
20.143	45.858
21.161	53.868
22.16	49.463
23.114	50.873
23.956	56.803
25.076	57.719
26.128	47.982
27.004	49.942
28.012	59.064
29.022	57.309
29.931	58.93
32.068	59.094
33.053	50.992
33.949	49.576
34.891	49.802
35.844	55.637
36.988	55.774
37.861	45.78
38.859	52.047
40.768	45.176
41.784	47.864
42.88	44.013
43.711	45.634
44.809	59.756
46.138	45.922
47.753	36.844
48.729	37.665
49.784	37.528
50.541	35.88
51.52	41.168
52.661	43.022
53.551	45.535
54.582	58.789
55.652	41.505
56.647	45.289
57.501	47.665
58.588	58.64
59.618	48.377
60.46	55.747
61.56	57.939
62.657	52.96
63.612	38.728
64.358	42.285
];
