# Supplementary material for: Links between fish abundance and ocean biogeochemistry as recorded in marine sediments
Source: PLoS One. 2018 Aug 1;13(8):e0199420. doi: 10.1371/journal.pone.0199420 (PMC6070179; doi:10.1371/journal.pone.0199420)
Supplement: S1 File — A zipped archive of the complete MATLAB analysis code used in this paper. (ZIP) [file pone.0199420.s005.zip › Analysis Code/mejillones/BC3D.m]

clear ddat
clear tdat

ddat = struct;
tdat = struct;

tdat.toc = [
2002.243	7.77
1999.495	8.255
1997.303	8.537
1995.221	8.315
1993.196	8.102
1991.239	7.91
1988.601	5.513
1986.585	5.697
1983.209	6.968
1981.361	6.606
1979.387	7.393
1977.077	7.71
1973.936	7.549
1970.415	7.832
1967.273	7.379
1963.518	6.395
1960.872	6.357
1958.293	7.078
1955.883	6.998
1954.341	6.281
1951.814	5.202
1951.36	4.292
1950.176	4.709
1947.093	5.298
1945.244	5.911
1940.985	7
1937.172	7.645
1933.123	7.986
1930.318	7.774
1928.169	6.553
1925.027	7.485
1922.002	8.342
1919.979	8.654
1917.895	7.671
1914.922	7.303
1913.015	7.005
1912.124	6.307
1910.108	6.581
1907.076	8.398
1904.043	8.549
1902.136	7.951
1900.893	7.8
1900.273	7.332
1896.122	8.921
1892.981	8.996
1887.967	8.684
1879.887	8.124
1877.022	8.43
1876.241	7.681
1873.099	6.81
1869.95	7.144
1867.875	5.035
1865.011	1.4
1864.077	5.688
1862.734	5.458
1861.019	7.296
1854.874	7.005
1850.937	6.706
1847.934	6.811
1845.256	5.223
1842.896	5.11
1841.139	6.273
1837.978	6.203
1835.016	5.997
1830.671	5.706
1828.817	6.07
1825.868	7.323
1822.865	6.02
1819.868	6.652
1815.715	4.28
1812.069	4.931
1809.854	5.149
1807.453	4.945
1805.972	4.546
1803.661	4.324
1801.723	4.488
1799.737	4.856
1797.619	4.596
1795.771	5.148
1793.972	4.105
1790.879	5.28
1786.768	5.164
];
