# Supplementary material for: Links between fish abundance and ocean biogeochemistry as recorded in marine sediments
Source: PLoS One. 2018 Aug 1;13(8):e0199420. doi: 10.1371/journal.pone.0199420 (PMC6070179; doi:10.1371/journal.pone.0199420)
Supplement: S1 File — A zipped archive of the complete MATLAB analysis code used in this paper. (ZIP) [file pone.0199420.s005.zip › Analysis Code/mejillones/F981A.m]

clear ddat
clear tdat

ddat = struct;
tdat = struct;

tdat.toc = [
1994.882	3.133
1991.377	3.104
1989.103	2.713
1986.621	2.684
1983.661	2.663
1979.884	2.669
1977.707	2.491
1975.356	2.434
1971.579	2.398
1969.161	2.603
1966.474	2.539
1962.696	2.56
1960.826	2.332
1957.321	2.332
1954.426	2.394
1952.011	2.245
1949.354	2.39
1945.935	2.518
1942.669	2.633
1939.47	2.497
1935.497	2.68
1932.534	2.665
1929.782	2.483
1926.755	2.748
1924.101	2.814
1920.388	2.608
1917.973	2.403
1915.077	2.459
1913.14	2.292
1909.601	2.549
1907.459	2.557
1905.858	2.466
1902.996	2.518
1900.547	2.827
1897.587	2.749
1894.082	2.891
1890.48	2.602
1887.486	2.688
1884.015	2.518
1881.597	2.59
1877.755	2.798
1874.557	2.523
1871.355	2.374
1868.123	2.573
1864.553	2.232
1861.015	1.659
1858.536	2.041
1856.087	2.356
1853.332	2.314
1850.917	2.314
1847.17	1.918
1843.666	2.112
1841.25	2.418
1838.257	2.418
1835.058	2.404
1832.129	2.516
1829.68	2.349
1826.515	2.484
1823.555	2.484
1820.562	2.27
1817.632	2.138
1814.195	2.186
1811.299	2.131
1808.131	2.066
1804.899	2.107
1801.36	2.122
1798.673	2.081
1795.952	2.102
1792.753	2.102
1789.04	2.22
1785.569	2.241
1782.337	2.069
1779.169	2.22
1776.481	2.143
1773.074	2.075
1769.058	2.09
1765.762	2.22
1762.799	2.073
1759.566	1.996
1755.759	2.149
1752.829	2.087
1749.021	2.009
1745.82	2.159
1741.804	2.159
];

tdat.anc = [
1997.579	35.946
1994.502	16.374
1991.619	20.547
1988.199	11.165
1985.62	22.8
1983.211	7.048
1980.025	11.519
1977.142	3.809
1973.874	23.436
1971.445	36.953
1967.853	50.593
1965.638	63.828
1962.176	45.294
1959.403	11.66
1956.691	13.192
1954.435	19.668
1951.186	23.227
1947.745	8.421
1944.972	47.197
1941.361	41.492
1937.727	21.848
1934.459	25.666
1931.748	40.787
1928.996	27.57
1925.485	32.555
1921.915	24.737
1919.872	25.475
1916.967	10.933
1914.708	32.252
1911.674	27.532
1909.286	24.17
1906.858	9.245
1904.683	13.086
1902.103	25.476
1898.751	71.084
1896.11	45.159
1892.303	78.212
1888.712	86.593
1885.917	62.252
1882.477	50.972
1879.361	27.982
1875.94	22.7
1872.329	21.168
1868.735	34.211
1864.931	16.189
1862.007	3.584
1859.124	0.398
1856.695	0.521
1854.63	7.685
1851.267	9.527
1848.02	8.963
1844.943	14.421
1842.102	20.739
1839.176	8.401
1835.627	7.82
1833.177	27.92
1830.272	16.691
1827.542	25.459
1824.252	16.217
1821.5	12.308
1818.211	8.383
1815.115	9.087
1811.37	9.087
1808.336	12.557
1805.089	12.557
1802.226	3.597
1799.604	12.467
1796.164	8.35
1792.917	12.698
1789.971	8.912
1786.229	9.318
1783.283	4.333
1779.409	8.806
1776.181	9.104
1773.085	9.544
1769.515	19.54
1765.859	13.396
1762.095	4.17
1759.172	8.992
1755.69	4.329
1752.635	9.346
1748.679	4.576
1745.43	9.983
];

tdat.sar = [
1997.507	22.825
1994.235	16.217
1991.349	15.796
1988.463	11.003
1985.404	30.575
1982.801	7.605
1979.742	3.619
1976.836	3.637
1974.274	0.114
1971.56	3.743
1968.116	7.955
1965.21	3.919
1962.302	7.955
1959.61	7.532
1956.551	-0.011
1954.161	-0.011
1951.255	8.8
1948.003	3.828
1944.925	0.198
1941.349	4.849
1937.581	4.144
1934.716	6.539
1932.155	7.527
1928.132	8.811
1925.378	11.753
1922.125	14.099
1919.392	0.322
1916.657	0.322
1914.439	3.072
1911.876	6.156
1909.121	6.156
1906.731	2.651
1904.492	2.651
1902.061	12.481
1898.789	28.089
1895.194	12.904
1892.073	27.401
1888.672	31.42
1885.785	20.372
1882.209	36.843
1878.767	22.944
1875.922	31.737
1872.195	31.737
1868.427	39.154
1865.155	28.427
1861.884	15.18
1858.999	6.495
1856.76	-0.327
1854.259	7.357
1851.677	4.38
1847.778	8.449
1844.506	0.029
1841.579	12.007
1838.865	3.974
1835.634	3.145
1833.073	11.286
1830.297	7.712
1826.894	8.134
1823.684	7.571
1820.757	7.977
1817.871	12.768
1814.621	4.047
1811.349	3.873
1808.186	8.05
1805.086	3.557
1801.491	0.101
1798.928	3.732
1795.829	3.732
1792.578	3.732
1789.347	4.155
1786.248	8.93
1782.461	13.281
1779.209	8.716
1776.303	4.082
1772.404	9.42
1769.132	9.42
1765.558	8.732
1762.155	3.833
1759.249	3.833
1755.996	8.996
1752.078	9.261
1748.827	4.47
1745.232	9.651
];

tdat.n15 = [
1744.616	-0.859	
1748.2	-0.88
1751.763	-1.083
1755.15	-0.762
1758.524	-1.202
1761.767	-0.882
1765.021	-0.743
1768.5	-1.243
1772.031	-1.053
1775.466	-0.8
1778.765	-1.084
1782.083	-0.966
1785.647	-0.743
1792.077	-1.356
1795.235	-1.11
1798.293	-1.12
1801.319	-0.831
1804.292	-0.965
1807.482	-1.377
1810.741	-0.76
1814.199	-1.048
1817.442	-0.777
1820.363	-1.201
1823.517	-0.693
1826.49	-1.531
1829.453	-1.118
1832.455	-1.19
1835.24	-0.918
1838.35	-0.576
1841.219	-0.264
1844.028	0.228
1847.185	-0.147
1850.833	-0.199
1853.747	-0.863
1856.05	-0.37
1858.518	0.42
1864.325	0.965
1867.896	0.23
1871.781	0.263
1875.179	0.465
1878.414	0.911
1881.869	1.473
1884.738	1.885
1888.076	0.88
1891.343	0.942
1894.637	0.929
1898.112	0.806
1901.162	0.571
1903.582	0.553
1905.805	0.657
1913.508	0.686
1921.425	0.689
1924.378	0.588
1927.753	0.501
1930.667	1.68
1933.457	0.893
1936.611	1.512
1940.416	1.678
1943.73	1.03
1946.968	0.195
1950.319	0.468
1953.184	0.741
1970.319	1.044
1973.24	0.673
1976.021	1.681
1981.731	1.853
1984.596	1.547
1987.409	1.139
1990.435	0.929
1993.464	0.757
1996.759	1.341
];
