# Supplementary material for: Links between fish abundance and ocean biogeochemistry as recorded in marine sediments
Source: PLoS One. 2018 Aug 1;13(8):e0199420. doi: 10.1371/journal.pone.0199420 (PMC6070179; doi:10.1371/journal.pone.0199420)
Supplement: S1 File — A zipped archive of the complete MATLAB analysis code used in this paper. (ZIP) [file pone.0199420.s005.zip › Analysis Code/allsites.fishtypes.summary.txt]

Pairs	Sig	Sig_Pos	Sig_pct	Sig_dt	Sig_dt_Pos	Sig_dt_pct
85	15	8	18	12	4	14
29	3	1	10	1	0	3
10	2	2	20	1	1	10
23	2	2	9	3	2	13
19	7	1	37	3	1	16
53	5	5	9	5	5	9
1	1	0	100	1	1	100
12	1	0	8	0	0	0
9	1	1	11	0	0	0
62	4	2	6	3	2	5
22	2	2	9	4	2	18
27	1	0	4	0	0	0
7	1	1	14	0	0	0
