# Supplementary material for: Links between fish abundance and ocean biogeochemistry as recorded in marine sediments
Source: PLoS One. 2018 Aug 1;13(8):e0199420. doi: 10.1371/journal.pone.0199420 (PMC6070179; doi:10.1371/journal.pone.0199420)
Supplement: S1 File — A zipped archive of the complete MATLAB analysis code used in this paper. (ZIP) [file pone.0199420.s005.zip › Analysis Code/santabarbara/tables/MD2503.depth.sigcorrs.txt]

pair_names	r_values	p_values	n_tested
Planktic / benthic foraminiferal ratio v. Total benthic foraminifera #	-0.15099825580469	0.0219822261975676	230
Dysoxic fauna % v. Total benthic foraminifera #	0.249545633207857	8.72810346649684e-06	310
Suboxic fauna % v. Total benthic foraminifera #	-0.116644991522844	0.0401248196014938	310
Weakly hypoxic-oxic fauna % v. Total benthic foraminifera #	-0.143547665768851	0.0113956919054526	310
Behl DO index v. Total benthic foraminifera #	-0.24135356116975	2.62020304267597e-05	297
Schmield DO index v. Total benthic foraminifera #	-0.176021185646381	0.0018646876350136	310
Total benthic foraminifera # v. Planktic / benthic foraminiferal ratio	-0.21127640869803	0.000178773800291361	310
Total benthic foraminifera # v. Dysoxic fauna %	0.249545633207857	8.72810346649684e-06	310
Suboxic fauna % v. Dysoxic fauna %	-0.724095971583708	1.26897732968137e-51	310
Weakly hypoxic-oxic fauna % v. Dysoxic fauna %	-0.506883896922256	1.2215302678009e-21	310
Shannon diversity index v. Dysoxic fauna %	-0.378770638452683	5.17028420287851e-12	310
Behl DO index v. Dysoxic fauna %	-0.7471358616119	2.89177703891757e-54	297
Schmield DO index v. Dysoxic fauna %	-0.755601727043115	1.5370535770762e-58	310
Total benthic foraminifera # v. Suboxic fauna %	-0.116644991522844	0.0401248196014938	310
Dysoxic fauna % v. Suboxic fauna %	-0.724095971583708	1.26897732968137e-51	310
Weakly hypoxic-oxic fauna % v. Suboxic fauna %	-0.114396206831025	0.0441537764506042	310
Shannon diversity index v. Suboxic fauna %	0.288102304288336	2.4441512312759e-07	310
Behl DO index v. Suboxic fauna %	0.286691714698341	5.01306645183323e-07	297
Schmield DO index v. Suboxic fauna %	0.274155391079404	9.49919633342544e-07	310
Total benthic foraminifera # v. Weakly hypoxic-oxic fauna %	-0.143547665768851	0.0113956919054526	310
Dysoxic fauna % v. Weakly hypoxic-oxic fauna %	-0.506883896922256	1.2215302678009e-21	310
Suboxic fauna % v. Weakly hypoxic-oxic fauna %	-0.114396206831025	0.0441537764506042	310
Shannon diversity index v. Weakly hypoxic-oxic fauna %	0.365618662320083	3.07842931218227e-11	310
Behl DO index v. Weakly hypoxic-oxic fauna %	0.785411346887388	2.0608878390069e-63	297
Schmield DO index v. Weakly hypoxic-oxic fauna %	0.923264292144401	5.2888425659868e-130	310
Dysoxic fauna % v. Shannon diversity index	-0.378770638452683	5.17028420287851e-12	310
Suboxic fauna % v. Shannon diversity index	0.288102304288336	2.4441512312759e-07	310
Weakly hypoxic-oxic fauna % v. Shannon diversity index	0.365618662320083	3.07842931218227e-11	310
Behl DO index v. Shannon diversity index	0.684981935637215	1.80560355200925e-42	297
Schmield DO index v. Shannon diversity index	0.471878272685551	1.35529664564722e-18	310
Total benthic foraminifera # v. Behl DO index	-0.199357838626583	0.000413381951542569	310
Dysoxic fauna % v. Behl DO index	-0.694508462295926	5.98073440169084e-46	310
Suboxic fauna % v. Behl DO index	0.256045507715887	4.96457299041617e-06	310
Weakly hypoxic-oxic fauna % v. Behl DO index	0.786194864869766	2.40299993456661e-66	310
Shannon diversity index v. Behl DO index	0.665493264248651	5.10948107376255e-41	310
Schmield DO index v. Behl DO index	0.856642436829144	1.57374338325788e-90	310
Total benthic foraminifera # v. Schmield DO index	-0.176021185646381	0.0018646876350136	310
Dysoxic fauna % v. Schmield DO index	-0.755601727043115	1.5370535770762e-58	310
Suboxic fauna % v. Schmield DO index	0.274155391079404	9.49919633342544e-07	310
Weakly hypoxic-oxic fauna % v. Schmield DO index	0.923264292144401	5.2888425659868e-130	310
Shannon diversity index v. Schmield DO index	0.471878272685551	1.35529664564722e-18	310
Behl DO index v. Schmield DO index	0.867626088760887	1.61796306343094e-91	297
