# Supplementary material for: Links between fish abundance and ocean biogeochemistry as recorded in marine sediments
Source: PLoS One. 2018 Aug 1;13(8):e0199420. doi: 10.1371/journal.pone.0199420 (PMC6070179; doi:10.1371/journal.pone.0199420)
Supplement: S1 File — A zipped archive of the complete MATLAB analysis code used in this paper. (ZIP) [file pone.0199420.s005.zip › Analysis Code/santabarbara/tables/214.year.sigcorrs.txt]

pair_names	r_values	p_values	n_tested
Anchovy # v. Sardine #	0.227210490923551	0.00186940527285574	185
Other Scales # v. Sardine #	0.333872746908462	3.41151132975789e-06	185
Total Scales # v. Sardine #	0.386676054382166	5.42813958602148e-08	185
Sardine # v. Anchovy #	0.227210490923551	0.00186940527285574	185
Hake # v. Anchovy #	0.224648040157766	0.00211050230796261	185
Total Scales # v. Anchovy #	0.569781108396197	2.57942603128779e-17	185
Anchovy # v. Hake #	0.224648040157766	0.00211050230796261	185
Total Scales # v. Hake #	0.849479715467122	1.05937171539101e-52	185
Sardine # v. Other Scales #	0.333872746908462	3.41151132975789e-06	185
Total Scales # v. Other Scales #	0.319952967347259	9.01260899979432e-06	185
Sardine # v. Total Scales #	0.386676054382166	5.42813958602148e-08	185
Anchovy # v. Total Scales #	0.569781108396197	2.57942603128779e-17	185
Hake # v. Total Scales #	0.849479715467122	1.05937171539101e-52	185
Other Scales # v. Total Scales #	0.319952967347259	9.01260899979432e-06	185
