# Supplementary material for: Links between fish abundance and ocean biogeochemistry as recorded in marine sediments
Source: PLoS One. 2018 Aug 1;13(8):e0199420. doi: 10.1371/journal.pone.0199420 (PMC6070179; doi:10.1371/journal.pone.0199420)
Supplement: S1 File — A zipped archive of the complete MATLAB analysis code used in this paper. (ZIP) [file pone.0199420.s005.zip › Analysis Code/santabarbara/tables/214.year.sigcorrs_dt.txt]

pair_names	r_values	p_values	n_tested
Other Scales # v. Sardine #	0.334762715960275	3.20082547953966e-06	185
Total Scales # v. Sardine #	0.3189043540485	9.67827483639431e-06	185
Total Scales # v. Anchovy #	0.449402734856863	1.39242053762187e-10	185
Total Scales # v. Hake #	0.854008465999931	8.05370676326917e-54	185
Sardine # v. Other Scales #	0.334762715960275	3.20082547953966e-06	185
Total Scales # v. Other Scales #	0.335808492760494	2.96906680042332e-06	185
Sardine # v. Total Scales #	0.3189043540485	9.67827483639431e-06	185
Anchovy # v. Total Scales #	0.449402734856863	1.39242053762187e-10	185
Hake # v. Total Scales #	0.854008465999931	8.05370676326917e-54	185
Other Scales # v. Total Scales #	0.335808492760494	2.96906680042332e-06	185
