# Supplementary material for: Links between fish abundance and ocean biogeochemistry as recorded in marine sediments
Source: PLoS One. 2018 Aug 1;13(8):e0199420. doi: 10.1371/journal.pone.0199420 (PMC6070179; doi:10.1371/journal.pone.0199420)
Supplement: S1 File — A zipped archive of the complete MATLAB analysis code used in this paper. (ZIP) [file pone.0199420.s005.zip › Analysis Code/santabarbara/tables/MD2504.depth.sigcorrs_dt.txt]

pair_names	r_values	p_values	n_tested
Planktic / benthic foraminiferal ratio v. Total benthic foraminifera #	-0.336303929151782	0.000103945336357313	128
Dysoxic fauna % v. Total benthic foraminifera #	0.14296166276823	0.0479092790830547	192
Suboxic fauna % v. Total benthic foraminifera #	0.20773948829384	0.00383607452946966	192
Behl DO index v. Total benthic foraminifera #	-0.238139102072768	0.00109782453485497	185
Schmield DO index v. Total benthic foraminifera #	-0.243460693281579	0.000666970929054817	192
Total benthic foraminifera # v. Planktic / benthic foraminiferal ratio	-0.288348963237902	0.000345826502570081	150
Dysoxic fauna % v. Planktic / benthic foraminiferal ratio	0.316848921672822	7.80193098889773e-05	150
Behl DO index v. Planktic / benthic foraminiferal ratio	-0.303887050045383	0.000224503258404618	143
Schmield DO index v. Planktic / benthic foraminiferal ratio	-0.345329086562483	1.5052268462915e-05	150
Total benthic foraminifera # v. Dysoxic fauna %	0.14296166276823	0.0479092790830547	192
Planktic / benthic foraminiferal ratio v. Dysoxic fauna %	0.319136625946415	0.00024095066786737	128
Suboxic fauna % v. Dysoxic fauna %	-0.36903032747763	1.3856291495575e-07	192
Behl DO index v. Dysoxic fauna %	-0.480487816144613	4.46674712282615e-12	185
Schmield DO index v. Dysoxic fauna %	-0.615096421230393	2.27350469199272e-21	192
Total benthic foraminifera # v. Suboxic fauna %	0.20773948829384	0.00383607452946966	192
Dysoxic fauna % v. Suboxic fauna %	-0.36903032747763	1.3856291495575e-07	192
Behl DO index v. Suboxic fauna %	-0.369947848941976	2.18586250189358e-07	185
Schmield DO index v. Suboxic fauna %	-0.358829792958532	3.20695918525459e-07	192
Behl DO index v. Shannon diversity index	0.576553481616997	8.85325199383275e-18	185
Total benthic foraminifera # v. Behl DO index	-0.198630109072391	0.00574658472473736	192
Planktic / benthic foraminiferal ratio v. Behl DO index	-0.201152491612971	0.0227993760664229	128
Dysoxic fauna % v. Behl DO index	-0.442838035788731	1.26132902416844e-10	192
Suboxic fauna % v. Behl DO index	-0.355311847593088	4.25473396369364e-07	192
Shannon diversity index v. Behl DO index	0.562118705681782	2.18316750725561e-17	192
Schmield DO index v. Behl DO index	0.743786604175992	4.44402432494966e-35	192
Total benthic foraminifera # v. Schmield DO index	-0.243460693281579	0.000666970929054817	192
Planktic / benthic foraminiferal ratio v. Schmield DO index	-0.265580653648884	0.0024469060814091	128
Dysoxic fauna % v. Schmield DO index	-0.615096421230393	2.27350469199272e-21	192
Suboxic fauna % v. Schmield DO index	-0.358829792958532	3.20695918525459e-07	192
Behl DO index v. Schmield DO index	0.761865020919519	2.35711321014013e-36	185
