# Supplementary material for: Links between fish abundance and ocean biogeochemistry as recorded in marine sediments
Source: PLoS One. 2018 Aug 1;13(8):e0199420. doi: 10.1371/journal.pone.0199420 (PMC6070179; doi:10.1371/journal.pone.0199420)
Supplement: S1 File — A zipped archive of the complete MATLAB analysis code used in this paper. (ZIP) [file pone.0199420.s005.zip › Analysis Code/santabarbara/tables/ODP893.depth.sigcorrs.txt]

pair_names	r_values	p_values	n_tested
TOC % v. N-15 per mill	0.339375670471424	5.63337396905861e-09	280
N-15 per mill v. TOC %	0.314727843613175	1.47964091690757e-09	353
