# Supplementary material for: Links between fish abundance and ocean biogeochemistry as recorded in marine sediments
Source: PLoS One. 2018 Aug 1;13(8):e0199420. doi: 10.1371/journal.pone.0199420 (PMC6070179; doi:10.1371/journal.pone.0199420)
Supplement: S1 File — A zipped archive of the complete MATLAB analysis code used in this paper. (ZIP) [file pone.0199420.s005.zip › Analysis Code/santabarbara/tables/ODP1017.depth.sigcorrs_dt.txt]

pair_names	r_values	p_values	n_tested
TOC % v. N-15 per mill	0.201678503722424	0.00458794876301003	196
N-15 per mill v. TOC %	0.211544770889386	0.00384501283347482	185
