# Supplementary material for: Links between fish abundance and ocean biogeochemistry as recorded in marine sediments
Source: PLoS One. 2018 Aug 1;13(8):e0199420. doi: 10.1371/journal.pone.0199420 (PMC6070179; doi:10.1371/journal.pone.0199420)
Supplement: S1 File — A zipped archive of the complete MATLAB analysis code used in this paper. (ZIP) [file pone.0199420.s005.zip › Analysis Code/santabarbara/tables/MD2504.depth.sigcorrs.txt]

pair_names	r_values	p_values	n_tested
Planktic / benthic foraminiferal ratio v. Total benthic foraminifera #	-0.325357555381374	0.000178692064308858	128
Shannon diversity index v. Total benthic foraminifera #	0.190063998357276	0.00827788824705794	192
Total benthic foraminifera # v. Planktic / benthic foraminiferal ratio	-0.285207757261524	0.000403760672127924	150
Dysoxic fauna % v. Planktic / benthic foraminiferal ratio	0.314547091669346	8.84938849007716e-05	150
Schmield DO index v. Planktic / benthic foraminiferal ratio	-0.252301560268953	0.00184100670453118	150
Planktic / benthic foraminiferal ratio v. Dysoxic fauna %	0.319018831432374	0.000242303365172925	128
Suboxic fauna % v. Dysoxic fauna %	-0.203435168050611	0.00465291814728749	192
Behl DO index v. Dysoxic fauna %	-0.467912024585111	1.87277602318872e-11	185
Schmield DO index v. Dysoxic fauna %	-0.584700840865802	5.3715420376614e-19	192
Dysoxic fauna % v. Suboxic fauna %	-0.203435168050611	0.00465291814728749	192
Shannon diversity index v. Suboxic fauna %	-0.231557783586949	0.0012308066092589	192
Behl DO index v. Suboxic fauna %	-0.617568968770982	7.76720792354145e-21	185
Schmield DO index v. Suboxic fauna %	-0.578969201499686	1.41342995901235e-18	192
Total benthic foraminifera # v. Shannon diversity index	0.190063998357276	0.00827788824705794	192
Suboxic fauna % v. Shannon diversity index	-0.231557783586949	0.0012308066092589	192
Behl DO index v. Shannon diversity index	0.643764786508566	4.91347716102041e-23	185
Schmield DO index v. Shannon diversity index	0.335708009806174	1.93394987528267e-06	192
Dysoxic fauna % v. Behl DO index	-0.416570650146722	1.85626935932908e-09	192
Suboxic fauna % v. Behl DO index	-0.619296518173924	1.01926381500228e-21	192
Shannon diversity index v. Behl DO index	0.63874949546493	2.10831987062231e-23	192
Schmield DO index v. Behl DO index	0.844689700911465	1.82444602096488e-53	192
Planktic / benthic foraminiferal ratio v. Schmield DO index	-0.205118009302322	0.0201988446359112	128
Dysoxic fauna % v. Schmield DO index	-0.584700840865802	5.3715420376614e-19	192
Suboxic fauna % v. Schmield DO index	-0.578969201499686	1.41342995901235e-18	192
Shannon diversity index v. Schmield DO index	0.335708009806174	1.93394987528267e-06	192
Behl DO index v. Schmield DO index	0.855057690216921	4.37854082585157e-54	185
