# Supplementary material for: Links between fish abundance and ocean biogeochemistry as recorded in marine sediments
Source: PLoS One. 2018 Aug 1;13(8):e0199420. doi: 10.1371/journal.pone.0199420 (PMC6070179; doi:10.1371/journal.pone.0199420)
Supplement: S1 File — A zipped archive of the complete MATLAB analysis code used in this paper. (ZIP) [file pone.0199420.s005.zip › Analysis Code/santabarbara/tables/MD2503.depth.sigcorrs_dt.txt]

pair_names	r_values	p_values	n_tested
Dysoxic fauna % v. Total benthic foraminifera #	0.263545619981692	2.53999957076039e-06	310
Weakly hypoxic-oxic fauna % v. Total benthic foraminifera #	-0.203679055549177	0.000306714390755354	310
Behl DO index v. Total benthic foraminifera #	-0.30597693755598	7.42932024371108e-08	297
Schmield DO index v. Total benthic foraminifera #	-0.226788138395383	5.58926777601052e-05	310
Total benthic foraminifera # v. Dysoxic fauna %	0.263545619981692	2.53999957076039e-06	310
Suboxic fauna % v. Dysoxic fauna %	-0.733077515246128	1.70706146216393e-53	310
Weakly hypoxic-oxic fauna % v. Dysoxic fauna %	-0.512925631463607	3.34963949964968e-22	310
Shannon diversity index v. Dysoxic fauna %	-0.376593529263504	6.98555225912133e-12	310
Behl DO index v. Dysoxic fauna %	-0.760055834023806	3.68262395064352e-57	297
Schmield DO index v. Dysoxic fauna %	-0.764498678188384	1.0954856950422e-60	310
Dysoxic fauna % v. Suboxic fauna %	-0.733077515246128	1.70706146216393e-53	310
Shannon diversity index v. Suboxic fauna %	0.30986208008009	2.52749512016952e-08	310
Behl DO index v. Suboxic fauna %	0.326720486017919	8.12443279053648e-09	297
Schmield DO index v. Suboxic fauna %	0.304264499873679	4.61300939802884e-08	310
Total benthic foraminifera # v. Weakly hypoxic-oxic fauna %	-0.203679055549177	0.000306714390755354	310
Dysoxic fauna % v. Weakly hypoxic-oxic fauna %	-0.512925631463607	3.34963949964968e-22	310
Shannon diversity index v. Weakly hypoxic-oxic fauna %	0.33918294653672	8.76100581924819e-10	310
Behl DO index v. Weakly hypoxic-oxic fauna %	0.771460124427995	7.14710397445907e-60	297
Schmield DO index v. Weakly hypoxic-oxic fauna %	0.91962968417435	4.93931059251069e-127	310
Dysoxic fauna % v. Shannon diversity index	-0.376593529263504	6.98555225912133e-12	310
Suboxic fauna % v. Shannon diversity index	0.30986208008009	2.52749512016952e-08	310
Weakly hypoxic-oxic fauna % v. Shannon diversity index	0.33918294653672	8.76100581924819e-10	310
Behl DO index v. Shannon diversity index	0.688796978712494	4.15526524097001e-43	297
Schmield DO index v. Shannon diversity index	0.453156072010387	4.19616426871385e-17	310
Total benthic foraminifera # v. Behl DO index	-0.283527039302822	3.84671661473834e-07	310
Dysoxic fauna % v. Behl DO index	-0.720617069160204	6.43385123022074e-51	310
Suboxic fauna % v. Behl DO index	0.307660702997096	3.20703058611139e-08	310
Weakly hypoxic-oxic fauna % v. Behl DO index	0.768345162132625	1.20693716402448e-61	310
Shannon diversity index v. Behl DO index	0.656836584350552	1.1864486492657e-39	310
Schmield DO index v. Behl DO index	0.852068946554992	1.36348813493973e-88	310
Total benthic foraminifera # v. Schmield DO index	-0.226788138395383	5.58926777601052e-05	310
Dysoxic fauna % v. Schmield DO index	-0.764498678188384	1.0954856950422e-60	310
Suboxic fauna % v. Schmield DO index	0.304264499873679	4.61300939802884e-08	310
Weakly hypoxic-oxic fauna % v. Schmield DO index	0.91962968417435	4.93931059251069e-127	310
Shannon diversity index v. Schmield DO index	0.453156072010387	4.19616426871385e-17	310
Behl DO index v. Schmield DO index	0.864802366866016	2.92100887083106e-90	297
