# Supplementary material for: Links between fish abundance and ocean biogeochemistry as recorded in marine sediments
Source: PLoS One. 2018 Aug 1;13(8):e0199420. doi: 10.1371/journal.pone.0199420 (PMC6070179; doi:10.1371/journal.pone.0199420)
Supplement: S1 File — A zipped archive of the complete MATLAB analysis code used in this paper. (ZIP) [file pone.0199420.s005.zip › Analysis Code/santabarbara/tables/SPR0901-02KC.year.sigcorrs.txt]

pair_names	r_values	p_values	n_tested
Sardine Scales # cm^-3 v. Anchovy Scales # cm^-3	0.719791873945686	2.54271981342858e-14	82
Hake Scales # cm^-3 v. Anchovy Scales # cm^-3	0.275898961093664	0.0121101812842536	82
Anchovy Scales # cm^-3 v. Sardine Scales # cm^-3	0.719791873945686	2.54271981342858e-14	82
Anchovy Scales # cm^-3 v. Hake Scales # cm^-3	0.275898961093664	0.0121101812842536	82
