# Supplementary material for: Links between fish abundance and ocean biogeochemistry as recorded in marine sediments
Source: PLoS One. 2018 Aug 1;13(8):e0199420. doi: 10.1371/journal.pone.0199420 (PMC6070179; doi:10.1371/journal.pone.0199420)
Supplement: S1 File — A zipped archive of the complete MATLAB analysis code used in this paper. (ZIP) [file pone.0199420.s005.zip › Analysis Code/santabarbara/MD2503.m]

clear ddat
clear tdat

ddat = struct;
tdat = struct;

ddat.year = [
20.5	-18550
46.5	-44550
59.5	-57550
78.5	-76550
102.5	-100550
120.5	-118550
137.5	-135550
162.5	-160550
182.5	-180550
200.5	-198550
222.5	-220550
245.5	-243550
262.5	-260550
277.5	-275550
299.5	-297550
324.5	-322550
344.5	-342550
358.5	-356550
388.5	-386550
404.5	-402550
419.5	-417550
447.5	-445550
468.5	-466550
488.5	-486550
507.5	-505550
523.5	-521550
545.5	-543550
565.5	-563550
585.5	-583550
602.5	-600550
626.5	-624550
646.5	-644550
666.5	-664550
686.5	-684550
711.5	-709550
730.5	-728550
747.5	-745550
765.5	-763550
783.5	-781550
803.5	-801550
820.5	-818550
839.5	-837550
865.5	-863550
885.5	-883550
903.5	-901550
926.5	-924550
949.5	-947550
966.5	-964550
986.5	-984550
1014.5	-1012550
1030.5	-1028550
1046.5	-1044550
1065.5	-1063550
1085.5	-1083550
1121.5	-1119550
1145.5	-1143550
1165.5	-1163550
1186.5	-1184550
1203.5	-1201550
1225.5	-1223550
1247.5	-1245550
1265.5	-1263550
1285.5	-1283550
1305.5	-1303550
1322.5	-1320550
1345.5	-1343550
1377.5	-1375550
1397.5	-1395550
1417.5	-1415550
1437.5	-1435550
1453.5	-1451550
1477.5	-1475550
1497.5	-1495550
1516.5	-1514550
1537.5	-1535550
1551.5	-1549550
1552.5	-1550550
1553.5	-1551550
1554.5	-1552550
1555.5	-1553550
1556.5	-1554550
1557.5	-1555550
1558.5	-1556550
1559.5	-1557550
1560.5	-1558550
1561.5	-1559550
1562.5	-1560550
1563.5	-1561550
1564.5	-1562550
1565.5	-1563550
1566.5	-1564550
1567.5	-1565550
1568.5	-1566550
1569.5	-1567550
1570.5	-1568550
1571.5	-1569550
1572.5	-1570550
1573.5	-1571550
1574.5	-1572550
1575.5	-1573550
1576.5	-1574550
1600.5	-1598550
1608.5	-1606550
1628.5	-1626550
1648.5	-1646550
1667.5	-1665550
1686.5	-1684550
1706.5	-1704550
1738.5	-1736550
1767.5	-1765550
1791.5	-1789550
1801.5	-1799550
1817.5	-1815550
1839.5	-1837550
1861.5	-1859550
1881.5	-1879550
1896.5	-1894550
1919.5	-1917550
1939.5	-1937550
1962.5	-1960550
1979.5	-1977550
1999.5	-1997550
2019.5	-2017550
2040.5	-2038550
2055.5	-2053550
2069.5	-2067550
2076.5	-2074550
2085.5	-2083550
2092.5	-2090550
2097.5	-2095550
2108.5	-2106550
2114.5	-2112550
2119.5	-2117550
2139.5	-2137550
2160.5	-2158550
2175.5	-2173550
2191.5	-2189550
2211.5	-2209550
2231.5	-2229550
2255.5	-2253550
2270.5	-2268550
2290.5	-2288550
2314.5	-2312550
2335.5	-2333550
2369.5	-2367550
2385.5	-2383550
2401.5	-2399550
2421.5	-2419550
2443.5	-2441550
2458.5	-2456550
2479.5	-2477550
2498.5	-2496550
2518.5	-2516550
2538.5	-2536550
2558.5	-2556550
2575.5	-2573550
2591.5	-2589550
2628.5	-2626550
2646.5	-2644550
2659.5	-2657550
2676.5	-2674550
2696.5	-2694550
2716.5	-2714550
2730.5	-2728550
2749.5	-2747550
2782.5	-2780550
2801.5	-2799550
2821.5	-2819550
2841.5	-2839550
2861.5	-2859550
2874.5	-2872550
2892.5	-2890550
2907.5	-2905550
2929.5	-2927550
2949.5	-2947550
2971.5	-2969550
2989.5	-2987550
3012.5	-3010550
3037.5	-3035550
3061.5	-3059550
3081.5	-3079550
3101.5	-3099550
3121.5	-3119550
3138.5	-3136550
3158.5	-3156550
3175.5	-3173550
3197.5	-3195550
3217.5	-3215550
3235.5	-3233550
3247.5	-3245550
3263.5	-3261550
3279.5	-3277550
3297.5	-3295550
3319.5	-3317550
3339.5	-3337550
3352.5	-3350550
3367.5	-3365550
3384.5	-3382550
3416.5	-3414550
3436.5	-3434550
3446.5	-3444550
3456.5	-3454550
3476.5	-3474550
3491.5	-3489550
3528.5	-3526550
3548.5	-3546550
3568.5	-3566550
3588.5	-3586550
3608.5	-3606550
3623.5	-3621550
3638.5	-3636550
3661.5	-3659550
3678.5	-3676550
3698.5	-3696550
3718.5	-3716550
3733.5	-3731550
3749.5	-3747550
3750.5	-3748550
3751.5	-3749550
3752.5	-3750550
3753.5	-3751550
3754.5	-3752550
3755.5	-3753550
3756.5	-3754550
3757.5	-3755550
3758.5	-3756550
3759.5	-3757550
3760.5	-3758550
3761.5	-3759550
3762.5	-3760550
3763.5	-3761550
3764.5	-3762550
3765.5	-3763550
3766.5	-3764550
3767.5	-3765550
3768.5	-3766550
3769.5	-3767550
3770.5	-3768550
3771.5	-3769550
3772.5	-3770550
3773.5	-3771550
3774.5	-3772550
3775.5	-3773550
3776.5	-3774550
3777.5	-3775550
3778.5	-3776550
3779.5	-3777550
3780.5	-3778550
3799.5	-3797550
3819.5	-3817550
3839.5	-3837550
3859.5	-3857550
3879.5	-3877550
3889.5	-3887550
3894.5	-3892550
3899.5	-3897550
3903.5	-3901550
3909.5	-3907550
3914.5	-3912550
3919.5	-3917550
3939.5	-3937550
3958.5	-3956550
3969.5	-3967550
4012.5	-4010550
4032.5	-4030550
4050.5	-4048550
4075.5	-4073550
4092.5	-4090550
4109.5	-4107550
4129.5	-4127550
4149.5	-4147550
4169.5	-4167550
4190.5	-4188550
4209.5	-4207550
4222.5	-4220550
4252.5	-4250550
4269.5	-4267550
4289.5	-4287550
4311.5	-4309550
4329.5	-4327550
4339.5	-4337550
4344.5	-4342550
4350.5	-4348550
4354.5	-4352550
4359.5	-4357550
4364.5	-4362550
4374.5	-4372550
4379.5	-4377550
4391.5	-4389550
4395.5	-4393550
4401.5	-4399550
4409.5	-4407550
4429.5	-4427550
4449.5	-4447550
4469.5	-4467550
4489.5	-4487550
4509.5	-4507550
4514.5	-4512550
4515.5	-4513550
4516.5	-4514550
4517.5	-4515550
4518.5	-4516550
4519.5	-4517550
4520.5	-4518550
4521.5	-4519550
4522.5	-4520550
4523.5	-4521550
4524.5	-4522550
4525.5	-4523550
4526.5	-4524550
4527.5	-4525550
];

ddat.benthic = [
20.5	140
46.5	366
59.5	357
78.5	19
102.5	213
120.5	18
137.5	101
162.5	6
182.5	526
200.5	124
222.5	95
245.5	49
262.5	32
277.5	13
299.5	59
324.5	200
344.5	55
358.5	13
388.5	192
404.5	3
419.5	39
447.5	499
468.5	203
488.5	164
507.5	118
523.5	162
545.5	664
565.5	328
585.5	251
602.5	377
626.5	267
646.5	100
666.5	259
686.5	94
711.5	64
730.5	70
747.5	53
765.5	331
783.5	208
803.5	100
820.5	402
839.5	89
865.5	66
885.5	198
903.5	458
926.5	309
949.5	154
966.5	140
986.5	3
1014.5	217
1030.5	238
1046.5	349
1065.5	218
1085.5	193
1121.5	371
1145.5	283
1165.5	356
1186.5	334
1203.5	371
1225.5	359
1247.5	210
1265.5	347
1285.5	2
1305.5	390
1322.5	46
1345.5	1
1377.5	342
1397.5	3
1417.5	356
1437.5	412
1453.5	10
1477.5	358
1497.5	340
1516.5	133
1537.5	21
1551.5	13
1552.5	84
1553.5	14
1554.5	3
1555.5	3
1556.5	1
1557.5	3
1558.5	2
1559.5	4
1560.5	6
1561.5	60
1562.5	1
1563.5	6
1564.5	4
1565.5	2
1566.5	0
1567.5	0
1568.5	1
1569.5	7
1570.5	47
1571.5	27
1572.5	28
1573.5	34
1574.5	16
1575.5	18
1576.5	29
1600.5	38
1608.5	85
1628.5	156
1648.5	115
1667.5	157
1686.5	242
1706.5	211
1738.5	147
1767.5	298
1791.5	459
1801.5	86
1817.5	403
1839.5	40
1861.5	114
1881.5	3
1896.5	40
1919.5	33
1939.5	141
1962.5	85
1979.5	10
1999.5	67
2019.5	211
2040.5	10
2055.5	375
2069.5	3
2076.5	9
2085.5	25
2092.5	0
2097.5	106
2108.5	373
2114.5	31
2119.5	41
2139.5	28
2160.5	57
2175.5	21
2191.5	76
2211.5	61
2231.5	103
2255.5	73
2270.5	76
2290.5	38
2314.5	72
2335.5	49
2369.5	167
2385.5	59
2401.5	122
2421.5	200
2443.5	173
2458.5	117
2479.5	203
2498.5	119
2518.5	165
2538.5	291
2558.5	330
2575.5	459
2591.5	268
2628.5	400
2646.5	377
2659.5	151
2676.5	368
2696.5	361
2716.5	276
2730.5	225
2749.5	338
2782.5	422
2801.5	166
2821.5	306
2841.5	368
2861.5	391
2874.5	351
2892.5	255
2907.5	351
2929.5	315
2949.5	520
2971.5	340
2989.5	313
3012.5	334
3037.5	345
3061.5	307
3081.5	380
3101.5	155
3121.5	297
3138.5	457
3158.5	433
3175.5	86
3197.5	71
3217.5	296
3235.5	380
3247.5	302
3263.5	369
3279.5	328
3297.5	332
3319.5	344
3339.5	371
3352.5	333
3367.5	102
3384.5	348
3416.5	101
3436.5	154
3446.5	130
3456.5	62
3476.5	29
3491.5	107
3528.5	48
3548.5	64
3568.5	43
3588.5	174
3608.5	195
3623.5	79
3638.5	33
3661.5	65
3678.5	62
3698.5	50
3718.5	520
3733.5	95
3749.5	225
3750.5	496
3751.5	385
3752.5	340
3753.5	431
3754.5	326
3755.5	341
3756.5	178
3757.5	394
3758.5	340
3759.5	559
3760.5	360
3761.5	319
3762.5	381
3763.5	335
3764.5	350
3765.5	751
3766.5	340
3767.5	353
3768.5	596
3769.5	327
3770.5	197
3771.5	393
3772.5	315
3773.5	160
3774.5	346
3775.5	337
3776.5	359
3777.5	394
3778.5	332
3779.5	337
3780.5	230
3799.5	74
3819.5	254
3839.5	71
3859.5	58
3879.5	105
3889.5	179
3894.5	316
3899.5	382
3903.5	538
3909.5	350
3914.5	324
3919.5	428
3939.5	319
3958.5	244
3969.5	229
4012.5	119
4032.5	135
4050.5	353
4075.5	108
4092.5	61
4109.5	176
4129.5	76
4149.5	99
4169.5	426
4190.5	25
4209.5	13
4222.5	33
4252.5	14
4269.5	17
4289.5	14
4311.5	94
4329.5	335
4339.5	896
4344.5	347
4350.5	441
4354.5	69
4359.5	45
4364.5	335
4374.5	326
4379.5	126
4391.5	118
4395.5	58
4401.5	160
4409.5	23
4429.5	21
4449.5	21
4469.5	12
4489.5	44
4509.5	154
4514.5	445
4515.5	362
4516.5	264
4517.5	494
4518.5	220
4519.5	378
4520.5	193
4521.5	264
4522.5	180
4523.5	61
4524.5	135
4525.5	49
4526.5	45
4527.5	86
];

ddat.ratio = [
20.5	0.38525
46.5	1.2885
78.5	0.70423
102.5	17.889
137.5	33.833
162.5	0.26996
200.5	0.14737
222.5	2.9388
262.5	30.538
277.5	4.2203
324.5	23.636
344.5	24.462
388.5	166
404.5	2.4872
447.5	1.6749
468.5	2.4878
545.5	0.92988
565.5	1.9522
626.5	6.86
646.5	4.3784
686.5	6.6719
711.5	8.3429
747.5	1.3776
765.5	2.9663
783.5	0.04
803.5	1.3358
839.5	10.03
865.5	3.2576
903.5	2.534
1030.5	0.025788
1186.5	0.032345
1247.5	0.04611
1437.5	29.9
1453.5	0.88547
1477.5	1.0324
1497.5	1.8872
1537.5	11.077
1553.5	102
1554.5	60
1556.5	1.6667
1557.5	3
1559.5	0.16667
1560.5	3.9167
1562.5	16.833
1563.5	54.75
1568.5	2.8571
1569.5	0.89362
1572.5	2.9412
1574.5	3.2778
1575.5	3.4138
1600.5	4.6235
1608.5	1.5897
1648.5	2.465
1667.5	0.049587
1706.5	4.2789
1738.5	1.3087
1791.5	2.5
1801.5	1.5136
1839.5	3.807
1896.5	5.7273
1919.5	4.1773
1962.5	22.3
1979.5	2.0746
2019.5	9.7
2040.5	0.14933
2069.5	2.6667
2076.5	1.96
2092.5	0.69811
2097.5	0.14209
2114.5	0.95122
2119.5	2.3571
2160.5	11.571
2191.5	2.4754
2211.5	0.90291
2255.5	1.0263
2270.5	2.4737
2314.5	2.102
2335.5	0.96407
2401.5	0.825
2443.5	2.9402
2458.5	1.0345
2479.5	1.4202
2518.5	0.84192
2558.5	0.76035
2575.5	0.23507
2591.5	0.1175
2628.5	0.3634
2646.5	0.78808
2659.5	0.26087
2676.5	0.7036
2696.5	0.46739
2716.5	0.66222
2730.5	0.58876
2749.5	0.36493
2782.5	1.0301
2821.5	0.375
2874.5	0.10588
2892.5	0.37892
2907.5	0.26032
2949.5	1.0706
2971.5	1.2492
3037.5	2.114
3061.5	0.25526
3081.5	0.93548
3101.5	1.3434
3138.5	0.2679
3158.5	3.6628
3175.5	3.2817
3197.5	0.16892
3217.5	0.35
3235.5	1.1589
3247.5	0.059621
3263.5	0.53659
3297.5	0.57267
3319.5	0.31267
3339.5	1.5225
3352.5	3.1176
3367.5	0.56322
3384.5	1.4059
3416.5	0.50649
3446.5	0.75806
3456.5	2.0345
3476.5	0.43925
3491.5	2.3125
3528.5	3.1875
3548.5	4.2326
3568.5	0.93103
3588.5	1.3026
3608.5	1.8354
3623.5	4.6667
3638.5	3.3385
3661.5	4.4677
3678.5	3.92
3698.5	0.29808
3718.5	3.5579
3733.5	1.0978
3749.5	0.68347
3750.5	1.413
3751.5	1.0147
3752.5	0.55684
3753.5	0.92638
3754.5	0.80059
3755.5	1.5169
3756.5	0.4797
3757.5	1.1382
3758.5	0.58497
3759.5	0.85
3760.5	0.80878
3761.5	0.4042
3762.5	1.1463
3763.5	0.96571
3764.5	0.15446
3765.5	0.24118
3766.5	1.119
3767.5	0.016779
3768.5	0.65443
3769.5	1.4822
3770.5	1.257
3771.5	1.1143
3772.5	2.275
3773.5	0.64162
3774.5	0.48071
3775.5	0.43175
3776.5	0.72843
3777.5	1.0663
3778.5	1.092
3779.5	0.75217
3780.5	2.6081
3799.5	0.5748
3819.5	1.7324
3839.5	2.1207
3859.5	0.86667
3879.5	0.17877
3889.5	0.21203
3894.5	0.068063
3899.5	0.329
3903.5	0.16571
3909.5	0.80864
3914.5	0.35514
3919.5	0.7837
3939.5	0.79918
3958.5	0.75546
3969.5	1.0252
4012.5	0.65926
4032.5	0.39377
4050.5	0.99074
4075.5	0.47541
4092.5	0.41477
4109.5	2.9079
4129.5	0.78788
4149.5	0.37089
4169.5	3.36
4190.5	5.6923
4209.5	1.0909
4222.5	4.9286
4252.5	10.706
4269.5	10.714
4289.5	2.7872
4311.5	0.34627
4329.5	0.18973
4339.5	0.2219
4344.5	0.64172
4350.5	5.1159
4354.5	20
4359.5	0.40299
4364.5	0.16258
4374.5	0.18254
4379.5	3.0847
4391.5	3.6379
4395.5	0.4
4401.5	1.7391
4409.5	1.9048
4429.5	4.2381
4449.5	4.8333
4469.5	3.2045
4489.5	0.86364
4509.5	0.35056
4514.5	0.32044
4515.5	0.51515
4516.5	0.1417
4517.5	0.05
4518.5	0.1746
4519.5	0.29534
4520.5	0.21591
4521.5	0.26667
4522.5	1.0984
4523.5	0.62963
4524.5	1.3469
4525.5	0.73333
4526.5	1.5581
4527.5	1.55813953488372
];

ddat.dysoxic = [
20.5	0.840336134453781
46.5	51.5463917525773
59.5	21.4285714285714
78.5	20
102.5	44.8275862068965
120.5	60
137.5	14.8148148148148
162.5	0
182.5	5.2060737527115
200.5	61.2244897959184
222.5	58.3333333333333
245.5	15.3846153846154
262.5	50
277.5	20
299.5	57.1428571428572
324.5	12.0689655172414
344.5	85.7142857142857
358.5	80
388.5	38.4615384615385
404.5	0
419.5	33.3333333333333
447.5	32.6530612244898
468.5	20.8333333333333
488.5	60
507.5	78.5714285714286
523.5	25.6198347107438
545.5	2.48062015503876
565.5	7.00636942675159
585.5	14.2857142857143
602.5	1.72413793103448
626.5	5.76923076923077
646.5	7.14285714285714
666.5	0.938967136150235
686.5	14.1176470588235
711.5	62.5
730.5	55.5555555555556
747.5	50
765.5	4.30769230769231
783.5	4.42477876106195
803.5	23.6111111111111
820.5	21.8009478672986
839.5	51.0204081632653
865.5	19.5652173913043
885.5	12.0879120879121
903.5	92.7437641723356
926.5	100
949.5	34.7826086956522
966.5	45.8333333333333
986.5	0
1014.5	83.3333333333333
1030.5	78.3505154639175
1046.5	97.6076555023923
1065.5	92.4242424242424
1085.5	84.1269841269841
1121.5	87.9003558718861
1145.5	17.9775280898876
1165.5	98.2658959537572
1186.5	97.6
1203.5	100
1225.5	49.8470948012232
1247.5	99.2647058823529
1265.5	100
1285.5	0
1305.5	100
1322.5	93.103448275862
1345.5	0
1377.5	98.8593155893536
1397.5	33.3333333333333
1417.5	100
1437.5	99.234693877551
1453.5	66.6666666666667
1477.5	100
1497.5	100
1516.5	92.8571428571428
1537.5	70
1551.5	60
1552.5	4.83870967741935
1553.5	0
1554.5	50
1555.5	0
1556.5	100
1557.5	66.6666666666667
1558.5	100
1559.5	25
1560.5	60
1561.5	15.7894736842105
1562.5	0
1563.5	33.3333333333333
1564.5	0
1565.5	0
1566.5	0
1567.5	0
1568.5	0
1569.5	42.8571428571428
1570.5	34.1463414634146
1571.5	22.2222222222222
1572.5	11.1111111111111
1573.5	11.7647058823529
1574.5	7.14285714285714
1575.5	5.88235294117647
1576.5	3.84615384615385
1600.5	27.7777777777778
1608.5	3.57142857142857
1628.5	28.1045751633987
1648.5	10.2803738317757
1667.5	25
1686.5	13.1004366812227
1706.5	19.1176470588235
1738.5	25.3731343283582
1767.5	25.5395683453237
1791.5	3.7280701754386
1801.5	92.6829268292683
1817.5	95.0391644908616
1839.5	91.8918918918919
1861.5	93.6363636363636
1881.5	66.6666666666667
1896.5	94.8717948717948
1919.5	93.5483870967742
1939.5	98.4732824427481
1962.5	97.4025974025974
1979.5	100
1999.5	90.4761904761905
2019.5	77.5
2040.5	90
2055.5	99.4444444444445
2069.5	100
2076.5	100
2085.5	25
2092.5	0
2097.5	56.3106796116505
2108.5	22.2727272727273
2114.5	0
2119.5	2.77777777777778
2139.5	11.5384615384615
2160.5	5.45454545454545
2175.5	26.3157894736842
2191.5	1.42857142857143
2211.5	1.92307692307692
2231.5	7.77777777777778
2255.5	1.49253731343284
2270.5	1.38888888888889
2290.5	0
2314.5	0
2335.5	4.16666666666667
2369.5	1.31578947368421
2385.5	0
2401.5	5.71428571428571
2421.5	0
2443.5	2.39520958083832
2458.5	1.98019801980198
2479.5	0.515463917525773
2498.5	1.8348623853211
2518.5	2.68456375838926
2538.5	8.92857142857143
2558.5	30.2325581395349
2575.5	38.3132530120482
2591.5	9.01287553648068
2628.5	11.4754098360656
2646.5	21.9178082191781
2659.5	6.71140939597316
2676.5	20.5797101449275
2696.5	35.1585014409222
2716.5	29.0441176470588
2730.5	15.5555555555556
2749.5	22.6586102719033
2782.5	18.3770883054893
2801.5	11.875
2821.5	17.2881355932203
2841.5	24.6498599439776
2861.5	13.953488372093
2874.5	13.0434782608696
2892.5	13.9344262295082
2907.5	29.3604651162791
2929.5	18.6274509803922
2949.5	14.0316205533597
2971.5	25.8358662613982
2989.5	23.1270358306189
3012.5	19.2488262910798
3037.5	14.2394822006473
3061.5	7.01754385964912
3081.5	52.3545706371191
3101.5	6.71140939597316
3121.5	7.87671232876712
3138.5	3.15315315315315
3158.5	11.0070257611241
3175.5	7.14285714285714
3197.5	1.44927536231884
3217.5	0.346020761245675
3235.5	3.73831775700935
3247.5	1.02739726027397
3263.5	0.819672131147541
3279.5	4.375
3297.5	2.40963855421687
3319.5	5.57184750733138
3339.5	23.4972677595628
3352.5	11.4114114114114
3367.5	72.7272727272727
3384.5	2.01729106628242
3416.5	14.5833333333333
3436.5	38.8157894736842
3446.5	3.48837209302326
3456.5	5.45454545454545
3476.5	8.33333333333333
3491.5	2.66666666666667
3528.5	3.2258064516129
3548.5	0
3568.5	0
3588.5	1.11111111111111
3608.5	0.746268656716418
3623.5	0
3638.5	3.2258064516129
3661.5	0
3678.5	1.69491525423729
3698.5	0
3718.5	9.16179337231969
3733.5	0
3749.5	21.7777777777778
3750.5	40
3751.5	29.8429319371728
3752.5	57.8171091445428
3753.5	71.3953488372093
3754.5	69.6319018404908
3755.5	74.1176470588236
3756.5	75
3757.5	83.969465648855
3758.5	84.3657817109144
3759.5	86.3799283154122
3760.5	92.3943661971831
3761.5	72.3270440251572
3762.5	46.2962962962963
3763.5	85.3731343283582
3764.5	77.0348837209302
3765.5	55.1264980026631
3766.5	52.2255192878338
3767.5	58.9235127478754
3768.5	56.9256756756757
3769.5	38.6503067484663
3770.5	28.3505154639175
3771.5	38.1074168797954
3772.5	50.4823151125402
3773.5	73.4177215189873
3774.5	92.7325581395349
3775.5	91.8181818181818
3776.5	71.5877437325905
3777.5	47.4358974358974
3778.5	40.2439024390244
3779.5	45.3172205438066
3780.5	55.0660792951542
3799.5	1.35135135135135
3819.5	0
3839.5	0
3859.5	0
3879.5	13.1868131868132
3889.5	18.6046511627907
3894.5	72.6984126984127
3899.5	98.1675392670157
3903.5	94.7565543071161
3909.5	78.6743515850144
3914.5	81.0126582278481
3919.5	33.3333333333333
3939.5	2.54237288135593
3958.5	3.07692307692308
3969.5	2.35294117647059
4012.5	3.44827586206896
4032.5	4.54545454545455
4050.5	2.97029702970297
4075.5	0
4092.5	12.5
4109.5	3.57142857142857
4129.5	1.96078431372549
4149.5	1.35135135135135
4169.5	7.76942355889724
4190.5	4.34782608695652
4209.5	0
4222.5	5.55555555555555
4252.5	0
4269.5	0
4289.5	0
4311.5	0
4329.5	72.8358208955224
4339.5	95.1793721973094
4344.5	98.2658959537572
4350.5	94.3052391799544
4354.5	60.6060606060606
4359.5	75
4364.5	94.8948948948949
4374.5	93.2307692307692
4379.5	80.9523809523809
4391.5	76.5217391304348
4395.5	41.8181818181818
4401.5	3.44827586206896
4409.5	5
4429.5	0
4449.5	0
4469.5	14.2857142857143
4489.5	0
4509.5	17.5324675324675
4514.5	39.0519187358916
4515.5	74.0331491712707
4516.5	71.8631178707224
4517.5	79.9180327868852
4518.5	72.7272727272727
4519.5	64.4385026737968
4520.5	67.0157068062827
4521.5	78.1609195402299
4522.5	62.9213483146068
4523.5	46.551724137931
4524.5	47.7611940298507
4525.5	36.734693877551
4526.5	54.5454545454545
4527.5	64.2857142857143
];

ddat.suboxic = [
20.5	99.1596638655462
46.5	47.4226804123711
59.5	78.5714285714286
78.5	80
102.5	55.1724137931034
120.5	40
137.5	85.1851851851852
162.5	100
182.5	94.7939262472885
200.5	38.7755102040816
222.5	41.6666666666666
245.5	84.6153846153846
262.5	50
277.5	80
299.5	42.8571428571428
324.5	87.9310344827586
344.5	14.2857142857143
358.5	20
388.5	61.5384615384615
404.5	100
419.5	66.6666666666667
447.5	67.3469387755102
468.5	79.1666666666667
488.5	40
507.5	21.4285714285714
523.5	74.3801652892562
545.5	97.5193798449612
565.5	92.9936305732484
585.5	85.7142857142857
602.5	98.2758620689655
626.5	94.2307692307692
646.5	92.8571428571428
666.5	99.0610328638497
686.5	85.8823529411764
711.5	37.5
730.5	44.4444444444444
747.5	50
765.5	95.6923076923077
783.5	95.5752212389381
803.5	76.3888888888889
820.5	77.7251184834123
839.5	48.9795918367347
865.5	80.4347826086957
885.5	87.9120879120879
903.5	7.2562358276644
926.5	0
949.5	65.2173913043478
966.5	54.1666666666666
986.5	100
1014.5	16.6666666666667
1030.5	21.6494845360825
1046.5	2.39234449760766
1065.5	7.57575757575758
1085.5	15.0793650793651
1121.5	12.0996441281139
1145.5	82.0224719101123
1165.5	1.73410404624277
1186.5	2.4
1203.5	0
1225.5	50.1529051987768
1247.5	0.735294117647059
1265.5	0
1285.5	100
1305.5	0
1322.5	6.89655172413793
1345.5	0
1377.5	1.14068441064639
1397.5	66.6666666666667
1417.5	0
1437.5	0.76530612244898
1453.5	33.3333333333333
1477.5	0
1497.5	0
1516.5	7.14285714285714
1537.5	30
1551.5	40
1552.5	95.1612903225806
1553.5	100
1554.5	50
1555.5	0
1556.5	0
1557.5	33.3333333333333
1558.5	0
1559.5	75
1560.5	40
1561.5	70.1754385964912
1562.5	0
1563.5	16.6666666666667
1564.5	100
1565.5	100
1566.5	0
1567.5	0
1568.5	100
1569.5	57.1428571428572
1570.5	65.8536585365853
1571.5	77.7777777777778
1572.5	85.1851851851852
1573.5	88.2352941176471
1574.5	92.8571428571428
1575.5	88.2352941176471
1576.5	80.7692307692308
1600.5	55.5555555555556
1608.5	84.5238095238095
1628.5	61.437908496732
1648.5	71.9626168224299
1667.5	52.027027027027
1686.5	65.0655021834061
1706.5	68.6274509803922
1738.5	72.3880597014925
1767.5	72.6618705035971
1791.5	96.2719298245614
1801.5	7.31707317073171
1817.5	4.96083550913838
1839.5	8.10810810810811
1861.5	6.36363636363636
1881.5	33.3333333333333
1896.5	5.12820512820513
1919.5	6.45161290322581
1939.5	1.52671755725191
1962.5	2.5974025974026
1979.5	0
1999.5	9.52380952380952
2019.5	22.5
2040.5	10
2055.5	0.555555555555556
2069.5	0
2076.5	0
2085.5	75
2092.5	0
2097.5	43.6893203883495
2108.5	77.2727272727273
2114.5	44.4444444444444
2119.5	27.7777777777778
2139.5	50
2160.5	54.5454545454545
2175.5	73.6842105263158
2191.5	80
2211.5	46.1538461538461
2231.5	45.5555555555556
2255.5	74.6268656716418
2270.5	68.0555555555555
2290.5	72.972972972973
2314.5	27.6923076923077
2335.5	54.1666666666666
2369.5	11.1842105263158
2385.5	7.69230769230769
2401.5	45.7142857142857
2421.5	32.2916666666667
2443.5	8.98203592814372
2458.5	24.7524752475248
2479.5	11.8556701030928
2498.5	18.348623853211
2518.5	21.4765100671141
2538.5	18.9285714285714
2558.5	19.6013289036545
2575.5	16.6265060240964
2591.5	53.6480686695279
2628.5	50
2646.5	36.1643835616438
2659.5	69.1275167785235
2676.5	51.5942028985507
2696.5	35.4466858789625
2716.5	23.1617647058824
2730.5	46.2222222222222
2749.5	61.3293051359517
2782.5	56.3245823389021
2801.5	18.75
2821.5	58.9830508474576
2841.5	53.781512605042
2861.5	78.7375415282392
2874.5	84.6376811594203
2892.5	50.4098360655738
2907.5	55.2325581395349
2929.5	54.2483660130719
2949.5	68.7747035573123
2971.5	50.7598784194529
2989.5	66.4495114006515
3012.5	61.5023474178403
3037.5	54.0453074433657
3061.5	88.4210526315789
3081.5	38.2271468144044
3101.5	82.5503355704698
3121.5	85.6164383561644
3138.5	66.8918918918919
3158.5	66.9789227166276
3175.5	67.8571428571428
3197.5	89.8550724637681
3217.5	78.2006920415225
3235.5	71.3395638629283
3247.5	80.4794520547945
3263.5	64.207650273224
3279.5	92.1875
3297.5	92.7710843373494
3319.5	87.9765395894428
3339.5	63.1147540983606
3352.5	88.2882882882883
3367.5	27.2727272727273
3384.5	97.4063400576369
3416.5	57.2916666666667
3436.5	19.7368421052632
3446.5	68.6046511627907
3456.5	67.2727272727273
3476.5	37.5
3491.5	61.3333333333333
3528.5	74.1935483870968
3548.5	61.2903225806452
3568.5	72
3588.5	82.2222222222222
3608.5	73.1343283582089
3623.5	81.4285714285714
3638.5	48.3870967741935
3661.5	72.8813559322034
3678.5	84.7457627118644
3698.5	93.6170212765958
3718.5	71.5399610136452
3733.5	62.3655913978495
3749.5	75.5555555555555
3750.5	57.3737373737373
3751.5	69.6335078534031
3752.5	41.2979351032449
3753.5	25.5813953488372
3754.5	28.8343558282209
3755.5	25
3756.5	23.2954545454545
3757.5	16.030534351145
3758.5	15.6342182890856
3759.5	12.7240143369176
3760.5	7.6056338028169
3761.5	27.6729559748428
3762.5	53.7037037037037
3763.5	14.6268656716418
3764.5	22.9651162790698
3765.5	44.7403462050599
3766.5	47.7744807121662
3767.5	41.0764872521246
3768.5	43.0743243243243
3769.5	61.3496932515338
3770.5	70.6185567010309
3771.5	61.8925831202046
3772.5	49.5176848874598
3773.5	26.5822784810127
3774.5	7.26744186046511
3775.5	8.18181818181818
3776.5	25.0696378830083
3777.5	37.4358974358974
3778.5	47.8658536585366
3779.5	32.6283987915408
3780.5	25.5506607929516
3799.5	79.7297297297297
3819.5	91.9678714859438
3839.5	81.1594202898551
3859.5	60.3773584905661
3879.5	83.5164835164835
3889.5	80.2325581395349
3894.5	25.0793650793651
3899.5	1.83246073298429
3903.5	5.2434456928839
3909.5	21.3256484149856
3914.5	18.6708860759494
3919.5	54.054054054054
3939.5	36.4406779661017
3958.5	46.1538461538461
3969.5	17.6470588235294
4012.5	62.0689655172414
4032.5	27.2727272727273
4050.5	22.7722772277228
4075.5	18.1818181818182
4092.5	50
4109.5	44.6428571428572
4129.5	68.6274509803922
4149.5	77.027027027027
4169.5	89.9749373433584
4190.5	47.8260869565217
4209.5	70
4222.5	27.7777777777778
4252.5	25
4269.5	66.6666666666667
4289.5	50
4311.5	97.8494623655914
4329.5	25.0746268656717
4339.5	4.82062780269058
4344.5	1.73410404624277
4350.5	5.69476082004556
4354.5	39.3939393939394
4359.5	25
4364.5	5.1051051051051
4374.5	6.76923076923077
4379.5	19.0476190476191
4391.5	23.4782608695652
4395.5	58.1818181818182
4401.5	84.8275862068965
4409.5	75
4429.5	76.9230769230769
4449.5	46.6666666666666
4469.5	57.1428571428572
4489.5	56.0975609756098
4509.5	48.7012987012987
4514.5	59.3679458239278
4515.5	25.414364640884
4516.5	27.3764258555133
4517.5	19.672131147541
4518.5	25.9090909090909
4519.5	32.3529411764706
4520.5	31.9371727748691
4521.5	21.8390804597701
4522.5	35.9550561797753
4523.5	53.448275862069
4524.5	49.2537313432836
4525.5	63.265306122449
4526.5	45.4545454545455
4527.5	34.5238095238095
];

ddat.hypoxic = [
20.5	0
46.5	1.03092783505155
59.5	0
78.5	0
102.5	0
120.5	0
137.5	0
162.5	0
182.5	0
200.5	0
222.5	0
245.5	0
262.5	0
277.5	0
299.5	0
324.5	0
344.5	0
358.5	0
388.5	0
404.5	0
419.5	0
447.5	0
468.5	0
488.5	0
507.5	0
523.5	0
545.5	0
565.5	0
585.5	0
602.5	0
626.5	0
646.5	0
666.5	0
686.5	0
711.5	0
730.5	0
747.5	0
765.5	0
783.5	0
803.5	0
820.5	0.4739336492891
839.5	0
865.5	0
885.5	0
903.5	0
926.5	0
949.5	0
966.5	0
986.5	0
1014.5	0
1030.5	0
1046.5	0
1065.5	0
1085.5	0.793650793650794
1121.5	0
1145.5	0
1165.5	0
1186.5	0
1203.5	0
1225.5	0
1247.5	0
1265.5	0
1285.5	0
1305.5	0
1322.5	0
1345.5	0
1377.5	0
1397.5	0
1417.5	0
1437.5	0
1453.5	0
1477.5	0
1497.5	0
1516.5	0
1537.5	0
1551.5	0
1552.5	0
1553.5	0
1554.5	0
1555.5	0
1556.5	0
1557.5	0
1558.5	0
1559.5	0
1560.5	0
1561.5	14.0350877192983
1562.5	100
1563.5	50
1564.5	0
1565.5	0
1566.5	0
1567.5	0
1568.5	0
1569.5	0
1570.5	0
1571.5	0
1572.5	3.7037037037037
1573.5	0
1574.5	0
1575.5	5.88235294117647
1576.5	15.3846153846154
1600.5	16.6666666666667
1608.5	11.9047619047619
1628.5	10.4575163398693
1648.5	17.7570093457944
1667.5	22.972972972973
1686.5	21.8340611353712
1706.5	12.2549019607843
1738.5	2.23880597014925
1767.5	1.79856115107914
1791.5	0
1801.5	0
1817.5	0
1839.5	0
1861.5	0
1881.5	0
1896.5	0
1919.5	0
1939.5	0
1962.5	0
1979.5	0
1999.5	0
2019.5	0
2040.5	0
2055.5	0
2069.5	0
2076.5	0
2085.5	0
2092.5	0
2097.5	0
2108.5	0.454545454545454
2114.5	55.5555555555556
2119.5	69.4444444444445
2139.5	38.4615384615385
2160.5	40
2175.5	0
2191.5	18.5714285714286
2211.5	51.9230769230769
2231.5	46.6666666666666
2255.5	23.8805970149254
2270.5	30.5555555555556
2290.5	27.027027027027
2314.5	72.3076923076923
2335.5	41.6666666666666
2369.5	87.5
2385.5	92.3076923076923
2401.5	48.5714285714286
2421.5	67.7083333333333
2443.5	88.622754491018
2458.5	73.2673267326733
2479.5	87.6288659793814
2498.5	79.8165137614679
2518.5	75.8389261744966
2538.5	72.1428571428571
2558.5	50.1661129568106
2575.5	45.0602409638554
2591.5	37.3390557939914
2628.5	38.5245901639344
2646.5	41.9178082191781
2659.5	24.1610738255034
2676.5	27.8260869565217
2696.5	29.3948126801153
2716.5	47.7941176470588
2730.5	38.2222222222222
2749.5	16.012084592145
2782.5	25.2983293556086
2801.5	69.375
2821.5	23.728813559322
2841.5	21.5686274509804
2861.5	7.30897009966777
2874.5	2.31884057971014
2892.5	35.6557377049181
2907.5	15.406976744186
2929.5	27.124183006536
2949.5	17.1936758893281
2971.5	23.4042553191489
2989.5	10.4234527687296
3012.5	19.2488262910798
3037.5	31.7152103559871
3061.5	4.56140350877193
3081.5	9.41828254847645
3101.5	10.738255033557
3121.5	6.50684931506849
3138.5	29.9549549549549
3158.5	22.0140515222482
3175.5	25
3197.5	8.69565217391304
3217.5	21.4532871972318
3235.5	24.9221183800623
3247.5	18.4931506849315
3263.5	34.9726775956284
3279.5	3.4375
3297.5	4.81927710843374
3319.5	6.45161290322581
3339.5	13.3879781420765
3352.5	0.3003003003003
3367.5	0
3384.5	0.576368876080692
3416.5	28.125
3436.5	41.4473684210526
3446.5	27.906976744186
3456.5	27.2727272727273
3476.5	54.1666666666667
3491.5	36
3528.5	22.5806451612903
3548.5	38.7096774193548
3568.5	28
3588.5	16.6666666666667
3608.5	26.1194029850746
3623.5	18.5714285714286
3638.5	48.3870967741935
3661.5	27.1186440677966
3678.5	13.5593220338983
3698.5	6.38297872340426
3718.5	19.2982456140351
3733.5	37.6344086021505
3749.5	2.66666666666667
3750.5	2.62626262626263
3751.5	0.523560209424084
3752.5	0.884955752212389
3753.5	3.02325581395349
3754.5	1.53374233128834
3755.5	0.882352941176471
3756.5	1.70454545454545
3757.5	0
3758.5	0
3759.5	0.896057347670251
3760.5	0
3761.5	0
3762.5	0
3763.5	0
3764.5	0
3765.5	0.133155792276964
3766.5	0
3767.5	0
3768.5	0
3769.5	0
3770.5	1.03092783505155
3771.5	0
3772.5	0
3773.5	0
3774.5	0
3775.5	0
3776.5	3.34261838440111
3777.5	15.1282051282051
3778.5	11.890243902439
3779.5	22.0543806646526
3780.5	19.3832599118943
3799.5	18.9189189189189
3819.5	8.03212851405623
3839.5	18.8405797101449
3859.5	39.6226415094339
3879.5	3.2967032967033
3889.5	1.16279069767442
3894.5	2.22222222222222
3899.5	0
3903.5	0
3909.5	0
3914.5	0.316455696202532
3919.5	12.6126126126126
3939.5	61.0169491525424
3958.5	50.7692307692308
3969.5	80
4012.5	34.4827586206897
4032.5	68.1818181818182
4050.5	74.2574257425743
4075.5	81.8181818181818
4092.5	37.5
4109.5	51.7857142857143
4129.5	29.4117647058824
4149.5	21.6216216216216
4169.5	2.25563909774436
4190.5	47.8260869565217
4209.5	30
4222.5	66.6666666666667
4252.5	75
4269.5	33.3333333333333
4289.5	50
4311.5	2.1505376344086
4329.5	2.08955223880597
4339.5	0
4344.5	0
4350.5	0
4354.5	0
4359.5	0
4364.5	0
4374.5	0
4379.5	0
4391.5	0
4395.5	0
4401.5	11.7241379310345
4409.5	20
4429.5	23.0769230769231
4449.5	53.3333333333333
4469.5	28.5714285714286
4489.5	43.9024390243902
4509.5	33.7662337662338
4514.5	1.58013544018059
4515.5	0.552486187845304
4516.5	0.760456273764258
4517.5	0.40983606557377
4518.5	1.36363636363636
4519.5	3.20855614973262
4520.5	1.04712041884817
4521.5	0
4522.5	1.12359550561798
4523.5	0
4524.5	2.98507462686567
4525.5	0
4526.5	0
4527.5	1.19047619047619
];

ddat.diversity = [
20.5	0.5391
46.5	2.024
59.5	1.985
78.5	1.412
102.5	2.208
120.5	1.875
137.5	1.824
162.5	1.33
182.5	0.7616
200.5	1.503
222.5	1.918
245.5	1.816
262.5	1.517
277.5	1.778
299.5	1.65
324.5	0.9299
344.5	1.745
358.5	1.631
388.5	1.284
404.5	0.6365
419.5	1.866
447.5	1.341
468.5	1.221
488.5	1.913
507.5	1.843
523.5	1.396
545.5	0.3706
565.5	0.5153
585.5	1.58
602.5	0.5768
626.5	0.9847
646.5	1.088
666.5	1.15
686.5	0.9404
711.5	1.685
730.5	1.487
747.5	1.324
765.5	0.5414
783.5	1.442
803.5	1.465
820.5	2.133
839.5	1.617
865.5	1.252
885.5	1.098
903.5	0.5428
926.5	0.1216
949.5	1.191
966.5	1.405
986.5	0.6365
1014.5	1.089
1030.5	1.151
1046.5	1.158
1065.5	1.103
1085.5	1.347
1121.5	1.251
1145.5	0.75
1165.5	1.186
1186.5	0.8058
1203.5	1.039
1225.5	1.095
1247.5	1.126
1265.5	0.6494
1285.5	0
1305.5	0.3908
1322.5	1.749
1345.5	0
1377.5	1.061
1397.5	0.6365
1417.5	0.7002
1437.5	0.3262
1453.5	1.089
1477.5	0.09629
1497.5	0.6181
1516.5	0.407
1537.5	1.29
1551.5	1.304
1552.5	0.718
1553.5	1.352
1554.5	1.099
1555.5	0.6365
1556.5	0
1557.5	1.099
1558.5	0.6931
1559.5	1.386
1560.5	1.792
1561.5	2.085
1562.5	0
1563.5	1.242
1564.5	0.6931
1565.5	0.6931
1566.5	0
1567.5	0
1568.5	0
1569.5	1.004
1570.5	1.701
1571.5	1.057
1572.5	1.815
1573.5	1.556
1574.5	1.754
1575.5	1.609
1576.5	1.912
1600.5	1.858
1608.5	1.434
1628.5	1.761
1648.5	2.244
1667.5	2.205
1686.5	2.076
1706.5	2.105
1738.5	2.087
1767.5	2.078
1791.5	1.18
1801.5	0.5566
1817.5	0.8559
1839.5	0.6568
1861.5	0.5
1881.5	0.6365
1896.5	0.4291
1919.5	0.6272
1939.5	0.8625
1962.5	0.6306
1979.5	1.28
1999.5	0.9555
2019.5	1.433
2040.5	0.9433
2055.5	0.393
2069.5	0.6365
2076.5	0.8487
2085.5	2.111
2092.5	0
2097.5	1.089
2108.5	2.006
2114.5	1.778
2119.5	1.793
2139.5	1.784
2160.5	1.95
2175.5	1.073
2191.5	1.741
2211.5	2.178
2231.5	2.337
2255.5	1.881
2270.5	1.923
2290.5	1.49
2314.5	2.088
2335.5	1.658
2369.5	1.206
2385.5	1.129
2401.5	2.614
2421.5	1.67
2443.5	1.101
2458.5	1.823
2479.5	1.276
2498.5	1.694
2518.5	1.989
2538.5	1.778
2558.5	2.093
2575.5	2.198
2591.5	2.171
2628.5	2.322
2646.5	1.815
2659.5	1.437
2676.5	1.997
2696.5	1.8
2716.5	1.593
2730.5	1.394
2749.5	1.542
2782.5	1.517
2801.5	1.49
2821.5	1.96
2841.5	2.047
2861.5	2.245
2874.5	1.692
2892.5	2.342
2907.5	1.862
2929.5	1.683
2949.5	1.843
2971.5	1.908
2989.5	1.729
3012.5	3.11
3037.5	2.014
3061.5	1.565
3081.5	1.625
3101.5	1.617
3121.5	1.396
3138.5	1.397
3158.5	1.45
3175.5	1.825
3197.5	0.925
3217.5	0.9391
3235.5	1.74
3247.5	0.9878
3263.5	1.198
3279.5	1.043
3297.5	1.065
3319.5	1.085
3339.5	1.751
3352.5	1.164
3367.5	1.319
3384.5	0.8223
3416.5	2.031
3436.5	1.415
3446.5	2.36
3456.5	2.277
3476.5	1.869
3491.5	2.024
3528.5	1.946
3548.5	2.12
3568.5	1.894
3588.5	1.959
3608.5	2.244
3623.5	1.735
3638.5	1.422
3661.5	1.533
3678.5	1.175
3698.5	1.415
3718.5	1.283
3733.5	1.505
3749.5	1.663
3750.5	1.644
3751.5	1.628
3752.5	1.261
3753.5	1.108
3754.5	1.411
3755.5	1.267
3756.5	1.431
3757.5	1.226
3758.5	1.199
3759.5	1.27
3760.5	1.115
3761.5	1.298
3762.5	1.128
3763.5	0.931
3764.5	1.053
3765.5	1.247
3766.5	1.241
3767.5	1.203
3768.5	1.19
3769.5	1.005
3770.5	0.985
3771.5	1.047
3772.5	1.029
3773.5	0.8627
3774.5	0.3391
3775.5	0.4889
3776.5	1.087
3777.5	1.566
3778.5	1.762
3779.5	1.67
3780.5	1.356
3799.5	1.226
3819.5	1.043
3839.5	1.316
3859.5	1.621
3879.5	2.103
3889.5	1.758
3894.5	1.525
3899.5	0.6796
3903.5	0.7102
3909.5	1.381
3914.5	1.229
3919.5	2.092
3939.5	2.005
3958.5	2.131
3969.5	1.959
4012.5	1.269
4032.5	0.9981
4050.5	1.71
4075.5	0.9423
4092.5	1.541
4109.5	1.56
4129.5	2.222
4149.5	2.124
4169.5	1.551
4190.5	1.646
4209.5	1.845
4222.5	1.928
4252.5	1.73
4269.5	2.232
4289.5	1.965
4311.5	0.8514
4329.5	1.153
4339.5	0.6237
4344.5	0.6704
4350.5	0.8036
4354.5	1.398
4359.5	0.9772
4364.5	0.4444
4374.5	0.7263
4379.5	0.9037
4391.5	0.7322
4395.5	1.417
4401.5	1.628
4409.5	1.326
4429.5	1.319
4449.5	1.683
4469.5	1.907
4489.5	1.255
4509.5	1.816
4514.5	1.661
4515.5	1.41
4516.5	1.34
4517.5	1.405
4518.5	1.492
4519.5	1.697
4520.5	1.545
4521.5	1.048
4522.5	1.489
4523.5	1.658
4524.5	1.817
4525.5	1.517
4526.5	1.339
4527.5	1.149
];

ddat.bdo = [
20.5	0.0866720257234727
46.5	0.335205850829078
59.5	0.319131832797428
78.5	0.227009646302251
102.5	0.354983922829582
120.5	0.301446945337621
137.5	0.293247588424437
182.5	0.122443729903537
200.5	0.241639871382637
222.5	0.308360128617363
245.5	0.291961414790997
262.5	0.243890675241158
277.5	0.285852090032154
299.5	0.265273311897106
324.5	0.149501607717042
344.5	0.280546623794212
358.5	0.262218649517685
388.5	0.206430868167203
419.5	0.3
447.5	0.215594855305466
468.5	0.196302250803858
488.5	0.307556270096463
507.5	0.296302250803859
523.5	0.22443729903537
545.5	0.0595819935691318
565.5	0.0828456591639871
585.5	0.254019292604502
602.5	0.0927331189710611
626.5	0.158311897106109
646.5	0.17491961414791
666.5	0.184887459807074
686.5	0.151189710610933
711.5	0.270900321543408
730.5	0.239067524115756
747.5	0.212861736334405
765.5	0.0870418006430868
783.5	0.231832797427653
803.5	0.235530546623794
820.5	0.353564342888418
839.5	0.259967845659164
865.5	0.201286173633441
885.5	0.176527331189711
903.5	0.0872668810289389
926.5	0.0195498392282958
949.5	0.191479099678457
966.5	0.22588424437299
1014.5	0.17508038585209
1030.5	0.185048231511254
1046.5	0.186173633440514
1065.5	0.177331189710611
1085.5	0.221232382726808
1121.5	0.20112540192926
1145.5	0.120578778135048
1165.5	0.190675241157556
1186.5	0.129549839228296
1203.5	0.167041800643087
1225.5	0.17604501607717
1247.5	0.181028938906752
1265.5	0.104405144694534
1305.5	0.0628295819935691
1322.5	0.281189710610933
1377.5	0.170578778135048
1397.5	0.102331189710611
1417.5	0.112572347266881
1437.5	0.052443729903537
1453.5	0.17508038585209
1477.5	0.0154807073954984
1497.5	0.0993729903536977
1516.5	0.0654340836012862
1537.5	0.207395498392283
1551.5	0.209646302250804
1552.5	0.115434083601286
1554.5	0.176688102893891
1556.5	0
1557.5	0.176688102893891
1558.5	0.111430868167203
1559.5	0.222829581993569
1560.5	0.288102893890675
1561.5	0.570503120862493
1562.5	0.5
1563.5	0.49967845659164
1569.5	0.161414790996785
1570.5	0.273472668810289
1571.5	0.169935691318328
1572.5	0.416800643086817
1573.5	0.25016077170418
1574.5	0.281993569131833
1575.5	0.508681672025723
1576.5	0.707395498392283
1600.5	0.48621382636656
1608.5	0.615162008409597
1628.5	0.418712191400076
1648.5	0.677438370846731
1667.5	0.593938227435352
1686.5	0.646262057877814
1706.5	0.533736937299035
1738.5	0.376071087164335
1767.5	0.366978338128279
1791.5	0.189710610932476
1801.5	0.0894855305466238
1817.5	0.137604501607717
1839.5	0.105594855305466
1861.5	0.0803858520900322
1881.5	0.102331189710611
1896.5	0.0689871382636656
1919.5	0.100836012861736
1939.5	0.138665594855305
1962.5	0.101382636655949
1979.5	0.205787781350482
1999.5	0.153617363344051
2019.5	0.230385852090032
2040.5	0.151655948553055
2055.5	0.0631832797427653
2069.5	0.102331189710611
2076.5	0.136446945337621
2085.5	0.339389067524116
2097.5	0.17508038585209
2108.5	0.332508038585209
2114.5	0.785852090032154
2119.5	0.769032896364086
2139.5	0.671432104872619
2160.5	0.753504823151125
2175.5	0.172508038585209
2191.5	0.744189251263206
2211.5	0.832303628847037
2231.5	0.804294901240239
2255.5	0.772999810856819
2270.5	0.787424856703481
2290.5	0.739549839228296
2314.5	0.835691318327974
2335.5	0.721104940076001
2369.5	0.68648326783375
2385.5	0.681511254019293
2401.5	0.86762565577932
2421.5	0.768488745980707
2443.5	0.663851751565409
2458.5	0.779928921983415
2479.5	0.702220717925575
2498.5	0.761111311824849
2518.5	0.802680902520131
2538.5	0.730786010737
2558.5	0.648478647923255
2575.5	0.623607419660614
2591.5	0.751813147552697
2628.5	0.758557798745454
2646.5	0.620126823344327
2659.5	0.622333286732839
2676.5	0.608486242948187
2696.5	0.517067638952687
2716.5	0.567114109447838
2730.5	0.579487656453456
2749.5	0.454941217845659
2782.5	0.533508161579955
2801.5	0.666472916151373
2821.5	0.604368738540034
2841.5	0.562433011789925
2861.5	0.532807475884244
2874.5	0.347497421585876
2892.5	0.736031463421116
2907.5	0.471434835261202
2929.5	0.56700734956362
2949.5	0.571618706500061
2971.5	0.544406732563217
2989.5	0.433314082352574
3012.5	0.75
3037.5	0.668864634753861
3061.5	0.448577414011498
3081.5	0.337487203149107
3101.5	0.567660153351472
3121.5	0.450627775225846
3138.5	0.676979023120502
3158.5	0.566452304394427
3175.5	0.682297249017506
3197.5	0.577285254937988
3217.5	0.64304419945899
3235.5	0.714525373968964
3247.5	0.632494499915383
3263.5	0.681154119928328
3279.5	0.387684887459807
3297.5	0.504555198285102
3319.5	0.442729981962199
3339.5	0.462992735500774
3352.5	0.199958776486108
3367.5	0.212057877813505
3384.5	0.243313683458378
3416.5	0.655795623872637
3436.5	0.485688682726266
3446.5	0.823865666309396
3456.5	0.782743837084673
3476.5	0.733815648445874
3491.5	0.790919170639761
3528.5	0.750361736334405
3548.5	0.840836012861736
3568.5	0.804501607717042
3588.5	0.783701768488746
3608.5	0.846882815291175
3623.5	0.778938906752412
3638.5	0.697367363344051
3661.5	0.746463022508039
3678.5	0.63335119685602
3698.5	0.727491961414791
3718.5	0.545311192353433
3733.5	0.741961414790997
3749.5	0.321908798596902
3750.5	0.295114368875817
3751.5	0.270357024060317
3752.5	0.210270807413272
3753.5	0.198447548231511
3754.5	0.237624736667036
3755.5	0.209580102137318
3756.5	0.241175419792783
3757.5	0.197106109324759
3758.5	0.192765273311897
3759.5	0.209313534534554
3760.5	0.179260450160772
3761.5	0.208681672025723
3762.5	0.181350482315112
3763.5	0.14967845659164
3764.5	0.169292604501608
3765.5	0.201687134389649
3766.5	0.19951768488746
3767.5	0.193408360128617
3768.5	0.191318327974277
3769.5	0.161575562700965
3770.5	0.175903988266486
3771.5	0.168327974276527
3772.5	0.165434083601286
3773.5	0.138697749196142
3774.5	0.0545176848874598
3775.5	0.0786012861736334
3776.5	0.197063675157484
3777.5	0.372670128090243
3778.5	0.397314830484572
3779.5	0.432165876025551
3780.5	0.348183945661067
3799.5	0.663772775991426
3819.5	0.667684887459807
3839.5	0.711575562700965
3859.5	0.760610932475884
3879.5	0.438102893890675
3889.5	0.312048420654435
3894.5	0.260007357349174
3899.5	0.109260450160772
3903.5	0.114180064308682
3909.5	0.222025723472669
3914.5	0.199533949729128
3919.5	0.473589307105479
3939.5	0.802347266881029
3958.5	0.814033073036288
3969.5	0.800666054203032
4012.5	0.658564747149956
4032.5	0.629216237942122
4050.5	0.755688844917141
4075.5	0.651495176848875
4092.5	0.622749196141479
4109.5	0.718545794004771
4129.5	0.825984726688103
4149.5	0.812067334972574
4169.5	0.36185691318328
4190.5	0.722963558413719
4209.5	0.796623794212219
4222.5	0.771506307197625
4252.5	0.778135048231511
4269.5	0.858842443729904
4289.5	0.815916398713826
4311.5	0.636881028938907
4329.5	0.199313998027184
4339.5	0.100273311897106
4344.5	0.107781350482315
4350.5	0.1291961414791
4354.5	0.22475884244373
4359.5	0.157106109324759
4364.5	0.0714469453376206
4374.5	0.116768488745981
4379.5	0.145289389067524
4391.5	0.117717041800643
4395.5	0.227813504823151
4401.5	0.648099970768781
4409.5	0.613183279742765
4429.5	0.712057877813505
4449.5	0.770578778135048
4469.5	0.639924973204716
4489.5	0.701768488745981
4509.5	0.62107533884163
4514.5	0.286486245087531
4515.5	0.230391806597594
4516.5	0.220669685695527
4517.5	0.228435264781154
4518.5	0.249073836624386
4519.5	0.296544997013332
4520.5	0.256084590650507
4521.5	0.168488745980707
4522.5	0.248160997348677
4523.5	0.266559485530547
4524.5	0.321533951201059
4525.5	0.243890675241158
4526.5	0.215273311897106
4527.5	0.193817597193803
];

ddat.sdo = [
20.5	0.496638655462185
46.5	0.304123711340206
59.5	0.414285714285714
78.5	0.42
102.5	0.320689655172414
120.5	0.26
137.5	0.440740740740741
162.5	0.5
182.5	0.479175704989154
200.5	0.255102040816327
222.5	0.266666666666667
245.5	0.438461538461538
262.5	0.3
277.5	0.42
299.5	0.271428571428571
324.5	0.451724137931034
344.5	0.157142857142857
358.5	0.18
388.5	0.346153846153846
404.5	0.5
419.5	0.366666666666667
447.5	0.369387755102041
468.5	0.416666666666667
488.5	0.26
507.5	0.185714285714286
523.5	0.397520661157025
545.5	0.490077519379845
565.5	0.471974522292994
585.5	0.442857142857143
602.5	0.493103448275862
626.5	0.476923076923077
646.5	0.471428571428571
666.5	0.496244131455399
686.5	0.443529411764706
711.5	0.25
730.5	0.277777777777778
747.5	0.3
765.5	0.482769230769231
783.5	0.482300884955752
803.5	0.405555555555555
820.5	0.417535545023697
839.5	0.295918367346939
865.5	0.421739130434783
885.5	0.451648351648352
903.5	0.129024943310658
926.5	0.1
949.5	0.360869565217391
966.5	0.316666666666666
986.5	0.5
1014.5	0.166666666666667
1030.5	0.18659793814433
1046.5	0.109569377990431
1065.5	0.13030303030303
1085.5	0.171428571428571
1121.5	0.148398576512455
1145.5	0.428089887640449
1165.5	0.106936416184971
1186.5	0.1096
1203.5	0.1
1225.5	0.300611620795107
1247.5	0.102941176470588
1265.5	0.1
1285.5	0.5
1305.5	0.1
1322.5	0.127586206896552
1345.5	0
1377.5	0.104562737642586
1397.5	0.366666666666667
1417.5	0.1
1437.5	0.103061224489796
1453.5	0.233333333333333
1477.5	0.1
1497.5	0.1
1516.5	0.128571428571429
1537.5	0.22
1551.5	0.26
1552.5	0.480645161290322
1553.5	0.5
1554.5	0.3
1555.5	0
1556.5	0.1
1557.5	0.233333333333333
1558.5	0.1
1559.5	0.4
1560.5	0.26
1561.5	0.57719298245614
1562.5	1.5
1563.5	0.866666666666667
1564.5	0.5
1565.5	0.5
1566.5	0
1567.5	0
1568.5	0.5
1569.5	0.328571428571429
1570.5	0.363414634146341
1571.5	0.411111111111111
1572.5	0.492592592592593
1573.5	0.452941176470588
1574.5	0.471428571428571
1575.5	0.535294117647059
1576.5	0.638461538461539
1600.5	0.555555555555556
1608.5	0.604761904761905
1628.5	0.492156862745098
1648.5	0.636448598130841
1667.5	0.62972972972973
1686.5	0.665938864628821
1706.5	0.546078431372549
1738.5	0.42089552238806
1767.5	0.415827338129496
1791.5	0.485087719298246
1801.5	0.129268292682927
1817.5	0.119843342036554
1839.5	0.132432432432432
1861.5	0.125454545454545
1881.5	0.233333333333333
1896.5	0.120512820512821
1919.5	0.125806451612903
1939.5	0.106106870229008
1962.5	0.11038961038961
1979.5	0.1
1999.5	0.138095238095238
2019.5	0.19
2040.5	0.14
2055.5	0.102222222222222
2069.5	0.1
2076.5	0.1
2085.5	0.4
2092.5	0
2097.5	0.274757281553398
2108.5	0.415454545454546
2114.5	1.05555555555556
2119.5	1.18333333333333
2139.5	0.838461538461539
2160.5	0.878181818181818
2175.5	0.394736842105263
2191.5	0.68
2211.5	1.01153846153846
2231.5	0.935555555555555
2255.5	0.732835820895522
2270.5	0.8
2290.5	0.77027027027027
2314.5	1.22307692307692
2335.5	0.899999999999999
2369.5	1.36973684210526
2385.5	1.42307692307692
2401.5	0.962857142857143
2421.5	1.17708333333333
2443.5	1.37664670658683
2458.5	1.22475247524752
2479.5	1.37422680412371
2498.5	1.2908256880734
2518.5	1.24765100671141
2538.5	1.18571428571429
2558.5	0.880730897009967
2575.5	0.797349397590361
2591.5	0.837339055793991
2628.5	0.839344262295082
2646.5	0.831506849315068
2659.5	0.714765100671141
2676.5	0.695942028985507
2696.5	0.653314121037464
2716.5	0.861764705882353
2730.5	0.82
2749.5	0.569486404833837
2782.5	0.679474940334129
2801.5	1.14625
2821.5	0.668135593220339
2841.5	0.617086834733893
2861.5	0.517275747508306
2874.5	0.471014492753623
2892.5	0.800819672131148
2907.5	0.536627906976744
2929.5	0.696732026143791
2949.5	0.615810276679842
2971.5	0.630699088145896
2989.5	0.511726384364821
3012.5	0.615492957746479
3037.5	0.760194174757281
3061.5	0.517543859649123
3081.5	0.384764542936288
3101.5	0.580536912751678
3121.5	0.533561643835616
3138.5	0.786936936936937
3158.5	0.676112412177986
3175.5	0.721428571428571
3197.5	0.581159420289855
3217.5	0.713148788927336
3235.5	0.734267912772586
3247.5	0.680821917808219
3263.5	0.846448087431694
3279.5	0.516875
3297.5	0.53855421686747
3319.5	0.542228739002933
3339.5	0.539890710382514
3352.5	0.457357357357357
3367.5	0.209090909090909
3384.5	0.497694524495677
3416.5	0.722916666666667
3436.5	0.759210526315789
3446.5	0.765116279069768
3456.5	0.750909090909091
3476.5	1.00833333333333
3491.5	0.849333333333333
3528.5	0.712903225806451
3548.5	0.887096774193548
3568.5	0.78
3588.5	0.662222222222222
3608.5	0.758208955223881
3623.5	0.685714285714286
3638.5	0.970967741935484
3661.5	0.771186440677966
3678.5	0.628813559322034
3698.5	0.563829787234043
3718.5	0.656335282651072
3733.5	0.876344086021505
3749.5	0.439555555555555
3750.5	0.366262626262626
3751.5	0.38586387434555
3752.5	0.277581120943953
3753.5	0.244651162790698
3754.5	0.23680981595092
3755.5	0.212352941176471
3756.5	0.217045454545455
3757.5	0.16412213740458
3758.5	0.162536873156342
3759.5	0.163440860215054
3760.5	0.130422535211268
3761.5	0.210691823899371
3762.5	0.314814814814815
3763.5	0.158507462686567
3764.5	0.191860465116279
3765.5	0.280825565912117
3766.5	0.291097922848665
3767.5	0.264305949008499
3768.5	0.272297297297297
3769.5	0.345398773006135
3770.5	0.396907216494845
3771.5	0.347570332480818
3772.5	0.298070739549839
3773.5	0.206329113924051
3774.5	0.12906976744186
3775.5	0.132727272727273
3776.5	0.247075208913649
3777.5	0.461538461538461
3778.5	0.457926829268293
3779.5	0.539274924471299
3780.5	0.473568281938326
3799.5	0.683783783783784
3819.5	0.580321285140562
3839.5	0.688405797101449
3859.5	0.89622641509434
3879.5	0.48021978021978
3889.5	0.437209302325581
3894.5	0.231428571428571
3899.5	0.107329842931937
3903.5	0.120973782771536
3909.5	0.185302593659942
3914.5	0.179113924050633
3919.5	0.492792792792793
3939.5	1.1
3958.5	0.995384615384616
3969.5	1.29058823529412
4012.5	0.831034482758621
4032.5	1.16363636363636
4050.5	1.23069306930693
4075.5	1.31818181818182
4092.5	0.825
4109.5	1.00357142857143
4129.5	0.786274509803922
4149.5	0.710810810810811
4169.5	0.491478696741855
4190.5	0.960869565217392
4209.5	0.8
4222.5	1.14444444444444
4252.5	1.25
4269.5	0.833333333333333
4289.5	1
4311.5	0.521505376344086
4329.5	0.22955223880597
4339.5	0.119282511210762
4344.5	0.106936416184971
4350.5	0.122779043280182
4354.5	0.257575757575758
4359.5	0.2
4364.5	0.12042042042042
4374.5	0.127076923076923
4379.5	0.176190476190476
4391.5	0.193913043478261
4395.5	0.332727272727273
4401.5	0.603448275862069
4409.5	0.68
4429.5	0.730769230769231
4449.5	1.03333333333333
4469.5	0.728571428571429
4489.5	0.939024390243903
4509.5	0.767532467532468
4514.5	0.359593679458239
4515.5	0.20939226519337
4516.5	0.220152091254753
4517.5	0.184426229508197
4518.5	0.222727272727273
4519.5	0.274331550802139
4520.5	0.242408376963351
4521.5	0.18735632183908
4522.5	0.259550561797753
4523.5	0.313793103448276
4524.5	0.338805970149254
4525.5	0.353061224489796
4526.5	0.281818181818182
4527.5	0.254761904761905
];
