# Supplementary material for: Links between fish abundance and ocean biogeochemistry as recorded in marine sediments
Source: PLoS One. 2018 Aug 1;13(8):e0199420. doi: 10.1371/journal.pone.0199420 (PMC6070179; doi:10.1371/journal.pone.0199420)
Supplement: S1 File — A zipped archive of the complete MATLAB analysis code used in this paper. (ZIP) [file pone.0199420.s005.zip › Analysis Code/santabarbara/ODP893.m]

clear ddat
clear tdat

ddat = struct;
tdat = struct;

ddat.year = [
0.05	0.03064516
0.24	0.1470968
0.45	0.2758065
0.66	0.4045161
0.86	0.5270968
1.07	0.6558065
1.22	0.7477419
1.45	0.8887097
1.62	0.9742308
1.8		1.036538
2		1.105769
2.21	1.178462
2.44	1.258077
2.62	1.320385
2.83	1.393077
3.04	1.465769
3.24	1.535
3.45	1.607692
3.63	1.67
3.84	1.784265
4.04	1.893088
4.24	2.001912
4.44	2.110735
4.63	2.214118
4.85	2.333823
5.05	2.442647
5.24	2.546029
5.45	2.660294
5.65	2.769118
5.83	2.982044
6.03	3.234599
6.23	3.487153
6.63	3.992263
6.83	4.244817
7.04	4.51
7.24	4.711198
7.44	4.912395
7.63	5.103533
7.85	5.32485
8.05	5.526048
8.26	5.737305
8.46	5.938503
8.65	6.129641
8.99	6.376667
9.21	6.523333
9.41	6.656667
9.58	6.77
9.74	6.876667
9.98	7.036667
10.17	7.163333
10.37	7.296667
10.57	7.43
10.73	7.536667
10.91	7.656667
11.09	7.776667
11.25	7.883333
11.44	8.01
11.62	8.13
11.77	8.23
11.98	8.338925
12.15	8.427103
12.31	8.510094
12.5	8.608645
12.7	8.712383
12.82	8.774626
13.01	8.873178
13.19	8.966542
13.37	9.059906
13.54	9.148084
13.72	9.241448
13.88	9.324439
14.07	9.454476
14.27	9.575533
14.47	9.696592
14.67	9.817649
14.85	9.926601
15.06	10.05371
15.26	10.17477
15.47	10.30188
15.66	10.41688
16.15	10.68496
16.35	10.74265
16.52	10.79169
16.72	10.84938
16.92	10.94303
17.12	11.09059
17.32	11.23816
17.52	11.38573
17.72	11.50824
17.92	11.62
18.12	11.73176
18.32	11.84353
18.52	11.95529
18.72	12.0667
18.92	12.17788
19.12	12.28905
19.31	12.39466
19.51	12.50583
19.72	12.62257
19.88	12.7115
20.07	12.81663
20.27	12.92291
20.46	13.00988
20.66	13.06949
20.86	13.1291
21.06	13.18871
21.26	13.24832
21.46	13.30794
21.66	13.36755
21.86	13.42716
22		13.47761
22.2	13.56633
22.38	13.64617
22.54	13.71715
22.67	13.77481
22.87	13.86353
23.07	13.95224
23.26	14.03652
23.48	14.13411
23.61	14.19178
23.81	14.28049
24.01	14.36921
24.21	14.53266
24.41	14.78745
24.61	15.04225
24.8	15.2843
25		15.5391
25.2	15.79389
25.4	16.04868
25.65	16.31925
25.85	16.43712
26.05	16.55499
26.22	16.65518
26.42	16.77305
26.62	16.89092
26.81	17.00028
27.03	17.07244
27.17	17.11835
27.35	17.17739
27.55	17.24298
27.76	17.31186
27.93	17.36762
28.11	17.42665
28.3	17.48897
28.51	17.55784
28.71	17.62344
28.91	17.76684
29.09	17.90368
29.27	18.04052
29.43	18.16216
29.63	18.31804
29.84	18.51797
30.04	18.70838
30.25	18.90831
30.31	18.96544
30.51	19.11235
30.66	19.21678
30.77	19.29336
30.97	19.4326
31.17	19.57184
31.37	19.71108
31.57	19.82804
31.7	19.90246
31.9	20.01695
32.08	20.11999
32.29	20.24021
32.47	20.34325
32.65	20.44629
32.88	20.57796
33.04	20.66955
33.24	20.78404
33.42	20.88708
33.59	20.9844
33.82	21.11606
34		21.21911
34.2	21.3336
34.37	21.43091
35.15	21.87743
35.35	21.99192
35.55	22.10641
35.75	22.2209
35.95	22.33539
36.04	22.38691
36.21	22.48423
36.34	22.55865
36.54	22.67314
36.67	22.74756
36.87	22.86205
37.07	22.97654
37.27	23.09103
37.47	23.20552
37.67	23.32001
37.83	23.41161
38.03	23.5261
38.23	23.64059
38.43	23.75508
38.59	23.84667
38.76	23.94399
38.94	24.04703
39.12	24.20508
39.24	24.36809
39.5	24.72126
39.64	24.91143
39.84	25.1831
40		25.40044
40.2	25.67211
40.38	25.91661
40.55	26.14753
40.77	26.44637
40.94	26.67729
41.14	26.94896
41.34	27.22063
41.54	27.4923
41.74	27.76397
41.91	27.99489
42.14	28.30731
42.26	28.47031
42.43	28.70123
42.64	28.98649
42.68	29.04082
42.88	29.31249
43.03	29.51625
43.21	29.73971
44.52	30.60048
44.68	30.70562
44.88	30.83703
44.96	30.8896
45.16	31.02101
45.28	31.09986
45.41	31.18528
45.61	31.3167
45.74	31.40212
45.82	31.45468
46.02	31.5861
46.22	31.71751
46.42	31.84893
46.58	31.95406
46.76	32.07233
46.95	32.19718
47.15	32.32859
47.32	32.4403
47.51	32.56514
47.7	32.68999
47.9	32.8214
48		32.88711
48.2	33.01852
48.39	33.14337
48.57	33.26164
48.74	33.37335
48.94	33.50476
49.14	33.63618
49.34	33.76759
49.54	33.89901
49.72	34.01728
49.9	34.13555
50.1	34.26697
50.3	34.39839
50.5	34.5298
50.7	34.66121
50.9	34.79263
51.1	34.92405
51.18	34.97661
51.28	35.04232
51.38	35.10803
51.48	35.17373
51.58	35.23944
51.63	35.2723
51.73	35.338
51.79	35.37743
51.95	35.48256
52.15	35.61398
52.35	35.74539
52.53	35.86366
52.73	35.99508
52.94	36.13307
53.14	36.26448
54.2	36.96098
54.4	37.0924
54.54	37.18439
54.6	37.22381
55.16	37.59178
55.3	37.68377
55.5	37.81518
55.67	37.92689
55.81	38.01888
55.98	38.13058
56.12	38.22257
56.21	38.28171
56.38	38.39341
56.58	38.52482
56.78	38.65624
56.98	38.78766
57.34	39.0242
57.61	39.20161
57.81	39.33303
58.01	39.46445
58.21	39.59586
59.36	40.3515
59.56	40.48291
59.76	40.61433
59.96	40.74575
60.36	41.00857
60.54	41.12685
60.74	41.25827
60.94	41.38968
61.14	41.52109
61.34	41.65251
61.54	41.78393
61.75	41.92191
61.94	42.04676
62.11	42.15846
62.31	42.28988
62.46	42.38844
62.66	42.51985
63.55	43.10465
63.7	43.20321
63.9	43.33463
64.09	43.45947
64.7	43.86029
64.9	43.9917
65.04	44.0837
65.19	44.18226
65.37	44.30053
65.44	44.34653
65.64	44.47794
65.85	44.61593
65.97	44.69478
66.12	44.79334
66.3	44.91162
66.35	44.94447
66.4	44.97732
66.69	45.16788
66.87	45.28615
67.02	45.38471
67.22	45.51613
67.37	45.61469
67.57	45.74611
67.77	45.87752
67.97	46.00894
68.17	46.14036
68.34	46.25206
68.54	46.38348
68.73	46.50832
68.93	46.63973
69.48	47.00113
69.68	47.13255
69.88	47.26396
70.04	47.36909
70.22	47.48737
70.42	47.61879
70.62	47.7502
70.68	47.78963
70.88	47.92104
71.08	48.05246
71.18	48.11816
71.35	48.22987
71.57	48.37443
71.77	48.50584
71.96	48.63069
];

ddat.n15 = [
0.05	7.25
0.24	7.07
0.45	7.26
0.66	7.76
0.86	7.78
1.07	7.56
1.22	7.41
1.45	7.4
1.62	7.73
1.8	7.42
2	7.63
2.21	7.21
2.44	7.7
2.62	7.495
2.83	7.77
3.04	7
3.24	5.76
3.45	7.65
3.63	7.64
3.84	6.71
4.04	5.875
4.24	7.77
4.44	7.93
4.63	6.93
4.85	7.6
5.24	7.71
5.45	7.62
5.65	7.685
5.83	7.75
6.03	6.35
6.23	7.45
6.63	7.8
6.83	8.075
7.04	8.2
7.24	7.62
7.44	8.19
7.63	8.15
7.85	7.91
8.05	7.84
8.26	8.37
8.46	8.35
8.65	7.88
8.99	8.69
9.21	7.57
9.41	8.45
9.74	7.85
9.98	8.4
10.17	8.47
10.37	8.26
10.57	8.295
10.73	8.58
10.91	8.7
11.09	8.54
11.25	8.37
11.44	8.71
11.62	8.3
11.77	8.54
11.98	8.26
12.15	7.12
12.31	8.63
12.5	7.97
12.7	8.6
12.82	8.77
13.01	8.453333
13.19	8.76
13.37	8.695
13.54	9.19
13.72	8.96
13.88	9.02
14.07	8.48
14.27	8.72
14.47	9.3
14.67	8.685
14.85	8.17
15.06	8.99
15.26	9.28
15.47	7.655
15.66	9.33
16.15	8.48
16.35	6.69
16.52	8.81
16.72	7.22
16.92	8.29
17.12	8.92
17.32	8.275
17.52	8.825
17.72	6.825
17.92	7.953333
18.12	7.57
18.32	7.9
18.52	5.66
18.72	6.2
18.92	6.38
19.12	6.55
19.31	6.71
19.51	6.78
19.72	6.76
19.88	6.78
20.07	7.32
20.27	7.37
20.46	7.73
20.66	7.895
20.86	7.78
21.06	7.9
21.26	8.39
21.46	8.235
21.66	8.34
21.86	8.04
22	8.12
22.2	8.1
22.38	8.06
22.54	8
22.67	8.3
22.87	8.48
23.07	8.5
23.26	8.67
23.48	8.43
23.61	8.36
23.81	7.885
24.01	7.05
24.21	7.41
24.41	7.25
24.61	7.36
24.8	6.965
25	7.15
25.2	7.55
25.4	6.68
25.65	6.48
25.85	6.545
26.05	6.33
26.22	6.56
26.42	6.67
26.62	6.465
26.81	6.63
27.03	6.65
27.17	6.965
27.35	6.655
27.55	5.99
27.76	6.86
27.93	6.45
28.11	6.885
28.3	7.21
28.51	6.64
28.71	7.03
28.91	6.715
29.09	6.97
29.27	7.03
29.43	6.92
29.63	6.79
29.84	7.09
30.04	6.76
30.25	7.12
30.31	6.63
30.51	6.77
30.66	7.07
30.77	6.52
30.97	6.32
31.17	6.07
31.37	6.12
31.57	5.97
31.7	6.765
31.9	5.94
32.08	6.36
32.29	6.77
32.47	6.61
32.65	6.4
32.88	6.49
33.04	6.73
33.24	6.545
33.42	6.69
33.59	6.35
33.82	6.57
34	6.46
34.2	6.53
34.37	6.79
35.15	6.58
35.35	6.69
35.55	6.38
35.75	5.96
35.95	6.49
36.04	6.74
36.21	6.52
36.34	5.86
36.54	6.46
36.67	6.235
36.87	5.16
37.07	4.86
37.27	5.93
37.47	5.61
37.67	6
37.83	6.41
38.03	5.58
38.23	6.7
38.43	5.69
38.59	4.99
38.76	5.99
38.94	5.7
39.12	5.41
39.24	5.58
39.5	6.12
39.64	6.37
39.84	6.03
40	6.15
40.2	6.86
40.38	6.41
40.55	5.34
40.77	6.31
40.94	5.79
41.14	6.215
41.34	6.9
41.54	6.93
41.74	7.06
41.91	6.545
42.14	6.415
42.26	6.525
42.43	6.97
42.64	6.54
42.68	6.965
42.88	7.5
43.03	6.8
43.21	6.62
44.52	7.04
44.68	7.44
44.88	6.45
44.96	6.8
45.16	6.62
45.28	6.5
45.41	6.78
45.61	6.84
45.74	6.9
45.82	7.47
46.02	7.32
46.22	7.59
46.42	7.66
46.58	7.72
46.76	6.72
46.95	6.783333
47.15	6.49
47.32	6.48
47.51	7.12
47.7	7.04
47.9	6.995
48	7.46
48.2	7.5
48.39	7.195
48.57	6.37
48.74	6.82
48.94	6.29
49.14	6.205
49.34	6.2
49.54	6.05
49.72	6.81
49.9	7.27
50.1	6.31
50.3	5.8
50.5	6.7
50.7	7.685
50.9	6.99
51.1	7.16
51.18	6.65
51.28	7.17
51.38	7.4
51.48	6.85
51.58	7.055
51.63	6.785
51.73	6.91
51.79	7.47
51.95	6.84
52.15	7
52.35	6.15
52.53	6.88
52.73	4.78
52.94	5.915
53.14	7.27
54.2	7.98
54.4	7.015
54.54	7.25
54.6	6.42
55.16	5.67
55.3	6.21
55.5	6.77
55.67	7.06
55.81	6.89
55.98	6.55
56.12	6.64
56.21	4.9
56.38	5.57
56.58	6.4
56.78	6.26
56.98	6.9
57.61	6.77
57.81	5.85
58.01	6.445
59.36	6.73
59.56	7.09
59.76	6.48
59.96	6.565
60.36	7.26
60.54	4.66
60.74	6.07
60.94	6.355
61.14	6.4
61.34	7.29
61.54	6.27
61.75	6.545
61.94	6.93
62.11	5.37
62.31	5.23
62.46	6.55
62.66	5.87
63.55	7.43
63.7	7.18
63.9	6.2
64.09	7.395
64.7	7.3
64.9	6.58
65.04	7.05
65.19	7.01
65.37	6.34
65.44	6.68
65.64	5.683333
65.85	6.615
65.97	6.18
66.12	6.23
66.3	6.92
66.35	6.96
66.4	6.77
66.69	6.74
66.87	6.065
67.02	6.32
67.22	6.98
67.37	7.37
67.57	6.956666
67.97	7.34
68.17	6.99
68.34	6.92
68.54	6.35
68.73	7.62
68.93	7.34
69.48	7.8
69.68	7.17
69.88	6.42
70.04	7.593333
70.22	6.13
70.42	6.38
70.62	7.16
70.68	7.29
70.88	7.17
71.08	6.89
71.18	6.86
71.35	5.855
71.57	5.05
71.77	5.98
71.96	6.34
];

ddat.toc = [
0.05	2.936951
0.24	2.93054
0.45	2.805209
0.66	3.29209
0.86	3.208844
1.07	3.290394
1.62	3.191155
1.8	2.836681
2.21	2.456464
2.44	2.92793
2.62	2.761372
2.83	2.22485
3.04	2.836755
3.24	1.358586
3.45	2.369
3.63	3.191248
3.84	2.445246
4.24	2.875499
4.44	2.781499
4.63	2.577443
4.85	2.40991
5.05	2.341727
5.24	2.471685
5.45	2.269786
5.65	3.149579
5.83	2.505036
6.03	1.152012
6.23	1.032367
6.83	2.481814
7.04	2.538119
7.24	2.559483
7.44	2.740245
7.63	2.287195
7.85	1.927872
8.05	2.539604
8.26	2.611796
8.46	2.65892
8.65	1.771667
8.99	2.437643
9.21	1.175575
9.41	2.329053
9.58	1.874803
9.74	1.552804
9.98	1.221688
10.17	2.060962
10.37	2.187816
10.57	1.652774
10.73	2.024237
10.91	2.170086
11.09	1.903972
11.25	2.13207
11.44	2.300287
11.62	2.017933
11.77	2.13451
11.98	1.541084
12.15	1.421607
12.31	1.411671
12.5	1.861898
12.7	2.032881
12.82	1.904226
13.01	1.121908
13.19	1.78266
13.54	2.129917
13.72	1.141552
13.88	2.099117
14.07	1.732168
14.27	1.905723
14.67	1.981829
14.85	1.057029
15.26	2.009891
15.47	1.719173
15.66	2.125946
16.15	1.224826
16.35	1.078269
16.52	1.717366
16.72	1.255277
16.92	1.638217
17.12	1.757928
17.32	1.79593
17.52	1.929667
17.72	1.212051
17.92	1.672653
18.12	1.677705
18.32	1.721166
18.52	1.816255
18.72	1.840684
18.92	1.964292
19.12	1.80353
19.31	1.792023
19.51	1.732943
19.72	1.68527
19.88	1.722699
20.07	1.701713
20.27	1.705601
20.46	1.591395
20.66	1.715431
20.86	1.763267
21.06	1.521179
21.26	1.527786
21.46	1.782812
21.66	1.671914
21.86	1.532624
22	1.607758
22.2	1.5199
22.54	1.478297
22.67	1.752613
22.87	1.581542
23.07	1.67776
23.26	1.61695
23.48	1.85761
23.61	1.736675
23.81	1.644696
24.01	1.564027
24.21	1.636984
24.41	1.581469
24.61	1.661907
24.8	1.352895
25	1.776212
25.2	1.836276
25.4	1.894767
25.65	1.627029
25.85	1.693437
26.05	1.679275
26.22	1.666485
26.42	1.703864
26.62	1.538896
26.81	1.670536
27.03	1.630185
27.17	1.916057
27.35	1.576915
27.55	1.76507
27.76	1.584702
27.93	1.608504
28.3	1.578268
28.51	1.493642
28.71	1.573587
28.91	1.723839
29.09	1.613118
29.27	1.589276
29.63	1.707508
29.84	1.745276
30.04	1.700222
30.25	1.609795
30.31	1.65765
30.51	1.652726
30.66	1.810196
30.77	2.160533
31.17	1.624664
31.57	2.363616
31.7	1.674903
32.29	1.7355
32.47	1.878049
32.65	1.689091
32.88	1.543253
33.04	1.726198
33.42	1.591125
33.82	1.553508
34	1.878922
34.2	1.563686
34.37	1.816972
35.15	1.68629
35.35	1.696304
35.55	1.729542
36.04	1.891117
36.21	1.667184
36.34	1.749631
36.67	1.286191
36.87	1.622122
37.27	1.663251
37.47	1.702051
37.67	1.702053
37.83	1.692656
38.03	1.68936
38.23	1.701422
38.43	1.628305
38.94	1.603285
39.64	1.481881
39.84	1.604757
40	1.731068
40.38	1.648989
40.55	1.761887
40.94	1.882081
41.14	1.712076
41.34	1.778319
41.74	1.729066
41.91	1.513779
42.14	1.621241
42.26	1.796148
42.43	1.745854
42.64	1.639896
42.68	1.698344
43.21	1.780299
44.52	1.545534
44.68	1.497009
44.88	1.572119
45.28	1.56633
45.41	1.575708
45.61	1.687042
46.02	1.535286
46.22	1.67905
46.58	1.236794
47.32	1.519086
47.51	1.630187
47.7	1.627931
48	1.568743
48.2	1.586246
48.39	1.467988
48.74	1.653739
48.94	1.463442
49.14	1.481632
49.34	1.518596
49.54	1.520241
50.1	1.571845
50.3	1.436197
50.9	1.635506
51.18	1.354171
51.28	1.475222
51.38	1.351022
51.48	1.451778
51.58	1.396211
51.63	1.245094
51.95	1.440197
52.73	1.372558
52.94	1.390266
53.14	1.394371
54.2	1.884074
54.6	1.671629
55.3	1.545305
55.67	1.549382
55.98	1.499621
56.21	1.570532
56.38	1.515929
56.58	1.431739
56.78	1.346284
56.98	0.553892
58.01	1.617389
58.21	1.474901
59.56	1.419362
59.76	1.501715
59.96	1.458265
60.36	1.132657
60.54	1.466316
60.74	1.499815
61.54	1.429561
62.11	1.017466
62.31	1.498195
62.46	1.467261
62.66	0.726383
63.7	1.525731
63.9	1.560537
65.19	1.638935
65.37	1.248382
65.64	1.097644
65.85	1.367246
65.97	1.354616
66.12	1.390569
66.3	1.48883
66.4	1.455217
66.69	1.541649
66.87	1.6269
67.02	1.410811
67.22	1.590279
67.37	1.343349
67.57	1.693791
67.77	0.754442
68.34	1.693204
68.54	1.728119
68.73	1.589503
69.48	1.660612
69.68	1.549793
69.88	1.589259
70.04	1.528863
70.22	1.550422
70.42	1.680754
70.62	1.613987
70.68	1.593097
71.18	1.546608
71.35	1.563171
71.57	1.214716
71.77	1.477048
71.96	1.387932
];

ddat.tc = [
0.07	3.38
0.21	4.04
0.4	4.78
0.6	4.49
0.8	3.79
1	4.43
1.2	2.41
1.4	4.48
1.58	4.87
1.79	4.07
1.97	4.84
2.17	4.77
2.38	4.66
2.57	3.07
2.77	4.37
2.97	3.37
3.19	4.06
3.39	4.49
3.59	3.7
3.79	3.39
3.98	4.29
4.18	2.82
4.38	4.34
4.6	3.96
4.81	3.72
4.99	3.01
];

ddat.ic = [
0.07	0.68
0.21	1.01
0.4	1.28
0.6	1.31
0.8	0.89
1	1.07
1.2	0.52
1.4	1.35
1.58	1.54
1.79	1.23
1.97	1.62
2.17	1.58
2.38	1.33
2.57	0.83
2.77	1.41
2.97	1.05
3.19	1.33
3.39	1.42
3.59	1.07
3.79	0.93
3.98	1.47
4.18	0.8
4.38	1.48
4.6	1.32
4.81	1.08
4.99	0.85
];

ddat.caco3 = [
0.07	5.64
0.21	8.38
0.4	10.62
0.6	10.87
0.8	7.39
1	8.88
1.2	4.32
1.4	11.21
1.58	12.78
1.79	10.21
1.97	13.45
2.17	13.11
2.38	11.04
2.57	6.89
2.77	11.7
2.97	8.72
3.19	11.04
3.39	11.79
3.59	8.88
3.79	7.72
3.98	12.2
4.18	6.64
4.38	12.28
4.6	10.96
4.81	8.96
4.99	7.06
];
