# Supplementary material for: Links between fish abundance and ocean biogeochemistry as recorded in marine sediments
Source: PLoS One. 2018 Aug 1;13(8):e0199420. doi: 10.1371/journal.pone.0199420 (PMC6070179; doi:10.1371/journal.pone.0199420)
Supplement: S1 File — A zipped archive of the complete MATLAB analysis code used in this paper. (ZIP) [file pone.0199420.s005.zip › Analysis Code/santabarbara/SABA871.m]

clear ddat
clear tdat

ddat = struct;
tdat = struct;

tdat.toc = [
1443.372	3.263
1445.323	3.147
1449.04		3.351
1451.507	3.164
1455.48		3.429
1458.169	3.599
1462.142	3.397
1463.135	3.464
1466.08		3.451
1468.804	3.291
1471.748	3.526
1478.328	2.653
1478.81		2.225
1484.197	3.165
1486.046	3.167
1486.757	3.209
1488.683	3.041
1491.019	3.19
1495.069	2.375
1495.888	2.917
1496.783	2.868
1498.405	2.897
1500.833	3.325
1503.878	2.836
1505.592	3.139
1507.623	3.138
1509.537	3.098
1512.781	3.207
1515.313	2.575
1518.362	3.172
1520.682	3.214
1523.927	2.899
1525.748	3.178
1526.355	2.796
1528.598	2.928
1529.509	3.038
1532.45	2.829
1534.271	3.067
1535.498	3.015
1537.501	3.183
1538.729	2.987
1540.155	3.21
1542.687	3.329
1543.598	3.073
1544.811	3.116
1545.22		2.99
1547.646	3.273
1549.573	3.192
1552.712	3.418
1554.518	3.195
1556.945	3.584
1558.885	3.548
1559.598	3.601
1561.1		3.44
1563.041	3.468
1566.892	3.17
1571.655	3.461
1575.098	3.514
1579.874	3.313
1582.301	3.617
1583.315	3.626
1586.971	3.523
1590.11		3.711
1593.144	3.563
1595.372	3.629
1596.889	3.611
1599.317	3.73
1601.335	3.856
1604.079	3.403
1604.989	3.499
1605.716	2.251
1608.248	2.77
1609.159	2.45
1610.478	2.985
1612.42		3.011
1615.466	3.473
1618.089	2.924
1621.625	3.167
1622.444	3.1
1624.475	3.174
1625.596	3.151
1628.433	3.356
1630.768	3.209
1633.604	3.341
1635.727	3.268
1637.47		3.29
1638.485	3.273
1639.608	3.309
1641.548	3.309
1642.352	3.535
1645.307	3.333
1648.157	3.509
1649.993	3.311
1650.797	3.361
1652.237	3.043
1654.359	3.19
1656.194	3.177
1659.637	3.407
1662.579	3.224
1663.397	3.344
1664.215	3.123
1664.73		2.684
1668.477	3.424
1669.796	3.112
1671.511	3.364
1675.27		3.429
1677.818	3.685
1679.666	3.384
1681.698	3.213
1682.199	3.552
1683.518	3.305
1684.746	3.371
1686.883	3.081
1688.505	3.47
1690.311	3.494
1690.417	3.548
1692.132	3.434
1692.845	3.528
1695.073	3.474
1697.014	3.482
1698.425	3.674
1700.679	3.553
1702.105	3.638
1704.94		3.254
1707.368	3.678
1708.383	3.518
1711.523	3.729
1714.056	2.9
1717.392	3.458
1720.44		3.534
1721.244	3.424
1723.17		3.545
1724.898	3.201
1726.522	3.445
1727.537	3.641
1728.448	3.348
1730.769	3.564
1732.588	3.341
1735.136	3.426
1736.151	3.447
1739.016	3.524
1742.064	3.329
1743.581	3.389
1745.294	3.689
1747.129	3.547
1747.63		3.817
1749.556	3.503
1751.165	3.886
1751.771	3.819
1755.714	3.739
1757.231	3.452
1758.248	3.426
1759.552	2.792
1761.069	2.739
1762.601	2.57
1764.936	3.427
1766.453	2.977
1767.031	3.118
1768.548	3.156
1768.85		3.228
1773.006	3.453
1774.629	3.525
1777.359	3.201
1781.197	3.341
1783.032	3.36
1783.956	3.403
1785.882	3.396
1787.992	3.506
1789.401	3.45
1793.254	3.524
1795.285	3.596
1799.625	3.639
1801.762	3.701
1804.323	3.569
1806.447	3.624
1810.814	3.416
1812.133	3.58
1815.47		3.778
1818.806	3.661
1821.354	3.611
1826.92		3.353
1834.624	3.167
1839.006	3.145
1840.825	3.312
1844.65		2.432
1847.38		3.376
1849.912	3.36
1851.641	3.247
1853.566	3.391
1855.492	3.249
1859.239	3.547
1862.576	3.218
1865.199	3.87
1869.264	2.865
1872.298	3.373
1875.148	2.56
1877.074	3.004
1880.41		3.188
1883.958	3.071
1884.975	2.689
1888.418	3.262
1889.251	2.746
1889.857	3.179
1891.981	3.047
1894.513	2.943
1894.831	3.054
1895.74		3.339
1896.544	3.197
1897.561	3.321
1899.183	3.174
1901.004	3.612
1901.842	3.215
1903.782	3.306
1905.208	3.152
1907.03		3.119
1907.866	3.026
1909.561	3.226
1911.881	2.558
1916.037	3.109
1917.844	3.127
1919.875	3.348
1920.89		3.307
1922.527	3.367
1924.058	3.299
1927.409	3.526
1930.048	3.471
1931.868	3.622
1939.24		2.948
1940.573	3.131
	];

tdat.sst = [
1443.689	14.969
1445.007	14.801
1446.947	15.527
1449.874	15.404
1451.496	15.819
1453.632	15.626
1454.648	15.856
1456.057	15.126
1459.302	14.898
1462.637	15.465
1464.259	15.42
1467.913	16.054
1470.26		15.258
1472.398	15.232
1475.732	15.661
1477.552	15.485
1479.372	15.953
1480.386	15.403
1486.162	15.836
1488.877	15.612
1490.577	15.635
1492.622	15.889
1494.337	15.822
1497.078	15.993
1498.398	15.606
1499.625	15.81
1501.761	15.787
1502.579	15.602
1505.626	15.459
1508.052	15.759
1513.144	15.483
1514.765	17.165
1517.298	16.189
1518.616	16.313
1522.163	15.2
1524.088	15.162
1526.317	15.731
1530.484	16.259
1531.182	15.71
1532.713	15.914
1537.473	14.897
1538.989	16.013
1541.309	15.167
1543.629	15.747
1544.447	15.473
1545.463	15.667
1545.978	15.417
1547.797	15.729
1549.419	15.712
1550.935	15.837
1553.177	15.602
1553.875	15.902
1559.728	14.808
1561.244	15.609
1564.475	15.83
1566.625	15.283
1567.429	15.794
1571.16		15.784
1572.69		15.313
1574.403	15.788
1575.721	15.51
1577.345	16.282
1579.467	15.52
1582.288	15.98
1586.835	14.723
1589.459	15.396
1591.475	15.015
1592.386	15.484
1595.01		15.006
1596.948	15.579
1599.966	15.502
1601.482	15.795
1602.667	15.317
1604.5		15.892
1606.122	14.291
1607.244	14.104
1608.456	15.895
1609.274	14.922
1611.503	15.8
1615.009	15.885
1615.585	15.109
1616.707	15.591
1618.738	15.116
1619.831	15.891
1622.258	15.679
1623.667	14.821
1627.123	15.407
1629.852	14.917
1631.961	16
1635.31		14.828
1639.16		16.098
1639.689	15.224
1642.116	16.391
1642.616	15.112
1645.451	16.193
1646.953	15.223
1648.787	16.605
1650.909	15.111
1651.819	16.702
1654.745	15.114
1655.563	16.793
1658.412	15.608
1658.899	16.592
1661.219	15.413
1666.297	15.411
1666.797	16.105
1668.947	15.515
1670.161	16.593
1671.269	15.402
1673.919	15.589
1675.845	15.308
1678.574	15.802
1680.09		15.412
1682.226	15.497
1683.137	15.226
1684.561	15.4
1685.273	15.112
1689.018	15.901
1690.549	14.1
1692.896	15.898
1693.609	15.325
1697.459	15.597
1698.552	15.706
1701.083	15.415
1702.297	15.798
1703.601	15.607
1704.906	15.7
1709.164	15.025
1713		15.698
1715.837	15.22
1715.851	15.703
1719.2		15.888
1721.902	15.412
1723.066	15.802
1724.688	15.223
1726.719	15.59
1730.661	15.22
1732.086	15.499
1734.631	15.315
1736.162	15.402
1736.98		15.311
1738.771	15.9
1740.194	16.191
1740.773	16.002
1742.107	16.106
1743.185	15.815
1744.518	16.291
1746.549	15.318
1747.867	16.189
1749.899	15.518
1751.521	15.708
1753.552	15.515
1755.582	15.8
1758.022	15.606
1760.555	16.096
1761.873	15.783
1766.238	16.385
1767.663	15.521
1770.314	15.606
1772.542	15.998
1774.588	15.998
1775.786	15.609
1777.211	16.298
1778		16.112
1780.046	16.101
1780.526	15.606
1782.861	15.694
1785.301	15.42
1787.135	15.492
1787.544	15.411
1790.682	15.405
1791.591	15.791
1794.425	15.417
1797.685	15.489
1798.805	15.33
1800.019	15.598
1801.732	15.215
1803.672	15.59
1806.506	15.013
1811.16		15.691
1813.995	15.605
1815.618	16.291
1817.133	15.598
1818.861	15.598
1822.408	15.113
1824.637	15.487
1826.972	14.923
1830.61		15.298
1834.946	15.595
1836.266	15.512
1837.28		15.592
1840.433	15.998
1842.372	15.315
1844.494	15.692
1846.314	15.317
1847.632	15.791
1850.165	15.603
1851.801	15.321
1853.422	15.619
1856.666	15.884
1856.864	15.121
1857.971	15.614
1859.925	15.893
1860.743	15.02
1865.108	16.296
1865.819	15.906
1867.548	16.1
1869.184	15.118
1870.411	16.396
1873.14		15.999
1873.866	17.488
1874.973	15.213
1875.686	16.187
1878.218	15.112
1879.127	15.903
1880.143	14.914
1883.478	15.994
1884.494	15.211
1885.707	15.352
1886.708	14.701
1888.027	15.006
1888.634	14.608
1889.134	15.214
1890.15		15.49
1890.256	15.009
1892.681	15.588
1893.104	15.111
1894.212	15.488
1894.924	14.6
1896.546	14.914
1897.759	15.398
1899.684	14.521
1900.806	13.893
1902.729	14.6
1904.853	14.809
1907.792	14.993
1910.43		14.816
1910.945	15.501
1912.052	14.712
1913.372	15.8
1915.417	15.315
1917.13		15.592
1918.146	15.305
1919.344	15.697
1919.951	15.005
1922.073	15.497
1922.68		15.303
1924.407	15.404
1925.924	15.106
1927.349	15.398
1929.273	14.918
1929.985	15.505
1931.502	15.391
1932.623	14.925
1934.534	15.11
1940.599	16.407
	];
