# Supplementary material for: Links between fish abundance and ocean biogeochemistry as recorded in marine sediments
Source: PLoS One. 2018 Aug 1;13(8):e0199420. doi: 10.1371/journal.pone.0199420 (PMC6070179; doi:10.1371/journal.pone.0199420)
Supplement: S1 File — A zipped archive of the complete MATLAB analysis code used in this paper. (ZIP) [file pone.0199420.s005.zip › Analysis Code/santabarbara/MD2504.m]

clear ddat
clear tdat

ddat = struct;
tdat = struct;

ddat.year = [
20	1769.32
40	1594.52
60	1419.72
80	1244.92
100	1070.12
120	895.32
140	720.52
153	606.9
173	432.1
193	257.3
213	82.5
233	-92.3
253	-267.1
273	-441.9
293	-616.7
313	-791.5
330	-940.08
353	-1141.1
373	-1315.9
389	-1455.74
413	-1665.5
434	-1849.04
449	-1980.14
473	-2189.9
491	-2347.22
513	-2539.5
531	-2696.82
553	-2889.1
575	-3081.38
593	-3238.7
617	-3448.46
633	-3588.3
653	-3763.1
673	-3937.9
693	-4112.7
711	-4270.02
733	-4462.3
753	-4637.1
773	-4811.9
793	-4986.7
813	-5161.5
836	-5362.52
853	-5511.1
873	-5685.9
892	-5851.96
913	-6035.5
933	-6210.3
953	-6385.1
973	-6559.9
990	-6708.48
1013	-6909.5
1033	-7084.3
1057	-7294.06
1073	-7433.9
1093	-7608.7
1113	-7783.5
1133	-7958.3
1153	-8133.1
1173	-8307.9
1193	-8482.7
1213	-8657.5
1233	-8832.3
1253	-9007.1
1273	-9181.9
1293	-9356.7
1313	-9531.5
1333	-9706.3
1353	-9866.1
1373	-10020.9
1393	-10175.7
1413	-10330.5
1433	-10485.3
1453	-10640.1
1473	-10794.9
1493	-10950
1513	-11047.2
1533	-11144.4
1553	-11241.6
1573	-11338.8
1593	-11436
1613	-11533.2
1633	-11630.4
1653	-11727.6
1673	-11824.8
1693	-11922
1713	-12019.2
1733	-12116.4
1753	-12213.6
1773	-12310.8
1797	-12427.44
1813	-12505.2
1833	-12602.4
1853	-12699.6
1873	-12798.64
1893	-12895.92
1913	-12993.2
1933	-13090.48
1953	-13187.76
1973	-13285.04
1993	-13382.32
2013	-13479.6
2033	-13576.88
2053	-13674.16
2073	-13771.44
2081	-13810.352
2113	-13966
2133	-14063.28
2153	-14160.56
2173	-14257.84
2193	-14355.12
2213	-14452.4
2233	-14549.68
2252	-14642.096
2272	-14739.376
2292	-14836.656
2312	-14933.936
2332	-15031.216
2352	-15128.496
2372	-15225.776
2395	-15337.648
2413	-15425.2
2433	-15522.48
2453	-15619.76
2473	-15717.04
2493	-15814.32
2513	-15911.6
2533	-16008.88
2553	-16106.16
2573	-16203.44
2593	-16300.72
2613	-16398
2633	-16495.28
2653	-16592.56
2673	-16689.84
2693	-16787.12
2713	-16884.4
2733	-16981.68
2753	-17078.96
2774	-17181.104
2793	-17273.52
2810	-17356.208
2833	-17468.08
2853	-17565.36
2873	-17662.64
2893	-17759.92
2913	-17857.2
2933	-17954.48
2953	-18051.76
2973	-18149.04
2993	-18246.32
3013	-18343.6
3033	-18440.88
3054	-18543.024
3073	-18635.44
3093	-18732.72
3113	-18830
3133	-18927.2799999999
3153	-19024.56
3173	-19121.8399999999
3193	-19219.1199999999
3213	-19316.3999999999
3234	-19418.5439999999
3251	-19501.2319999999
3273	-19608.2399999999
3290	-19690.9279999999
3313	-19802.7999999999
3333	-19900.0799999999
3353	-19997.3599999999
3373	-20094.6399999999
3393	-20191.9199999999
3413	-20289.1999999999
3433	-20386.4799999999
3453	-20483.7599999999
3473	-20581.0399999999
3493	-20678.3199999999
3513	-20775.5999999999
3533	-20872.8799999999
3553	-20970.1599999999
3573	-21067.4399999999
3593	-21164.7199999999
3613	-21261.9999999999
3633	-21359.2799999999
3653	-21456.5599999999
3673	-21553.8399999999
3693	-21651.1199999999
3713	-21748.3999999999
3733	-21845.6799999999
3753	-21942.9599999999
3773	-22040.2399999999
3793	-22137.5199999999
3813	-22234.7999999999
3833	-22332.0799999999
3853	-22429.3599999999
];

ddat.benthic = [
20	44
40	35
60	52
80	170
100	97
120	114
140	114
153	161
173	403
193	61
213	21
233	136
253	92
273	58
293	155
313	364
330	31
353	27
373	141
389	265
413	165
434	139
449	334
473	88
491	316
513	318
531	302
553	290
575	82
593	208
617	49
633	68
653	200
673	98
693	156
711	263
733	160
753	266
773	302
793	332
813	350
836	361
853	377
873	514
892	430
913	380
933	383
953	390
973	168
990	370
1013	338
1033	336
1057	239
1073	384
1093	351
1113	234
1133	234
1153	145
1173	111
1193	124
1213	376
1233	80
1253	33
1273	10
1293	11
1313	49
1333	32
1353	48
1373	102
1393	110
1413	11
1433	19
1453	93
1473	155
1493	352
1513	433
1533	0
1553	34
1573	9
1593	222
1613	15
1633	34
1653	23
1673	34
1693	15
1713	31
1733	201
1753	39
1773	4
1797	3
1813	51
1833	55
1853	71
1873	0
1893	99
1913	197
1933	176
1953	85
1973	226
1993	183
2013	159
2033	238
2053	196
2073	94
2081	144
2113	72
2133	45
2153	85
2173	117
2193	69
2213	84
2233	47
2252	57
2272	225
2292	154
2312	193
2332	127
2352	191
2372	78
2395	152
2413	19
2433	135
2453	27
2473	263
2493	322
2513	15
2533	37
2553	196
2573	295
2593	17
2613	71
2633	104
2653	360
2673	240
2693	353
2713	343
2733	410
2753	325
2774	326
2793	325
2810	290
2833	277
2853	371
2873	359
2893	446
2913	234
2933	304
2953	220
2973	333
2993	353
3013	348
3033	329
3054	400
3073	342
3093	376
3113	146
3133	255
3153	389
3173	289
3193	331
3213	213
3234	329
3251	517
3273	332
3290	129
3313	322
3333	218
3353	148
3373	317
3393	176
3413	257
3433	222
3453	325
3473	174
3493	252
3513	307
3533	394
3553	114
3573	389
3593	330
3613	205
3633	116
3653	166
3673	190
3693	109
3713	338
3733	154
3753	207
3773	196
3793	350
3813	242
3833	296
3853	95
];

ddat.ratio = [
20	0.386363636363636
40	0.771428571428571
60	0.0961538461538462
80	0.188235294117647
100	0.175257731958763
120	0.087719298245614
140	0.0526315789473684
153	0.0186335403726708
173	0.0173697270471464
193	0.0163934426229508
213	0.142857142857143
233	0.139705882352941
253	0.108695652173913
273	0.137931034482759
293	0.0838709677419355
313	0.107142857142857
330	0.225806451612903
353	0.222222222222222
373	0.134751773049645
389	0.607547169811321
413	0.545454545454545
434	0.215827338129496
449	0.643712574850299
473	0.272727272727273
491	0.45253164556962
513	0.248427672955975
531	0.47682119205298
553	0.631034482758621
575	0.24390243902439
593	0.370192307692308
617	0.714285714285714
633	0.573529411764706
653	0.76
673	0.795918367346939
693	0.326923076923077
711	0.76425855513308
733	0.39375
753	0.515037593984962
773	0.662251655629139
793	0.0662650602409639
813	0.0942857142857143
836	1.50415512465374
853	1.04774535809019
892	0.762790697674419
913	1.77368421052632
973	2.59523809523809
1193	0.483870967741935
1233	2.75
1253	9.03030303030303
1273	5.6
1293	6.63636363636364
1313	2.08163265306123
1333	1.28125
1353	2.0625
1373	1
1393	1.13636363636364
1413	5.09090909090909
1433	1.36842105263158
1453	0.720430107526882
1473	1.00645161290323
1493	0.127840909090909
1513	0.374133949191686
1553	7.61764705882353
1573	13.5555555555556
1613	7.93333333333333
1673	2.29411764705882
1693	3.06666666666667
1713	19.741935483871
1733	2.01990049751244
1833	4.10909090909091
1853	1.29577464788732
1893	1.31313131313131
1913	0.680203045685279
1933	0.375
1953	0.470588235294118
1973	0.345132743362832
1993	0.284153005464481
2013	0.408805031446541
2033	0.550420168067227
2053	0.423469387755102
2073	0.553191489361702
2081	0.631944444444444
2113	0.819444444444444
2133	0.4
2153	0.741176470588235
2173	0.786324786324786
2193	0.681159420289855
2213	0.773809523809524
2233	0.468085106382979
2252	1.07017543859649
2272	0.506666666666667
2292	0.649350649350649
2312	0.55440414507772
2332	0.488188976377953
2352	0.659685863874346
2372	0.58974358974359
2395	0.401315789473684
2413	0.368421052631579
2433	1.16296296296296
2453	0.407407407407407
2473	0.844106463878327
2493	0.58695652173913
2513	2.53333333333333
2533	0.540540540540541
2553	0.163265306122449
2573	0.216949152542373
2593	0.176470588235294
2613	0.577464788732394
2633	1.26923076923077
2653	0.305555555555556
2673	0.670833333333333
2693	0.492917847025496
2713	0.19533527696793
2733	0.3
2753	0.486153846153846
2774	0.187116564417178
2793	0.32
2810	0.579310344827586
2833	0.891696750902527
2853	0.498652291105121
2873	1.06406685236769
2893	0.426008968609865
2913	0.354700854700855
2933	0.595394736842105
2953	0.572727272727273
2973	0.447447447447448
2993	0.396600566572238
3013	0.419540229885058
];

ddat.dysoxic = [
20	7.14285714285714
40	9.375
60	8.88888888888889
80	7.14285714285714
100	36
120	9.9009900990099
140	6.93069306930693
153	11.8110236220472
173	10.0609756097561
193	2.22222222222222
213	23.5294117647059
233	7.75862068965517
253	0
273	2.08333333333333
293	0
313	0.289017341040462
330	0
353	4.54545454545454
373	1.6260162601626
389	2.85714285714286
413	1.97368421052632
434	0.769230769230769
449	5.03597122302158
473	6.25
491	2.56410256410256
513	3.14685314685315
531	0.704225352112676
553	7.66129032258065
575	0
593	6.91489361702128
617	24.390243902439
633	35.2941176470588
653	15.6626506024096
673	9.72222222222222
693	24.7787610619469
711	39.2670157068063
733	33.59375
753	38.0487804878049
773	27.1276595744681
793	68.75
813	90.5084745762712
836	38.0090497737557
853	78.7671232876712
873	84.3243243243243
892	52.3809523809524
913	10.7843137254902
933	43.1578947368421
953	34.1463414634146
973	44.5652173913044
990	38.6473429951691
1013	42.0689655172414
1033	3.01204819277108
1057	12.3711340206186
1073	16.1490683229814
1093	9.12052117263844
1113	30
1133	30.0813008130081
1153	50
1173	23.1707317073171
1193	19.2307692307692
1213	0.27027027027027
1233	0
1253	3.2258064516129
1273	12.5
1293	27.2727272727273
1313	11.3636363636364
1333	8.69565217391304
1353	10.6382978723404
1373	12.0879120879121
1393	13.2075471698113
1413	55.5555555555556
1433	22.2222222222222
1453	12.5
1473	7.2992700729927
1493	1.42857142857143
1513	32.9383886255924
1533	0
1553	37.9310344827586
1573	11.1111111111111
1593	61.6915422885572
1613	28.5714285714286
1633	3.03030303030303
1653	20
1673	97.0588235294118
1693	78.5714285714286
1713	88.8888888888889
1733	7.7319587628866
1753	6.66666666666667
1773	50
1797	0
1813	97.9166666666667
1833	90.5660377358491
1853	45.7142857142857
1873	0
1893	2.12765957446809
1913	0.564971751412429
1933	4.45859872611465
1953	4.44444444444444
1973	0
1993	2.22222222222222
2013	56.3636363636364
2033	0
2053	0
2073	0
2081	0
2113	2.85714285714286
2133	0
2153	1.31578947368421
2173	0
2193	0
2213	1.5625
2233	0
2252	3.33333333333333
2272	9.63855421686747
2292	0.900900900900901
2312	3.36134453781513
2332	1.17647058823529
2352	0.578034682080925
2372	1.63934426229508
2395	3.81679389312977
2413	0
2433	3.50877192982456
2453	26.9230769230769
2473	2.45098039215686
2493	7.53424657534247
2513	0
2533	9.67741935483871
2553	29.8429319371728
2573	9.44055944055944
2593	6.25
2613	4.6875
2633	2.08333333333333
2653	36.7781155015198
2673	7.79816513761468
2693	16.9871794871795
2713	30.0884955752212
2733	23.8726790450928
2753	22.3776223776224
2774	50.6711409395973
2793	22.2614840989399
2810	20
2833	13.1578947368421
2853	24.6710526315789
2873	11.6129032258065
2893	1.80995475113122
2913	5.43478260869565
2933	8.9041095890411
2953	2.35849056603774
2973	2.11480362537764
2993	46.0526315789474
3013	19.8675496688742
3033	9.3167701863354
3054	10.7361963190184
3073	11.9298245614035
3093	11.0032362459547
3113	10.0840336134454
3133	8.7719298245614
3153	52.0833333333333
3173	13.3640552995392
3193	10.6060606060606
3213	26.0204081632653
3234	2.47933884297521
3251	9.43396226415094
3273	1.22324159021407
3290	6.18556701030928
3313	0.469483568075117
3333	2.25988700564972
3353	1.85185185185185
3373	0
3393	0
3413	18.0327868852459
3433	6.84931506849315
3453	21.9745222929936
3473	0.606060606060606
3493	22.0657276995305
3513	7.59075907590759
3533	1.53061224489796
3553	0.925925925925926
3573	43.4666666666667
3593	3.55987055016181
3613	3.68098159509202
3633	2.89855072463768
3653	2.97029702970297
3673	0
3693	2.85714285714286
3713	3.125
3733	12.781954887218
3753	10.3626943005181
3773	11.1702127659574
3793	6.28272251308901
3813	3.33333333333333
3833	0
3853	4.16666666666667
];

ddat.suboxic = [
20	92.8571428571429
40	90.625
60	91.1111111111111
80	92.8571428571429
100	64
120	90.0990099009901
140	93.0693069306931
153	88.1889763779528
173	89.9390243902439
193	97.7777777777778
213	76.4705882352941
233	92.2413793103448
253	100
273	97.9166666666667
293	100
313	99.7109826589596
330	100
353	95.4545454545455
373	98.3739837398374
389	97.1428571428571
413	98.0263157894737
434	99.2307692307692
449	94.9640287769784
473	93.75
491	97.4358974358974
513	96.8531468531469
531	99.2957746478873
553	92.3387096774194
575	100
593	93.0851063829787
617	75.609756097561
633	64.7058823529412
653	84.3373493975904
673	90.2777777777778
693	73.9130434782609
711	60.7329842931937
733	66.40625
753	61.6504854368932
773	69.1919191919192
793	30.2013422818792
813	9.21052631578947
836	59.5652173913044
853	19.8717948717949
873	13.4883720930233
892	43.1654676258993
913	83.495145631068
933	53.2663316582915
953	63.5071090047393
973	49.0384615384615
990	55.7017543859649
1013	55.4817275747508
1033	95.7831325301205
1057	65.8163265306122
1073	77.2455089820359
1093	88.5714285714286
1113	66.025641025641
1133	69.9186991869919
1153	46.2264150943396
1173	72.9411764705882
1193	80.7692307692308
1213	99.7297297297297
1233	94.4444444444444
1253	93.5483870967742
1273	62.5
1293	18.1818181818182
1313	56.8181818181818
1333	47.8260869565217
1353	61.7021276595745
1373	30.7692307692308
1393	71.6981132075472
1413	33.3333333333333
1433	50
1453	71.5909090909091
1473	70.8029197080292
1493	98.5714285714286
1513	66.5876777251185
1533	0
1553	62.0689655172414
1573	88.8888888888889
1593	38.3084577114428
1613	71.4285714285714
1633	96.969696969697
1653	80
1673	2.94117647058824
1693	21.4285714285714
1713	11.1111111111111
1733	92.2680412371134
1753	93.3333333333333
1773	50
1797	100
1813	2.08333333333333
1833	9.43396226415094
1853	54.2857142857143
1873	0
1893	10.6382978723404
1913	8.47457627118644
1933	19.7452229299363
1953	22.2222222222222
1973	19.3548387096774
1993	3.33333333333333
2013	18.1818181818182
2033	9.02255639097744
2053	5.33333333333333
2073	9.67741935483871
2081	27.4725274725275
2113	17.1428571428571
2133	11.3636363636364
2153	19.7368421052632
2173	5.40540540540541
2193	4.6875
2213	26.5625
2233	30.7692307692308
2252	26.6666666666667
2272	31.3253012048193
2292	44.1441441441441
2312	11.7647058823529
2332	52.9411764705882
2352	4.04624277456647
2372	13.1147540983607
2395	19.8473282442748
2413	0
2433	15.7894736842105
2453	30.7692307692308
2473	14.2156862745098
2493	25.6849315068493
2513	30
2533	38.7096774193548
2553	29.8429319371728
2573	65.7342657342657
2593	6.25
2613	35.9375
2633	9.375
2653	37.0820668693009
2673	29.3577981651376
2693	31.7307692307692
2713	59.882005899705
2733	20.1591511936339
2753	55.9440559440559
2774	27.8523489932886
2793	35.6890459363958
2810	28
2833	44.3609022556391
2853	45.7236842105263
2873	46.4516129032258
2893	48.4162895927602
2913	62.5
2933	24.3150684931507
2953	19.811320754717
2973	18.1268882175227
2993	29.9342105263158
3013	35.4304635761589
3033	54.9689440993789
3054	67.7914110429448
3073	41.7543859649123
3093	39.1585760517799
3113	52.9411764705882
3133	20.1754385964912
3153	37.1527777777778
3173	36.8663594470046
3193	67.8030303030303
3213	52.5510204081633
3234	66.1157024793389
3251	69.3920335429769
3273	32.7217125382263
3290	47.4226804123711
3313	33.3333333333333
3333	25.9887005649718
3353	39.8148148148148
3373	7.71812080536913
3393	16.025641025641
3413	36.0655737704918
3433	49.7716894977169
3453	53.5031847133758
3473	9.6969696969697
3493	25.8215962441315
3513	84.1584158415842
3533	98.2142857142857
3553	32.4074074074074
3573	48.5333333333333
3593	19.0938511326861
3613	34.9693251533742
3633	36.231884057971
3653	29.7029702970297
3673	25.1798561151079
3693	40
3713	6.59722222222222
3733	6.76691729323308
3753	5.18134715025907
3773	36.7021276595745
3793	63.8743455497382
3813	64.7619047619048
3833	61.0328638497653
3853	45.8333333333333
];

ddat.hypoxic = [
20	0
40	0
60	0
80	0
100	0
120	0
140	0
153	0
173	0
193	0
213	0
233	0
253	0
273	0
293	0
313	0
330	0
353	0
373	0
389	0
413	0
434	0
449	0
473	0
491	0
513	0
531	0
553	0
575	0
593	0
617	0
633	0
653	0
673	0
693	0
711	0
733	0
753	0
773	0
793	0
813	0
836	0
853	0
873	0
892	0
913	4.85436893203883
933	1.00502512562814
953	0.473933649289099
973	0
990	0
1013	0.332225913621263
1033	1.20481927710843
1057	20.9183673469388
1073	3.59281437125749
1093	0
1113	1.28205128205128
1133	0
1153	0.943396226415094
1173	1.17647058823529
1193	0
1213	0
1233	5.55555555555556
1253	3.2258064516129
1273	25
1293	54.5454545454545
1313	31.8181818181818
1333	43.4782608695652
1353	27.6595744680851
1373	57.1428571428571
1393	15.0943396226415
1413	11.1111111111111
1433	27.7777777777778
1453	15.9090909090909
1473	21.8978102189781
1493	0
1513	0.473933649289099
1533	0
1553	0
1573	0
1593	0
1613	0
1633	0
1653	0
1673	0
1693	0
1713	0
1733	0
1753	0
1773	0
1797	0
1813	0
1833	0
1853	0
1873	0
1893	87.2340425531915
1913	90.9604519774011
1933	75.796178343949
1953	73.3333333333333
1973	80.6451612903226
1993	94.4444444444445
2013	25.4545454545455
2033	90.9774436090226
2053	94.6666666666667
2073	90.3225806451613
2081	72.5274725274725
2113	80
2133	88.6363636363636
2153	78.9473684210526
2173	94.5945945945946
2193	95.3125
2213	71.875
2233	69.2307692307692
2252	70
2272	59.0361445783133
2292	54.9549549549549
2312	84.8739495798319
2332	45.8823529411765
2352	95.3757225433526
2372	85.2459016393443
2395	76.3358778625954
2413	100
2433	80.7017543859649
2453	42.3076923076923
2473	83.3333333333333
2493	66.7808219178082
2513	70
2533	51.6129032258064
2553	40.3141361256545
2573	24.8251748251748
2593	87.5
2613	59.375
2633	88.5416666666667
2653	26.1398176291793
2673	62.8440366972477
2693	51.2820512820513
2713	10.0294985250737
2733	55.9681697612732
2753	21.6783216783217
2774	21.4765100671141
2793	42.0494699646643
2810	52
2833	42.4812030075188
2853	29.6052631578947
2873	41.9354838709677
2893	49.7737556561086
2913	32.0652173913044
2933	66.7808219178082
2953	77.8301886792453
2973	79.7583081570997
2993	24.0131578947368
3013	44.7019867549669
3033	35.7142857142857
3054	21.4723926380368
3073	46.3157894736842
3093	49.8381877022654
3113	36.9747899159664
3133	71.0526315789474
3153	10.7638888888889
3173	49.7695852534562
3193	21.5909090909091
3213	21.4285714285714
3234	31.404958677686
3251	21.1740041928721
3273	66.0550458715596
3290	46.3917525773196
3313	66.1971830985916
3333	71.7514124293785
3353	58.3333333333333
3373	92.2818791946309
3393	83.974358974359
3413	45.9016393442623
3433	43.37899543379
3453	24.5222929936306
3473	89.6969696969697
3493	52.112676056338
3513	8.25082508250825
3533	0.255102040816326
3553	66.6666666666667
3573	8
3593	77.3462783171521
3613	61.3496932515337
3633	60.8695652173913
3653	67.3267326732673
3673	74.8201438848921
3693	57.1428571428571
3713	90.2777777777778
3733	80.4511278195489
3753	84.4559585492228
3773	52.1276595744681
3793	29.8429319371728
3813	31.9047619047619
3833	38.9671361502347
3853	50
];

ddat.diversity = [
20	1.026
40	1.201
60	1.214
80	1.396
100	1.823
120	1.29
140	1.023
153	1.516
173	1.436
193	1.29
213	1.657
233	1.5
253	0.8188
273	0.9247
293	0.9783
313	0.6155
330	0.9389
353	1.277
373	1.235
389	1.542
413	1.062
434	0.887
449	1.303
473	1.69
491	1.28
513	0.6863
531	1.062
553	1.417
575	1.172
593	1.167
617	1.89
633	2.172
653	1.697
673	1.682
693	1.877
711	2.114
733	1.636
753	1.659
773	2.028
793	1.375
813	1.119
836	2.145
853	1.764
873	1.904
892	1.655
913	1.909
933	1.765
953	1.761
973	1.727
990	2.055
1013	2.085
1033	0.5784
1057	2.343
1073	1.439
1093	1.091
1113	1.649
1133	1.292
1153	1.938
1173	1.674
1193	1.672
1213	0.2484
1233	0.7869
1253	1.633
1273	1.359
1293	1.547
1313	2.117
1333	2.42
1353	1.774
1373	2.191
1393	1.702
1413	1.666
1433	2.001
1453	1.832
1473	2.147
1493	1.048
1513	1.297
1533	0
1553	1.831
1573	0.8487
1593	1.422
1613	1.529
1633	0.7714
1653	1.327
1673	0.4845
1693	1.287
1713	1.353
1733	1.493
1753	1.899
1773	1.04
1797	1.099
1813	0.5458
1833	0.8287
1853	0.9622
1873	0
1893	1.905
1913	1.59
1933	1.478
1953	1.575
1973	1.511
1993	1.628
2013	1.57
2033	1.886
2053	2.007
2073	1.639
2081	2.106
2113	2.146
2133	1.559
2153	1.889
2173	1.205
2193	0.8886
2213	1.849
2233	2.501
2252	2.063
2272	1.963
2292	1.942
2312	2.044
2332	2.07
2352	1.57
2372	1.56
2395	1.845
2413	1.133
2433	2.1
2453	2.24
2473	2.23
2493	1.602
2513	1.934
2533	2.295
2553	2.027
2573	1.694
2593	1.222
2613	2.016
2633	1.57
2653	1.971
2673	2.019
2693	1.959
2713	1.498
2733	1.953
2753	1.986
2774	1.841
2793	1.96
2810	1.973
2833	2.155
2853	2.566
2873	2.236
2893	1.871
2913	2.148
2933	1.706
2953	1.303
2973	1.298
2993	2.087
3013	2.079
3033	1.748
3054	1.561
3073	2.149
3093	2.151
3113	2.068
3133	2.089
3153	1.937
3173	2.431
3193	2.263
3213	2.269
3234	2.03
3251	1.937
3273	1.201
3290	2.353
3313	2.15
3333	1.943
3353	2.353
3373	0.8314
3393	1.139
3413	1.844
3433	1.593
3453	1.838
3473	1.407
3493	2.087
3513	1.354
3533	0.9196
3553	1.488
3573	1.884
3593	1.659
3613	2.14
3633	2.283
3653	2.146
3673	2.127
3693	1.853
3713	1.308
3733	1.845
3753	1.525
3773	1.814
3793	1.997
3813	2.199
3833	2.443
3853	1.993
];

ddat.bdo = [
20	0.164951768488746
40	0.193086816720257
60	0.195176848874598
80	0.22443729903537
100	0.293086816720257
120	0.207395498392283
140	0.164469453376206
153	0.243729903536977
173	0.230868167202572
193	0.207395498392283
213	0.266398713826367
233	0.241157556270096
273	0.148665594855306
313	0.0989549839228296
353	0.205305466237942
373	0.198553054662379
389	0.247909967845659
413	0.170739549839228
434	0.142604501607717
449	0.209485530546624
473	0.271704180064309
491	0.205787781350482
513	0.110337620578778
531	0.170739549839228
553	0.227813504823151
593	0.187620578778135
617	0.303858520900322
633	0.3491961414791
653	0.272829581993569
673	0.270418006430868
693	0.301768488745981
711	0.339871382636656
733	0.263022508038585
753	0.266720257234727
773	0.326045016077171
793	0.221061093247588
813	0.179903536977492
836	0.344855305466238
853	0.283601286173633
873	0.306109324758842
892	0.266077170418006
913	0.462117078593194
933	0.295140666094366
953	0.289963712296485
973	0.277652733118971
990	0.330385852090032
1013	0.339126651545705
1033	0.235847496554892
1057	0.690876758289688
1073	0.322345207258594
1093	0.17540192926045
1113	0.285604343471615
1133	0.207717041800643
1153	0.320834821960224
1173	0.29329211564952
1193	0.268810289389067
1213	0.039935691318328
1233	0.626511254019293
1253	0.512540192926045
1273	0.551822079314041
1293	0.582047159699893
1313	0.708774750380775
1333	0.805734190782422
1353	0.646320114326545
1373	0.764949216556934
1393	0.540300107181136
1413	0.35117899249732
1433	0.599481957842086
1453	0.574533762057878
1473	0.720176848874598
1493	0.168488745980707
1513	0.215613098903104
1553	0.294372990353698
1573	0.136446945337621
1593	0.228617363344051
1613	0.245819935691318
1633	0.124019292604502
1653	0.213344051446945
1673	0.0778938906752412
1693	0.206913183279743
1713	0.217524115755627
1733	0.240032154340836
1753	0.305305466237942
1773	0.167202572347267
1813	0.0877491961414791
1833	0.133231511254019
1853	0.154694533762058
1893	0.794365334558261
1913	0.752540589893216
1933	0.709842801000357
1953	0.724644005512173
1973	0.742926045016077
1993	0.750242081531581
2013	0.407967131118257
2033	0.803215434083601
2053	0.822668810289389
2073	0.763504823151125
2081	0.838585209003215
2113	0.827774697860073
2133	0.75064308681672
2153	0.795501027884666
2173	0.693729903536977
2193	0.642861736334405
2213	0.786628583156598
2233	0.902090032154341
2252	0.8089447529962
2272	0.745419416708975
2292	0.804154133388653
2312	0.809569744296432
2332	0.820297427652733
2352	0.74939952736993
2372	0.741369896256749
2395	0.772814270402695
2413	0.682154340836013
2433	0.816787245444802
2453	0.6656841729189
2473	0.844235186035829
2493	0.706865025856832
2513	0.810932475884244
2533	0.790023692672195
2553	0.613197677208811
2573	0.634592164840213
2593	0.663129689174705
2613	0.787530389773351
2633	0.740917322689138
2653	0.524610497537941
2673	0.769403265544745
2693	0.69053862294884
2713	0.365836012861736
2733	0.664485477134098
2753	0.565324350533354
2774	0.444817916697824
2793	0.642035617116003
2810	0.678313683458378
2833	0.728219779264795
2853	0.685267465653318
2873	0.751051795606865
2893	0.783259998871778
2913	0.772873852462836
2933	0.715452997919425
2953	0.694779648193683
2973	0.695766542874432
2993	0.506892048971212
3013	0.6803982191442
3033	0.677580663044683
3054	0.584297963558414
3073	0.743088753728741
3093	0.755394403776425
3113	0.725333027101516
3133	0.780907035087099
3153	0.397050150112807
3173	0.784996596803342
3193	0.699120484206544
3213	0.590597448397469
3234	0.789781193631872
3251	0.657305201955689
3273	0.683995907629348
3290	0.819472290523927
3313	0.842138037226575
3333	0.797112245649346
3353	0.862911204551076
3373	0.633665594855305
3393	0.683118971061093
3413	0.655437381482398
3433	0.687927506577024
3453	0.559197022419945
3473	0.722850083083364
3493	0.686796369408604
3513	0.478101554126474
3533	0.219274230592559
3553	0.732378980751443
3573	0.380614097929127
3593	0.744720257234727
3613	0.815749560152885
3633	0.844314527915814
3653	0.823889316607038
3673	0.841961414790997
3693	0.774100444036135
3713	0.693560764532208
3733	0.728075407115444
3753	0.690532040131429
3773	0.70340457726499
3793	0.734104571508458
3813	0.806239680194664
3833	0.892765273311897
3853	0.78195646796933
];

ddat.sdo = [
20	0.471428571428571
40	0.4625
60	0.464444444444444
80	0.471428571428571
100	0.356
120	0.46039603960396
140	0.472277227722772
153	0.452755905511811
173	0.459756097560976
193	0.491111111111111
213	0.405882352941177
233	0.468965517241379
253	0.5
273	0.491666666666667
293	0.5
313	0.498843930635838
330	0.5
353	0.481818181818182
373	0.49349593495935
389	0.488571428571428
413	0.492105263157895
434	0.496923076923077
449	0.479856115107914
473	0.475
491	0.48974358974359
513	0.487412587412587
531	0.497183098591549
553	0.469354838709677
575	0.5
593	0.472340425531915
617	0.402439024390244
633	0.358823529411765
653	0.437349397590362
673	0.461111111111111
693	0.394343978453251
711	0.342931937172775
733	0.365625
753	0.346301207672271
773	0.373087255534064
793	0.219756711409396
813	0.136561106155219
836	0.335835136730277
853	0.178126097646646
873	0.151766184789441
892	0.268208290510449
913	0.501075575861413
933	0.324564929912722
953	0.358790891226448
973	0.289757525083612
990	0.317156114924994
1013	0.324460992095314
1033	0.5
1057	0.655228276877761
1073	0.456268828802023
1093	0.451977664029781
1113	0.379358974358974
1133	0.379674796747968
1153	0.295283018867925
1173	0.405523672883788
1193	0.423076923076923
1213	0.498918918918919
1233	0.555555555555556
1253	0.519354838709677
1273	0.7
1293	0.936363636363636
1313	0.772727272727273
1333	0.9
1353	0.734042553191489
1373	1.02307692307692
1393	0.59811320754717
1413	0.388888888888889
1433	0.688888888888889
1453	0.609090909090909
1473	0.68978102189781
1493	0.494285714285714
1513	0.372985781990521
1533	0
1553	0.348275862068965
1573	0.455555555555555
1593	0.253233830845771
1613	0.385714285714286
1633	0.487878787878788
1653	0.42
1673	0.111764705882353
1693	0.185714285714286
1713	0.144444444444444
1733	0.469072164948454
1753	0.473333333333333
1773	0.3
1797	0.5
1813	0.108333333333333
1833	0.137735849056604
1853	0.317142857142857
1873	0
1893	1.36382978723404
1913	1.40734463276836
1933	1.24012738853503
1953	1.21555555555556
1973	1.30645161290323
1993	1.43555555555556
2013	0.529090909090909
2033	1.40977443609023
2053	1.44666666666667
2073	1.40322580645161
2081	1.22527472527472
2113	1.28857142857143
2133	1.38636363636364
2153	1.28421052631579
2173	1.44594594594595
2193	1.453125
2213	1.2125
2233	1.19230769230769
2252	1.18666666666667
2272	1.05180722891566
2292	1.04594594594595
2312	1.33529411764706
2332	0.954117647058824
2352	1.4514450867052
2372	1.34590163934426
2395	1.24809160305344
2413	1.5
2433	1.29298245614035
2453	0.815384615384615
2473	1.32352941176471
2493	1.13767123287671
2513	1.2
2533	0.97741935483871
2553	0.783769633507853
2573	0.71048951048951
2593	1.35
2613	1.075
2633	1.37708333333333
2653	0.614285714285714
2673	1.09724770642202
2693	0.944871794871795
2713	0.479941002949852
2733	0.964190981432361
2753	0.627272727272727
2774	0.512080536912752
2793	0.831448763250883
2810	0.94
2833	0.87218045112782
2853	0.697368421052632
2873	0.872903225806452
2893	0.990497737556561
2913	0.798913043478261
2933	1.13219178082192
2953	1.2688679245283
2973	1.28912386706949
2993	0.555921052631579
3013	0.867549668874172
3033	0.819875776397516
3054	0.671779141104294
3073	0.915438596491228
3093	0.954368932038835
3113	0.829411764705882
3133	1.17543859649123
3153	0.399305555555556
3173	0.944239631336406
3193	0.673484848484848
3213	0.610204081632653
3234	0.804132231404959
3251	0.674004192872117
3273	1.15565749235474
3290	0.939175257731959
3313	1.16009389671361
3333	1.20847457627119
3353	1.07592592592593
3373	1.42281879194631
3393	1.33974358974359
3413	0.886885245901639
3433	0.906392694063927
3453	0.657324840764331
3473	1.39454545454545
3493	0.932863849765258
3513	0.552145214521452
3533	0.496428571428571
3553	1.16296296296296
3573	0.406133333333333
3593	1.25922330097087
3613	1.09877300613497
3633	1.09710144927536
3653	1.16138613861386
3673	1.24820143884892
3693	1.06
3713	1.39027777777778
3733	1.25338345864662
3753	1.30310880829015
3773	0.976595744680851
3793	0.773298429319372
3813	0.805714285714286
3833	0.889671361502347
3853	0.983333333333333
];
