# Supplementary material for: Links between fish abundance and ocean biogeochemistry as recorded in marine sediments
Source: PLoS One. 2018 Aug 1;13(8):e0199420. doi: 10.1371/journal.pone.0199420 (PMC6070179; doi:10.1371/journal.pone.0199420)
Supplement: S1 File — A zipped archive of the complete MATLAB analysis code used in this paper. (ZIP) [file pone.0199420.s005.zip › Analysis Code/santabarbara/core214.m]

clear ddat
clear tdat

ddat = struct;
tdat = struct;

tdat.sar = [
1995	0
1985	0
1975	0
1965	0
1955	2
1945	0
1935	1
1925	1
1915	3
1905	1
1895	3
1885	2
1875	0
1865	0
1855	0
1845	0
1835	1
1825	1
1815	0
1805	2
1795	0
1785	0
1775	4
1765	1
1755	0
1745	0
1735	0
1725	0
1715	0
1705	1
1695	0
1685	0
1675	0
1665	0
1655	0
1645	0
1635	0
1625	0
1615	0
1605	0
1595	0
1585	0
1575	0
1565	0
1555	7
1545	4
1535	1
1525	0
1515	1
1505	0
1495	0
1485	0
1475	0
1465	1
1455	0
1445	1
1435	0
1425	0
1415	0
1405	0
1395	1
1385	3
1375	0
1365	2
1355	1
1345	2
1335	0
1325	0
1315	0
1305	0
1295	4
1285	1
1275	0
1265	4
1255	3
1245	1
1235	0
1225	0
1215	0
1205	0
1195	0
1185	2
1175	3
1165	4
1155	2
1145	0
1135	0
1125	0
1115	0
1105	0
1095	1
1085	1
1075	0
1065	0
1055	0
1045	0
1035	1
1025	5
1015	8
1005	2
995	1
985	0
975	4
965	4
955	5
945	5
935	5
925	2
915	2
905	3
895	2
885	0
875	0
865	0
855	0
845	0
835	0
825	0
815	1
805	0
795	0
785	0
775	0
765	1
755	0
745	0
735	0
725	0
715	0
705	4
695	1
685	3
675	0
665	0
655	0
645	0
635	1
625	0
615	6
605	7
595	1
585	0
575	1
565	0
555	0
545	1
535	2
525	5
515	5
505	1
495	2
485	2
475	2
465	2
455	1
445	1
435	1
425	5
415	3
405	3
395	1
385	4
375	7
365	1
355	3
345	3
335	1
325	1
315	1
305	0
295	1
285	4
275	2
265	6
255	5
245	3
235	0
225	0
215	0
205	2
195	0
185	1
175	1
165	1
155	1
145	1
];

tdat.anch = [
1995	0
1985	0
1975	0
1965	0
1955	2
1945	2
1935	1
1925	3
1915	0
1905	1
1895	4
1885	2
1875	2
1865	1
1855	1
1845	5
1835	1
1825	0
1815	0
1805	0
1795	2
1785	0
1775	0
1765	4
1755	3
1745	1
1735	2
1725	0
1715	1
1705	1
1695	1
1685	1
1675	1
1665	5
1655	0
1645	0
1635	1
1625	2
1615	2
1605	1
1595	1
1585	3
1575	3
1565	1
1555	2
1545	1
1535	1
1525	1
1515	6
1505	2
1495	7
1485	3
1475	2
1465	1
1455	0
1445	1
1435	1
1425	2
1415	3
1405	2
1395	6
1385	13
1375	7
1365	4
1355	4
1345	0
1335	1
1325	1
1315	0
1305	0
1295	6
1285	8
1275	5
1265	4
1255	4
1245	2
1235	2
1225	2
1215	1
1205	0
1195	3
1185	6
1175	4
1165	3
1155	3
1145	10
1135	6
1125	1
1115	2
1105	2
1095	13
1085	3
1075	4
1065	5
1055	9
1045	6
1035	4
1025	2
1015	3
1005	1
995	3
985	2
975	3
965	7
955	4
945	5
935	7
925	3
915	1
905	7
895	3
885	6
875	18
865	3
855	6
845	7
835	6
825	3
815	2
805	10
795	6
785	2
775	4
765	2
755	9
745	5
735	5
725	7
715	6
705	10
695	2
685	1
675	8
665	9
655	4
645	2
635	5
625	3
615	10
605	8
595	4
585	9
575	4
565	5
555	4
545	7
535	9
525	10
515	12
505	5
495	2
485	1
475	6
465	11
455	16
445	13
435	7
425	6
415	9
405	10
395	12
385	9
375	9
365	11
355	2
345	10
335	4
325	2
315	2
305	7
295	6
285	3
275	6
265	6
255	4
245	4
235	2
225	3
215	4
205	6
195	5
185	2
175	5
165	7
155	5
145	3
];

tdat.hake = [
1995	-0
1985	-0
1975	-0
1965	-0
1955	3
1945	5
1935	5
1925	4
1915	5
1905	4
1895	4
1885	4
1875	4
1865	3
1855	3
1845	10
1835	5
1825	3
1815	1
1805	1
1795	-0
1785	-0
1775	8
1765	3
1755	4
1745	16
1735	17
1725	12
1715	3
1705	3
1695	-0
1685	1
1675	1
1665	6
1655	1
1645	2
1635	5
1625	3
1615	4
1605	9
1595	11
1585	8
1575	6
1565	3
1555	2
1545	0
1535	-0
1525	13
1515	12
1505	11
1495	15
1485	14
1475	13
1465	2
1455	0
1445	0
1435	1
1425	2
1415	8
1405	18
1395	17
1385	46
1375	7
1365	16
1355	16
1345	5
1335	5
1325	1
1315	0
1305	2
1295	4
1285	2
1275	8
1265	2
1255	4
1245	4
1235	3
1225	1
1215	0
1205	2
1195	5
1185	6
1175	3
1165	7
1155	10
1145	6
1135	5
1125	5
1115	8
1105	10
1095	9
1085	7
1075	12
1065	9
1055	5
1045	50
1035	2
1025	50
1015	3
1005	3
995	8
985	8
975	12
965	12
955	9
945	6
935	7
925	5
915	7
905	3
895	6
885	3
875	5
865	9
855	3
845	7
835	6
825	15
815	13
805	9
795	12
785	13
775	3
765	2
755	6
745	7
735	11
725	19
715	16
705	18
695	9
685	6
675	15
665	8
655	21
645	13
635	10
625	2
615	10
605	6
595	2
585	0
575	4
565	3
555	11
545	7
535	6
525	11
515	3
505	6
495	12
485	10
475	5
465	3
455	4
445	12
435	43
425	3
415	13
405	5
395	1
385	4
375	7
365	3
355	11
345	26
335	10
325	8
315	12
305	11
295	12
285	7
275	3
265	6
255	11
245	12
235	6
225	2
215	24
205	8
195	9
185	18
175	3
165	13
155	17
145	6
];

tdat.oth = [
1995	-0
1985	-0
1975	-0
1965	0
1955	0
1945	3
1935	1
1925	1
1915	-0
1905	1
1895	1
1885	1
1875	-0
1865	2
1855	1
1845	-0
1835	-0
1825	1
1815	5
1805	4
1795	4
1785	2
1775	9
1765	4
1755	1
1745	3
1735	2
1725	2
1715	-0
1705	-0
1695	-0
1685	1
1675	1
1665	2
1655	3
1645	3
1635	1
1625	1
1615	2
1605	4
1595	3
1585	7
1575	1
1565	1
1555	4
1545	12
1535	15
1525	2
1515	1
1505	4
1495	3
1485	1
1475	3
1465	5
1455	8
1445	4
1435	7
1425	3
1415	2
1405	1
1395	1
1385	4
1375	1
1365	3
1355	1
1345	2
1335	3
1325	4
1315	2
1305	1
1295	2
1285	1
1275	5
1265	3
1255	4
1245	2
1235	1
1225	-0
1215	2
1205	4
1195	4
1185	1
1175	1
1165	1
1155	3
1145	3
1135	2
1125	4
1115	0
1105	6
1095	0
1085	5
1075	6
1065	3
1055	1
1045	2
1035	5
1025	8
1015	7
1005	2
995	4
985	1
975	1
965	3
955	3
945	1
935	2
925	2
915	-0
905	7
895	8
885	2
875	2
865	1
855	1
845	0
835	2
825	3
815	5
805	3
795	1
785	1
775	2
765	4
755	3
745	2
735	2
725	1
715	1
705	3
695	7
685	2
675	1
665	4
655	3
645	1
635	2
625	1
615	10
605	16
595	8
585	1
575	1
565	1
555	1
545	0
535	1
525	7
515	9
505	6
495	3
485	1
475	2
465	2
455	0
445	1
435	2
425	2
415	1
405	7
395	5
385	5
375	2
365	4
355	4
345	1
335	2
325	0
315	2
305	2
295	0
285	0
275	1
265	1
255	3
245	5
235	3
225	3
215	2
205	1
195	0
185	1
175	1
165	1
155	3
145	0
];

tdat.tot = [
1995	0
1985	0
1975	0
1965	0
1955	7
1945	10
1935	8
1925	9
1915	8
1905	6
1895	11
1885	8
1875	6
1865	5
1855	4
1845	15
1835	7
1825	5
1815	6
1805	7
1795	6
1785	2
1775	21
1765	12
1755	8
1745	20
1735	20
1725	14
1715	4
1705	4
1695	1
1685	3
1675	3
1665	13
1655	4
1645	5
1635	7
1625	6
1615	8
1605	14
1595	15
1585	18
1575	10
1565	5
1555	14
1545	17
1535	17
1525	16
1515	20
1505	17
1495	25
1485	18
1475	18
1465	9
1455	8
1445	7
1435	9
1425	7
1415	13
1405	21
1395	25
1385	66
1375	15
1365	25
1355	22
1345	9
1335	9
1325	6
1315	2
1305	3
1295	16
1285	12
1275	18
1265	13
1255	15
1245	9
1235	6
1225	3
1215	3
1205	6
1195	13
1185	15
1175	11
1165	15
1155	18
1145	19
1135	13
1125	10
1115	10
1105	19
1095	23
1085	17
1075	22
1065	18
1055	16
1045	59
1035	13
1025	65
1015	21
1005	8
995	16
985	11
975	20
965	26
955	21
945	17
935	21
925	13
915	11
905	21
895	20
885	12
875	26
865	14
855	11
845	14
835	14
825	21
815	22
805	22
795	19
785	16
775	9
765	10
755	19
745	15
735	19
725	28
715	24
705	36
695	20
685	13
675	25
665	22
655	29
645	17
635	18
625	7
615	37
605	38
595	16
585	11
575	10
565	10
555	17
545	15
535	18
525	34
515	29
505	18
495	20
485	15
475	16
465	19
455	22
445	27
435	53
425	17
415	26
405	26
395	20
385	23
375	26
365	20
355	20
345	40
335	17
325	11
315	17
305	21
295	19
285	15
275	13
265	20
255	24
245	25
235	12
225	9
215	31
205	17
195	15
185	22
175	10
165	22
155	25
145	10
];
