# Supplementary material for: Links between fish abundance and ocean biogeochemistry as recorded in marine sediments
Source: PLoS One. 2018 Aug 1;13(8):e0199420. doi: 10.1371/journal.pone.0199420 (PMC6070179; doi:10.1371/journal.pone.0199420)
Supplement: S1 File — A zipped archive of the complete MATLAB analysis code used in this paper. (ZIP) [file pone.0199420.s005.zip › Analysis Code/santabarbara/SPR090102KC.m]

clear ddat
clear tdat

ddat = struct;
tdat = struct;

tdat.anch = [
1492.59	0.17
1486.96	0.00
1481.33	0.04
1475.70	0.08
1470.07	0.16
1464.44	0.10
1458.81	0.04
1453.19	0.01
1447.56	0.01
1441.93	0.04
1436.30	0.46
1430.67	0.30
1425.04	0.09
1419.41	0.17
1413.78	0.01
1408.15	0.02
1402.52	0.05
1396.89	0.01
1391.26	0.00
1385.63	0.01
1380.00	0.00
1377.93	0.01
1372.74	0.01
1367.55	0.00
1362.36	0.10
1357.18	0.01
1351.99	0.06
1346.80	0.15
1341.62	0.05
1336.43	0.19
1331.24	0.06
1326.06	0.00
1320.87	0.01
1315.68	0.15
1310.50	0.25
1305.31	0.05
1300.12	0.01
1294.93	0.06
1289.75	0.10
1284.56	0.09
1279.37	0.23
1274.19	0.18
1269.00	0.03
1267.93	0.00
1262.60	0.00
1257.27	0.01
1251.94	0.05
1246.61	0.20
1241.28	0.17
1235.95	0.03
1230.62	0.03
1225.28	0.01
1219.95	0.04
1214.62	0.00
1209.29	0.07
1203.96	0.02
1198.63	0.00
1193.30	0.01
1187.97	0.00
1182.64	0.00
1177.30	0.00
1171.97	0.06
1166.64	0.16
1161.31	0.24
1155.98	0.27
1150.65	0.18
1145.32	0.12
1139.99	0.14
1134.66	0.44
1129.32	0.25
1123.99	0.18
1118.66	0.21
1113.33	0.11
1108.00	0.08
1097.00	0.06
1086.00	0.00
1075.00	0.05
1064.00	0.06
1053.00	0.31
1042.00	0.35
1031.00	0.36
1020.00	0.15
1009.00	0.14
];

tdat.sar = [
1492.59	0.01
1486.96	0.01
1481.33	0.00
1475.70	0.01
1470.07	0.04
1464.44	0.01
1458.81	0.01
1453.19	0.01
1447.56	0.00
1441.93	0.03
1436.30	0.11
1430.67	0.10
1425.04	0.00
1419.41	0.02
1413.78	0.00
1408.15	0.00
1402.52	0.01
1396.89	0.01
1391.26	0.01
1385.63	0.00
1380.00	0.00
1377.93	0.00
1372.74	0.01
1367.55	0.01
1362.36	0.03
1357.18	0.03
1351.99	0.02
1346.80	0.00
1341.62	0.05
1336.43	0.06
1331.24	0.01
1326.06	0.00
1320.87	0.00
1315.68	0.01
1310.50	0.03
1305.31	0.07
1300.12	0.01
1294.93	0.00
1289.75	0.01
1284.56	0.00
1279.37	0.03
1274.19	0.02
1269.00	0.01
1267.93	0.00
1262.60	0.00
1257.27	0.00
1251.94	0.01
1246.61	0.02
1241.28	0.10
1235.95	0.06
1230.62	0.01
1225.28	0.01
1219.95	0.01
1214.62	0.02
1209.29	0.01
1203.96	0.03
1198.63	0.00
1193.30	0.00
1187.97	0.00
1182.64	0.00
1177.30	0.00
1171.97	0.06
1166.64	0.12
1161.31	0.14
1155.98	0.21
1150.65	0.00
1145.32	0.03
1139.99	0.00
1134.66	0.15
1129.32	0.06
1123.99	0.12
1118.66	0.15
1113.33	0.01
1108.00	0.02
1097.00	0.03
1086.00	0.01
1075.00	0.01
1064.00	0.02
1053.00	0.03
1042.00	0.12
1031.00	0.22
1020.00	0.03
1009.00	0.01
];

tdat.surf = [
1492.59	0.00
1486.96	0.00
1481.33	0.00
1475.70	0.00
1470.07	0.00
1464.44	0.01
1458.81	0.00
1453.19	0.00
1447.56	0.01
1441.93	0.00
1436.30	0.00
1430.67	0.00
1425.04	0.00
1419.41	0.01
1413.78	0.01
1408.15	0.02
1402.52	0.01
1396.89	0.01
1391.26	0.02
1385.63	0.01
1380.00	0.00
1377.93	0.01
1372.74	0.01
1367.55	0.00
1362.36	0.00
1357.18	0.00
1351.99	0.02
1346.80	0.00
1341.62	0.00
1336.43	0.02
1331.24	0.00
1326.06	0.00
1320.87	0.00
1315.68	0.00
1310.50	0.01
1305.31	0.01
1300.12	0.00
1294.93	0.01
1289.75	0.01
1284.56	0.00
1279.37	0.00
1274.19	0.01
1269.00	0.00
1267.93	0.00
1262.60	0.00
1257.27	0.00
1251.94	0.00
1246.61	0.00
1241.28	0.00
1235.95	0.02
1230.62	0.01
1225.28	0.01
1219.95	0.01
1214.62	0.01
1209.29	0.01
1203.96	0.00
1198.63	0.01
1193.30	0.01
1187.97	0.00
1182.64	0.00
1177.30	0.00
1171.97	0.06
1166.64	0.01
1161.31	0.01
1155.98	0.00
1150.65	0.01
1145.32	0.01
1139.99	0.00
1134.66	0.01
1129.32	0.02
1123.99	0.01
1118.66	0.03
1113.33	0.06
1108.00	0.00
1097.00	0.01
1086.00	0.03
1075.00	0.03
1064.00	0.01
1053.00	0.01
1042.00	0.01
1031.00	0.00
1020.00	0.00
1009.00	0.03
];

tdat.hake = [
1492.59	0.00
1486.96	0.00
1481.33	0.00
1475.70	0.03
1470.07	0.03
1464.44	0.10
1458.81	0.12
1453.19	0.08
1447.56	0.08
1441.93	0.05
1436.30	0.28
1430.67	0.17
1425.04	0.10
1419.41	0.08
1413.78	0.16
1408.15	0.05
1402.52	0.15
1396.89	0.10
1391.26	0.04
1385.63	0.08
1380.00	0.06
1377.93	0.01
1372.74	0.00
1367.55	0.00
1362.36	0.00
1357.18	0.00
1351.99	0.00
1346.80	0.00
1341.62	0.00
1336.43	0.01
1331.24	0.12
1326.06	0.10
1320.87	0.09
1315.68	0.06
1310.50	0.16
1305.31	0.13
1300.12	0.12
1294.93	0.04
1289.75	0.03
1284.56	0.18
1279.37	0.06
1274.19	0.08
1269.00	0.12
1267.93	0.00
1262.60	0.00
1257.27	0.00
1251.94	0.20
1246.61	0.10
1241.28	0.08
1235.95	0.09
1230.62	0.02
1225.28	0.05
1219.95	0.01
1214.62	0.00
1209.29	0.01
1203.96	0.01
1198.63	0.04
1193.30	0.08
1187.97	0.00
1182.64	0.00
1177.30	0.00
1171.97	0.08
1166.64	0.01
1161.31	0.05
1155.98	0.02
1150.65	0.06
1145.32	0.08
1139.99	0.03
1134.66	0.07
1129.32	0.11
1123.99	0.06
1118.66	0.02
1113.33	0.00
1108.00	0.31
1097.00	0.09
1086.00	0.03
1075.00	0.00
1064.00	0.00
1053.00	0.01
1042.00	0.09
1031.00	0.08
1020.00	0.10
1009.00	0.08
];
