# Supplementary material for: Links between fish abundance and ocean biogeochemistry as recorded in marine sediments
Source: PLoS One. 2018 Aug 1;13(8):e0199420. doi: 10.1371/journal.pone.0199420 (PMC6070179; doi:10.1371/journal.pone.0199420)
Supplement: S1 File — A zipped archive of the complete MATLAB analysis code used in this paper. (ZIP) [file pone.0199420.s005.zip › Analysis Code/santabarbara/BC1.m]

clear ddat
clear tdat

ddat = struct;
tdat = struct;

tdat.oto = [
2000	0.057
1990	0.115
1980	0.148
1970	0.082
1960	0.325
1950	0.2855
1940	0.098
1930	0.086
1920	0.298
1910	0.6115
1900	0.3155
1890	0.256666666666667
1880	0.12475
1870	0.247
1860	0.17
1850	0.1185
1840	0.447
1830	0.121
1820	0.0846666666666667
1810	0.160666666666667
1800	0.103333333333333
1790	0.167333333333333
1780	0.217333333333333
1770	0.0896666666666667
1760	0.230333333333333
1750	0.157
1740	0.199
1730	0.0556666666666667
1720	0.0663333333333333
1710	0.114333333333333
1700	0.116
1690	0.168666666666667
1680	0.110666666666667
1670	0.121666666666667
1660	0.255
1650	0.172
1640	0.157666666666667
1630	0.147
1620	0.228
1610	0.244
1600	0.210666666666667
1590	0.083
1580	0.328666666666667
1570	0.109666666666667
1560	0.204333333333333
1550	0.234333333333333
1540	0.113666666666667
1530	0.106333333333333
1520	0.0203333333333333
1510	0.134666666666667
1500	0.162333333333333
1490	0.141666666666667
1480	0.195333333333333
1470	0.120333333333333
1460	0.0846666666666667
1450	0.0763333333333333
1440	0.137333333333333
1430	0.203
1420	0.101666666666667
1410	0.189666666666667
1400	0.409333333333333
1390	0.183
1380	0.114333333333333
1370	0.114333333333333
1360	0.114666666666667
1350	0.0943333333333333
1340	0.0206666666666667
1330	0.0733333333333333
1320	0.193
1310	0.0926666666666667
1300	0.098
1290	0.175
1280	0.116
1270	0.230333333333333
1260	0.115
1250	0.190333333333333
1240	0.151333333333333
1230	0.152
1220	0.233
1210	0.163333333333333
1200	0.127
1190	0.0943333333333333
1180	0.146333333333333
1170	0.084
1160	0.0833333333333333
1150	0.089
1140	0.097
1130	0.195666666666667
1120	0.144333333333333
1110	0.113333333333333
1100	0.0593333333333333
1090	0.0613333333333333
1080	0.0506666666666667
1070	0.124333333333333
1060	0.145333333333333
1050	0.111
1040	0.229333333333333
1030	0.103
1020	0.260333333333333
1010	0.217666666666667
1000	0.0896666666666667
990	0.0846666666666667
980	0.0746666666666667
970	0.0656666666666667
960	0.113
950	0.0893333333333333
940	0.103666666666667
930	0.191333333333333
920	0.0486666666666667
910	0.0296666666666667
900	0.0613333333333333
890	0.0813333333333333
880	0.076
870	0.110333333333333
860	0.148333333333333
850	0.134666666666667
840	0.227
830	0.0536666666666667
820	0.236
810	0.176333333333333
800	0.101666666666667
790	0.107333333333333
780	0.149
770	0.197333333333333
760	0.249
750	0.189
740	0.0466666666666667
730	0.0266666666666667
720	0.124666666666667
710	0.103
700	0.131333333333333
690	0.125333333333333
680	0.122
670	0.225666666666667
660	0.133666666666667
650	0.190333333333333
640	0.145
630	0.071
620	0.0513333333333333
610	0.0826666666666667
600	0.101666666666667
590	0.0736666666666667
580	0.114666666666667
570	0.152333333333333
560	0.16
550	0.214333333333333
540	0.101666666666667
530	0.0996666666666667
520	0.141
510	0.149666666666667
500	0.247333333333333
490	0.236666666666667
480	0.122
470	0.097
460	0.009
450	0.0826666666666667
440	0.0613333333333333
430	0.0933333333333333
420	0.156
410	0.276
400	0.313
390	0.161666666666667
380	0.0543333333333333
370	0.0563333333333333
360	0.0536666666666667
350	0.158666666666667
340	0.223333333333333
330	0.133666666666667
320	0.114333333333333
310	0.083
300	0.0476666666666667
290	0.0563333333333333
280	0.144666666666667
270	0.0993333333333333
260	0.128666666666667
250	0.212333333333333
240	0.0726666666666667
230	0.108333333333333
220	0.0823333333333333
210	0.263333333333333
200	0.321333333333333
190	0.198
180	0.405333333333333
170	0.257
160	0.307333333333333
150	0.143
140	0.242666666666667
130	0.194666666666667
120	0.0593333333333333
110	0.126666666666667
100	0.202
90	0.152333333333333
80	0.196333333333333
70	0.07
60	0.0833333333333333
50	0.099
40	0.193
];
