# Supplementary material for: Links between fish abundance and ocean biogeochemistry as recorded in marine sediments
Source: PLoS One. 2018 Aug 1;13(8):e0199420. doi: 10.1371/journal.pone.0199420 (PMC6070179; doi:10.1371/journal.pone.0199420)
Supplement: S1 File — A zipped archive of the complete MATLAB analysis code used in this paper. (ZIP) [file pone.0199420.s005.zip › Analysis Code/santabarbara/SMB.m]

clear ddat
clear tdat

ddat = struct;
tdat = struct;

tdat.n15 = [
1860.562	7.321
1863.288	7.623
1866.012	7.75
1868.662	7.882
1871.238	8.177
1874.038	8.161
1876.688	7.916
1879.41		7.674
1882.058	8.275
1884.854	8.248
1887.449	8.437
1890.154	8.171
1892.581	8.399
1895.38		8.403
1898.124	7.764
1900.752	7.956
1903.472	8.097
1905.978	7.654
1908.697	7.996
1911.199	7.553
1913.921	7.905
1916.495	6.942
1919.14		7.664
1921.642	7.815
1924.363	7.734
1926.862	7.971
1929.585	7.946
1932.084	7.644
1934.584	7.951
1937.307	7.926
1939.802	7.946
1942.302	7.946
1944.8		7.946
1947.519	7.875
1949.794	7.744
1952.144	7.751
1954.789	7.412
1957.174	7.623
1959.781	7.533
1962.062	7.442
1964.553	7.392
1967.161	7.321
1969.327	7.059
1971.97		7.093
1974.315	6.868
1976.59		7.19
1979.083	6.848
1981.429	7.526
1983.702	7.076
1986.117	7.2
1988.393	7.21
1990.587	6.75
1992.708	6.807
1995.053	6.7
1997.172	7.257
1999.292	6.868
2001.336	7.392
2003.38		7.694
2005.33		7.369
2007.017	8.56
2009.056	8.208
];
