# Supplementary material for: Links between fish abundance and ocean biogeochemistry as recorded in marine sediments
Source: PLoS One. 2018 Aug 1;13(8):e0199420. doi: 10.1371/journal.pone.0199420 (PMC6070179; doi:10.1371/journal.pone.0199420)
Supplement: S1 File — A zipped archive of the complete MATLAB analysis code used in this paper. (ZIP) [file pone.0199420.s005.zip › Analysis Code/santabarbara/ODP1017.m]

clear ddat
clear tdat

ddat = struct;
tdat = struct;

ddat.year = [
0.015	1950
0.045	1815.57
0.075	1681.15
0.105	1546.72
0.125	1412.29
0.155	1277.86
0.185	1143.44
0.215	1009.01
0.245	874.58
0.275	740.15
0.305	605.73
0.335	471.3
0.355	381.68
0.385	247.25
0.415	112.82
0.445	-21.5999999999999
0.475	-156.03
0.505	-290.46
0.535	-424.89
0.565	-559.31
0.585	-648.93
0.615	-783.36
0.645	-917.79
0.675	-1052.21
0.705	-1186.64
0.735	-1321.07
0.765	-1455.5
0.795	-1589.92
0.815	-1679.54
0.845	-1813.97
0.875	-1948.4
0.905	-2082.82
0.935	-2217.25
0.965	-2351.68
0.995	-2486.11
1.025	-2620.53
1.045	-2710.15
1.075	-2844.58
1.105	-2979.01
1.135	-3113.44
1.165	-3247.86
1.195	-3382.29
1.225	-3516.72
1.255	-3651.15
1.275	-3740.76
1.305	-3875.19
1.335	-4009.62
1.365	-4144.05
1.395	-4278.47
1.425	-4412.9
1.455	-4547.33
1.485	-4681.76
1.505	-4771.37
1.535	-4905.8
1.565	-5040.23
1.595	-5174.66
1.625	-5309.08
1.655	-5443.51
1.685	-5577.94
1.715	-5712.37
1.735	-5801.98
1.765	-5936.41
1.795	-6070.84
1.825	-6205.27
1.855	-6339.69
1.885	-6474.12
1.915	-6608.55
1.945	-6742.98
1.965	-6832.6
1.995	-6971.63
2.025	-7111.59
2.055	-7245.7
2.085	-7423.86
2.115	-7602.02
2.145	-7780.19
2.175	-7958.35
2.195	-8077.13
2.225	-8255.29
2.255	-8433.46
2.285	-8611.62
2.315	-8789.78
2.345	-8967.95
2.375	-9146.11
2.405	-9324.28
2.425	-9443.05
2.455	-9621.22
2.485	-9799.38
2.515	-9977.55
2.545	-10155.71
2.575	-10333.87
2.605	-10512.04
2.625	-10630.81
2.655	-10808.98
2.685	-10987.14
2.715	-11165.31
2.745	-11336.24
2.775	-11505.73
2.805	-11675.22
2.835	-11844.71
2.855	-11957.7
2.885	-12127.19
2.915	-12206.75
2.945	-12253.99
2.975	-12301.23
3.005	-12332.13
3.035	-12550.01
3.065	-12767.88
3.085	-12913.13
3.115	-13131
3.145	-13348.88
3.175	-13566.75
3.205	-13784.63
3.235	-14002.5
3.265	-14220.38
3.295	-14438.25
3.315	-14583.5
3.345	-14801.38
3.375	-15019.25
3.405	-15161.94
3.435	-15284.09
3.465	-15406.24
3.495	-15528.38
3.525	-15650.53
3.545	-15731.96
3.575	-15835.76
3.605	-15931.89
3.635	-16028.01
3.665	-16124.13
3.695	-16220.25
3.725	-16316.38
3.755	-16412.5
3.775	-16476.58
3.805	-16572.7
3.835	-16668.83
3.865	-16764.95
3.895	-16861.07
3.925	-16957.19
3.955	-17052.12
3.985	-17179.49
4.005	-17264.4
4.035	-17391.77
4.065	-17519.14
4.095	-17659.27
4.125	-17707.3
4.155	-17755.32
4.185	-17803.34
4.215	-17851.37
4.235	-17883.38
4.265	-17931.41
4.295	-17979.43
4.325	-18027.46
4.355	-18075.48
4.385	-18123.5
4.415	-18171.53
4.445	-18220.63
4.465	-18314.97
4.495	-18456.49
4.525	-18598.01
4.555	-18739.53
4.585	-18881.05
4.615	-19022.57
4.645	-19164.09
4.675	-19305.61
4.695	-19399.96
4.725	-19562.32
4.755	-19732.61
4.785	-19902.91
4.815	-20073.21
4.845	-20243.5
4.875	-20413.8
4.905	-20584.09
4.925	-20697.62
4.955	-20867.92
4.985	-21038.22
5.015	-21208.51
5.045	-21378.81
5.075	-21549.1
5.105	-21719.4
5.125	-21832.93
5.155	-22003.23
5.185	-22173.52
5.215	-22343.82
5.245	-22514.11
5.275	-22684.41
5.305	-22854.71
5.335	-23025
5.355	-23138.53
5.385	-23308.83
5.415	-23479.12
5.44	-23649.42
5.465	-23762.95
5.495	-23933.25
5.525	-24103.54
5.555	-24273.84
5.585	-24444.14
5.605	-24557.67
5.635	-24727.96
5.915	-26317.39
5.945	-26487.69
5.965	-26601.22
5.995	-26771.51
6.025	-26941.81
6.055	-27112.11
6.075	-27225.64
6.105	-27395.93
6.135	-27566.23
6.165	-27736.52
6.185	-27850.05
6.215	-28020.35
6.245	-28190.65
6.275	-28360.94
6.295	-28474.47
6.325	-28644.77
6.355	-28815.06
6.385	-28985.36
6.405	-29098.89
6.435	-29269.19
6.465	-29439.48
6.495	-29609.78
6.515	-29723.31
6.545	-29893.61
6.575	-30063.9
6.595	-30177.43
6.625	-30347.73
6.655	-30518.02
6.685	-30688.32
6.705	-30801.85
6.735	-30972.15
6.765	-31142.44
6.795	-31312.74
6.815	-31426.27
6.845	-31596.57
6.875	-31766.86
6.905	-31937.16
6.925	-32050.69
6.955	-32220.98
6.985	-32391.28
7.015	-32561.58
7.035	-32675.11
7.065	-32845.4
7.095	-33015.7
7.125	-33185.99
7.145	-33299.52
7.175	-33469.82
7.205	-33640.12
7.235	-33810.41
7.255	-33923.94
7.285	-34094.24
7.315	-34264.54
7.335	-34378.07
7.365	-34548.36
7.395	-34718.66
7.425	-34888.95
7.445	-35002.48
7.475	-35172.78
7.505	-35343.08
7.535	-35513.37
7.555	-35626.9
7.585	-35797.2
7.615	-35967.49
7.645	-36137.79
7.665	-36251.32
7.695	-36421.62
7.725	-36541.3
7.755	-36650.87
7.775	-36723.91
7.805	-36833.48
7.835	-36943.04
7.865	-37052.61
7.885	-37125.65
7.915	-37235.22
7.945	-37344.78
7.965	-37417.83
7.995	-37527.39
8.025	-37636.96
8.055	-37746.52
8.075	-37819.57
8.105	-37929.13
8.135	-38038.7
8.165	-38148.26
8.185	-38221.3
8.215	-38330.87
8.245	-38440.43
8.275	-38550
8.295	-38623.04
8.325	-38732.61
8.355	-38842.17
8.385	-38951.74
8.405	-39024.78
8.435	-39134.35
8.465	-39243.91
8.495	-39353.48
8.515	-39426.52
8.545	-39536.09
8.575	-39645.65
8.595	-39718.7
8.625	-39828.26
8.655	-39937.83
8.685	-40047.39
8.705	-40120.43
8.735	-40230
8.765	-40339.57
8.795	-40449.13
8.815	-40522.17
8.845	-40631.74
8.875	-40744.59
8.905	-40858.11
8.925	-40933.78
8.955	-41047.3
8.985	-41160.81
9.015	-41274.32
9.035	-41350
9.065	-41463.51
9.095	-41577.03
9.125	-41690.54
9.145	-41766.22
9.175	-41879.73
9.205	-41993.24
9.235	-42106.76
9.255	-42182.43
9.285	-42295.95
9.315	-42409.46
9.335	-42485.14
9.365	-42598.65
9.395	-42712.16
9.425	-42825.68
9.445	-42901.35
9.475	-43014.86
9.505	-43128.38
9.535	-43241.89
9.555	-43317.57
9.585	-43431.08
9.615	-43594.07
9.645	-43766.95
9.665	-43882.2
9.695	-44055.08
9.725	-44227.97
9.755	-44400.85
9.775	-44516.1
9.805	-44688.98
9.835	-44861.86
9.865	-45034.75
9.885	-45150
9.915	-45322.88
9.945	-45495.76
9.965	-45611.02
9.995	-45783.9
10.025	-45956.78
10.055	-46129.66
10.075	-46244.92
10.105	-46417.8
10.135	-46590.68
10.165	-46763.56
10.185	-46878.81
10.215	-47051.69
10.245	-47224.58
10.275	-47397.46
10.295	-47512.71
10.325	-47685.59
10.355	-47858.47
10.385	-48031.36
10.405	-48146.61
10.435	-48319.49
10.465	-48492.37
10.495	-48665.25
10.515	-48780.51
10.545	-48953.39
10.575	-49126.27
10.595	-49241.53
10.625	-49414.41
10.655	-49587.29
10.685	-49760.17
10.705	-49875.42
10.735	-50048.31
10.765	-50221.19
10.795	-50382.61
10.815	-50488.7
10.845	-50647.83
10.875	-50806.96
10.905	-50966.09
10.925	-51072.17
10.955	-51231.3
10.985	-51390.43
11.015	-51549.57
11.035	-51655.65
11.065	-51814.78
11.095	-51973.91
11.125	-52133.04
11.145	-52239.13
11.175	-52398.26
11.205	-52557.39
11.235	-52716.52
11.255	-52822.61
11.285	-52981.74
11.315	-53140.87
11.335	-53246.96
11.365	-53406.09
11.395	-53565.22
11.425	-53724.35
11.445	-53830.43
11.475	-53989.57
11.505	-54148.7
11.535	-54307.83
11.555	-54413.91
11.585	-54573.04
11.615	-54732.17
11.645	-54891.3
11.665	-54997.39
11.695	-55156.52
11.725	-55315.65
11.755	-55474.78
11.775	-55580.87
11.805	-55740
11.835	-55899.13
11.865	-56058.26
11.885	-56164.35
11.915	-56323.48
11.945	-56657.98
11.965	-56904.36
11.995	-57273.94
12.025	-57643.51
12.055	-58013.09
12.075	-58259.47
12.105	-58629.04
12.135	-58998.62
12.165	-59368.19
12.185	-59614.57
12.215	-59984.15
12.245	-60353.72
12.275	-60723.3
12.295	-60969.68
12.325	-61339.26
12.355	-61708.83
12.385	-62078.4
12.405	-62217.62
12.435	-62372.87
12.465	-62528.11
12.495	-62683.35
12.515	-62786.85
12.545	-62942.1
12.575	-63097.34
12.595	-63200.84
12.625	-63356.08
12.655	-63511.32
12.685	-63666.57
12.705	-63770.06
12.735	-63925.31
12.765	-64080.55
12.795	-64235.8
12.815	-64339.29
12.845	-64494.54
12.875	-64649.78
12.905	-64805.03
12.925	-64908.52
12.955	-65063.77
12.985	-65219.01
13.015	-65322.51
13.25	-67140
13.28	-67399
13.31	-67659
13.34	-67918
13.36	-68091
13.39	-68351
13.42	-68610
13.45	-68870
13.48	-68997
13.51	-69124
13.53	-69209
13.56	-69336
13.59	-69463
13.62	-69590
13.65	-69717
13.68	-69844
13.7	-69928
13.73	-70055
13.76	-70182
13.79	-70309
13.82	-70436
13.84	-70521
13.87	-70648
13.9	-70775
13.93	-70902
13.96	-71029
13.99	-71156
14.01	-71240
14.04	-71367
14.07	-71494
14.1	-71621
14.13	-71748
14.16	-71875
14.18	-71960
14.21	-72108
14.24	-72257
14.27	-72405
14.3	-72553
14.33	-72702
14.35	-72801
	];

ddat.n15 = [
0.015	7.37
0.045	7.39
0.105	7.11
0.155	7.06
0.185	7.69
0.215	7.42
0.245	7.2
0.275	7.34
0.305	7.72
0.335	7.63
0.355	7.37
0.385	7.35
0.415	7.42
0.445	7.12
0.475	7.08
0.505	7.34
0.535	7.43
0.565	6.78
0.585	6.69
0.615	6.6
0.645	7
0.675	6.89
0.705	6.81
0.735	7.23
0.765	7.35
0.815	7.46
0.845	7.48
0.875	7.53
0.905	7.56
0.935	7.53
0.965	7.37
0.995	7.28
1.025	7.85
1.045	7.95
1.075	7.47
1.105	7.39
1.135	7.67
1.165	7.71
1.195	7.43
1.225	7.54
1.255	7.71
1.275	7.75
1.305	8.04
1.335	8.14
1.365	8.06
1.395	8.27
1.425	8.31
1.455	8.05
1.485	8.04
1.505	8.29
1.535	8.42
1.565	7.89
1.595	8.09
1.625	7.83
1.655	7.64
1.685	7.76
1.715	7.52
1.735	7.52
1.765	7.68
1.795	7.69
1.825	7.95
1.855	7.58
1.885	7.67
1.915	7.93
1.945	7.93
1.965	8.39
1.995	8.36
2.025	8.2
2.055	8.17
2.085	8.27
2.115	7.85
2.145	7.75
2.175	7.43
2.195	7.14
2.225	6.89
2.255	7.27
2.285	7.27
2.315	7.28
2.345	7.03
2.405	6.84
2.425	6.66
2.455	7.48
2.485	7.26
2.545	7.1
2.575	6.99
2.605	7.33
2.625	7.03
2.655	6.9
2.685	6.93
2.715	7.11
2.745	7.09
2.775	7.86
2.805	7.76
2.835	7.54
2.855	7.52
2.885	8.19
2.915	7.89
2.945	7.73
2.975	8.23
3.005	7.83
3.035	8.1
3.065	7.23
3.085	7.19
3.115	6.91
3.145	6.55
3.175	6.47
3.205	6.58
3.235	6.11
3.265	6.05
3.295	5.91
3.315	6.19
3.345	5.68
3.375	5.57
3.405	5.79
3.435	5.57
3.465	6.42
3.495	6.11
3.525	5.79
3.545	5.73
3.575	5.89
3.605	5.89
3.635	5.68
3.665	5.55
3.695	4.79
3.725	5.06
3.755	5.22
3.775	5.25
3.805	5.01
3.835	4.76
3.865	4.9
3.895	5.23
3.925	5.9
3.955	5.77
3.985	5.73
4.005	6.14
4.035	6.22
4.065	5.97
4.095	5.65
4.125	6.1
4.155	5.89
4.185	5.64
4.215	6.06
4.235	6
4.265	5.43
4.295	5.85
4.325	5.85
4.355	6.15
4.385	6.46
4.415	6.55
4.445	6.49
4.465	6.39
4.495	6.37
4.525	6.39
4.555	5.87
4.585	6.32
4.615	6.23
4.645	5.99
4.695	6.24
4.725	6.65
4.755	6.32
4.785	5.9
4.815	5.98
4.845	6.21
4.875	5.66
4.905	6.11
4.985	5.54
5.015	5.54
5.045	5.24
5.075	5.22
5.105	5.63
5.125	5.06
5.155	5.55
5.185	5.46
5.215	5.42
5.275	5.65
5.305	5.46
5.335	5.39
5.355	5.39
5.385	5.1
5.44	5.25
5.465	4.74
5.495	5.13
5.525	5.1
5.555	5
5.605	5.18
5.635	5.37
5.915	5.53
5.945	6.03
5.965	5.93
5.995	5.9
6.025	4.77
6.055	5.18
6.075	5.24
6.105	4.97
6.135	5.66
6.165	5.28
6.185	5.08
6.215	5.46
6.245	4.96
6.275	5.72
6.295	5.8
6.325	5.63
6.355	5.65
6.385	5.07
6.405	5.43
6.435	5.85
6.465	5.91
6.495	5.48
6.515	5.68
6.545	6.14
6.575	5.95
6.595	6.43
6.625	6.6
6.655	6.31
6.685	6.06
6.705	5.68
6.735	5.99
6.765	5.93
6.795	5.6
6.815	5.63
6.845	6.15
6.875	6.09
6.905	6.09
6.925	5.84
6.955	5.96
6.985	5.85
7.015	5.48
7.035	5.37
7.065	5.56
7.095	5.93
7.125	6.13
7.145	6.26
7.175	6.05
7.205	6.06
7.235	5.94
7.255	5.98
7.285	6.11
7.315	6.06
7.335	6.14
7.365	6.37
7.395	6.71
7.425	6.88
7.445	6.56
7.475	6.74
7.505	6.91
7.535	6.9
7.555	6.92
7.585	7.1
7.615	7.11
7.645	7.08
7.665	6.99
7.695	6.65
7.725	6.43
7.755	6.3
7.775	6.21
7.805	5.81
7.835	5.91
7.865	6.22
7.885	5.75
7.915	5.6
7.945	6.03
7.965	5.62
7.995	5.89
8.025	5.76
8.055	5.99
8.075	5.87
8.105	6.32
8.135	6.12
8.165	5.72
8.185	5.95
8.215	5.71
8.245	5.91
8.275	6.13
8.295	5.78
8.325	6.18
8.355	6.17
8.385	5.91
8.405	6.17
8.435	5.78
8.465	5.7
8.495	5.87
8.515	5.86
8.545	5.68
8.575	5.73
8.595	5.94
8.625	6.23
8.655	6.49
8.685	6.58
8.705	6.38
8.735	6.64
8.765	6.63
8.795	6.55
8.815	6.16
8.845	6.15
8.875	6.02
8.905	6.04
8.925	6.12
8.955	6.03
8.985	5.76
9.015	5.92
9.035	6.17
9.065	5.93
9.095	6.39
9.125	6.37
9.145	6.37
9.175	6.66
9.205	6.55
9.235	6.42
9.255	6.89
9.285	6.72
9.315	7.16
9.335	7.26
9.365	7.21
9.395	7.03
9.425	6.97
9.445	6.3
9.475	6.21
9.505	5.98
9.535	6.18
9.555	6.13
9.585	6.05
9.615	5.96
9.645	6.14
9.665	5.99
9.695	6.09
9.725	5.65
9.755	5.97
9.775	5.67
9.805	5.86
9.835	5.98
9.865	6.15
9.885	6.16
9.915	5.88
9.945	5.87
9.965	5.82
9.995	6.08
10.025	6.15
10.055	6.13
10.075	6.14
10.105	6.04
10.135	6.18
10.165	6.19
10.185	6.27
10.215	6.36
10.245	6.38
10.275	6.4
10.295	6.44
10.325	6.58
10.355	6.45
10.385	6.49
10.405	6.7
10.435	6.63
10.465	7.21
10.495	7.1
10.515	6.8
10.545	7.04
10.595	7.27
10.625	7.43
10.655	7.18
10.685	6.76
10.705	6.72
10.735	6.09
10.765	6.67
10.795	6.37
10.815	6.55
10.845	6.32
10.875	6.67
10.905	6.34
10.925	6.66
10.955	6.71
10.985	6.61
11.015	6.81
11.035	6.78
11.065	6.91
11.095	7.05
11.125	6.46
11.145	6.47
11.175	6.32
11.205	5.77
11.235	5.89
11.255	6.27
11.285	6.65
11.315	6.58
11.335	6.83
11.365	6.78
11.395	6.42
11.425	6.64
11.445	6.62
11.475	6.54
11.505	6.91
11.535	6.79
11.555	6.89
11.585	6.69
11.615	6.97
11.645	6.88
11.665	6.59
11.695	6.76
11.725	6.51
11.755	7.03
11.775	6.73
11.805	6.9
11.835	7.19
11.865	6.67
11.885	6.95
11.915	7.24
11.945	6.59
11.965	6.6
11.995	6.45
12.025	6.18
12.055	6.34
12.075	5.83
12.105	5.52
12.135	6.16
12.165	5.7
12.185	6.51
12.215	6.03
12.245	5.92
12.275	6.02
12.295	5.79
12.325	5.71
12.355	5.74
12.385	5.45
12.405	5.41
12.435	5.51
12.465	5.57
12.495	5.49
12.515	5.52
12.545	5.88
12.575	5.33
12.595	5.4
12.625	5.68
12.655	5.52
12.685	5.47
12.705	5.09
12.735	5.22
12.765	4.91
12.795	5.1
12.815	4.76
12.845	4.83
12.875	4.82
12.905	4.61
12.925	4.96
12.955	5
12.985	4.92
13.015	5.18
13.25	4.73
13.28	5.05
13.31	4.88
13.34	4.5
13.36	4.81
13.39	4.6
13.42	4.7
13.45	5.18
13.48	5.49
13.51	5.83
13.53	6.16
13.56	6.23
13.59	5.69
13.62	5.76
13.65	5.42
13.68	5.29
13.7	5.15
13.73	5.24
13.76	4.93
13.79	4.95
13.82	5.36
13.84	5.27
13.87	5.71
13.9	5.62
13.93	5.92
13.96	5.75
13.99	5.81
14.01	6.3
14.04	6.36
14.07	5.85
14.1	6
14.13	5.76
14.16	6
14.18	5.7
14.21	5.26
14.24	5.5
14.27	5.68
14.3	5.47
14.33	5.79
14.35	5.54
	];

ddat.toc = [
0.015	2.84
0.045	2.75
0.105	2.79
0.125	2.55
0.155	2.81
0.185	2.39
0.215	2.64
0.245	2.67
0.275	2.56
0.305	2.7
0.335	2.69
0.355	2.58
0.385	2.63
0.415	2.59
0.445	2.6
0.475	2.61
0.505	2.57
0.535	2.65
0.565	2.66
0.585	2.39
0.615	2.49
0.645	2.42
0.675	2.26
0.705	2.25
0.735	2.36
0.765	2.4
0.795	2.26
0.815	2.27
0.845	2.19
0.875	2.3
0.905	2.56
0.935	2.29
0.965	2.42
0.995	2.53
1.025	2.41
1.045	2.29
1.075	2.24
1.105	2.37
1.135	2.18
1.165	2.12
1.195	2.46
1.225	2.21
1.255	2.48
1.275	2.22
1.305	2.52
1.335	2.34
1.365	2.06
1.395	2.04
1.425	2.12
1.455	2.17
1.485	2.07
1.505	2.15
1.535	2.14
1.565	2.04
1.595	2.03
1.625	1.98
1.655	1.88
1.685	1.86
1.715	1.86
1.735	1.85
1.765	1.95
1.795	1.96
1.825	2.01
1.855	1.86
1.885	1.88
1.915	1.85
1.945	1.98
1.965	1.96
1.995	1.89
2.025	1.85
2.055	1.72
2.085	1.65
2.115	2.24
2.145	2.05
2.175	2.04
2.195	2.32
2.225	2.43
2.255	1.8
2.285	1.49
2.315	1.28
2.345	1.5
2.375	1.41
2.405	1.3
2.425	1.33
2.455	1.28
2.485	1.4
2.515	1.62
2.545	1.49
2.575	1.43
2.605	1.14
2.625	1.11
2.655	0.96
2.685	1.16
2.715	1.32
2.745	1.55
2.775	1.96
2.805	2.17
2.835	2.13
2.855	2.12
2.885	2.09
2.915	2.28
2.945	2.14
2.975	2.15
3.005	2.24
3.035	1.9
3.065	1.76
3.085	1.57
3.115	1.32
3.145	1.27
3.175	1
3.205	0.34
3.235	0.77
3.265	1.14
3.295	1.48
3.315	1.55
3.345	1.54
3.375	1.48
3.405	1.61
3.435	1.48
3.465	1.45
3.495	1.42
3.525	1.36
3.545	1.35
3.575	1.62
3.605	1.18
3.635	0.38
3.665	1.08
3.695	1.01
3.725	1.3
3.755	1.44
3.775	1.06
3.805	0.76
3.835	0.87
3.865	1.27
3.895	1.33
3.925	0.91
3.955	0.83
3.985	1.34
4.005	1.26
4.035	1.46
4.065	1.38
4.095	1.42
4.125	1.42
4.155	1.34
4.185	1.04
4.215	1.3
4.235	0.92
4.265	1.22
4.295	1.63
4.325	1.65
4.355	1.6
4.385	1.2
4.415	1.49
4.445	1.33
4.465	1.59
4.495	1.31
4.525	1.57
4.555	1.44
4.585	1
4.615	1.42
4.645	1.42
4.675	1.48
4.695	1.5
4.725	1.51
4.755	1.46
4.785	1.41
4.815	1.41
4.845	1.39
4.875	1.19
4.905	0.8
4.925	0.38
4.955	1.12
4.985	0.78
5.015	1.25
5.045	0.98
5.075	0.7
5.105	1.39
5.125	1.29
5.155	1.31
5.185	1.24
5.215	1.16
5.245	0.92
5.275	1.15
5.305	1.34
5.335	1.3
5.355	0.94
5.385	0.78
5.415	0.73
5.44	0.87
5.465	0.65
5.495	0.79
5.525	0.69
5.555	0.8
5.585	0.81
5.605	0.82
5.635	0.86
	];
