# Supplementary material for: Links between fish abundance and ocean biogeochemistry as recorded in marine sediments
Source: PLoS One. 2018 Aug 1;13(8):e0199420. doi: 10.1371/journal.pone.0199420 (PMC6070179; doi:10.1371/journal.pone.0199420)
Supplement: S1 File — A zipped archive of the complete MATLAB analysis code used in this paper. (ZIP) [file pone.0199420.s005.zip › Analysis Code/soledad/tables/age.corrs_dt.txt]

pair_names	r_values	p_values	n_tested
244|Total Scales # 100 cm^-2 year^-1 v. 244|Anchovy Scales # 100 cm^-2 year^-1	0.869650010350076	6.74774935595346e-13	39
244|Total Scales # 100 cm^-2 year^-1 v. 244|Hake Scales # 100 cm^-2 year^-1	0.34943194505571	0.0292236840082752	39
TUL|TOC mg C g^-1 v. 244|Hake Scales # 100 cm^-2 year^-1	-0.759222310210674	0.00672746399608089	11
244|Anchovy Scales # 100 cm^-2 year^-1 v. 244|Total Scales # 100 cm^-2 year^-1	0.869650010350076	6.74774935595346e-13	39
244|Hake Scales # 100 cm^-2 year^-1 v. 244|Total Scales # 100 cm^-2 year^-1	0.34943194505571	0.0292236840082752	39
244|Hake Scales # 100 cm^-2 year^-1 v. TUL|TOC mg C g^-1	-0.474565306374198	0.00227019234361181	39
