# Supplementary material for: Links between fish abundance and ocean biogeochemistry as recorded in marine sediments
Source: PLoS One. 2018 Aug 1;13(8):e0199420. doi: 10.1371/journal.pone.0199420 (PMC6070179; doi:10.1371/journal.pone.0199420)
Supplement: S1 File — A zipped archive of the complete MATLAB analysis code used in this paper. (ZIP) [file pone.0199420.s005.zip › Analysis Code/soledad/tables/244.year.sigcorrs.txt]

pair_names	r_values	p_values	n_tested
Total Scales # 100 cm^-2 year^-1 v. Anchovy Scales # 100 cm^-2 year^-1	0.892329325238533	2.3978120174568e-14	39
Anchovy Scales # 100 cm^-2 year^-1 v. Total Scales # 100 cm^-2 year^-1	0.892329325238533	2.3978120174568e-14	39
