# Supplementary material for: Links between fish abundance and ocean biogeochemistry as recorded in marine sediments
Source: PLoS One. 2018 Aug 1;13(8):e0199420. doi: 10.1371/journal.pone.0199420 (PMC6070179; doi:10.1371/journal.pone.0199420)
Supplement: S1 File — A zipped archive of the complete MATLAB analysis code used in this paper. (ZIP) [file pone.0199420.s005.zip › Analysis Code/soledad/core244.m]

clear ddat
clear tdat

ddat = struct;
tdat = struct;

tdat.sar = [
1977.5	0.0
1972.5	0.0
1967.5	0.0
1962.5	0.0
1957.5	-0.0
1952.5	0.6
1947.5	0.3
1942.5	0.0
1937.5	0.0
1932.5	1.8
1927.5	3.1
1922.5	1.6
1917.5	1.0
1912.5	0.0
1907.5	0.0
1902.5	0.6
1897.5	0.6
1892.5	0.0
1887.5	0.9
1882.5	0.3
1877.5	0.5
1872.5	0.8
1867.5	1.3
1862.5	0.5
1857.5	0.0
1852.5	0.0
1847.5	0.0
1842.5	0.7
1837.5	0.7
1832.5	0.0
1827.5	1.0
1822.5	0.5
1817.5	0.0
1812.5	0.0
1807.5	0.0
1802.5	0.0
1797.5	0.0
1792.5	0.0
1787.5	1.1
1782.5	0.6
1777.5	0.0
1772.5	0.0
];

tdat.anch = [
1977.5	0.0
1972.5	0.0
1967.5	6.8
1962.5	10.3
1957.5	3.7
1952.5	0.7
1947.5	1.6
1942.5	3.0
1937.5	4.1
1932.5	0.8
1927.5	3.6
1922.5	3.7
1917.5	3.9
1912.5	2.4
1907.5	2.4
1902.5	4.1
1897.5	6.7
1892.5	7.7
1887.5	9.6
1882.5	15.4
1877.5	20.5
1872.5	17.6
1867.5	6.2
1862.5	4.7
1857.5	7.5
1852.5	10.3
1847.5	14.4
1842.5	10.8
1837.5	18.8
1832.5	26.8
1827.5	23.6
1822.5	15.3
1817.5	18.1
1812.5	20.1
1807.5	11.4
1802.5	6.9
1797.5	8.1
1792.5	9.8
1787.5	11.7
1782.5	0.0
];

tdat.hake = [
1977.5	0.0
1972.5	0.0
1967.5	2.0
1962.5	6.7
1957.5	4.2
1952.5	3.7
1947.5	7.6
1942.5	10.3
1937.5	11.0
1932.5	8.8
1927.5	7.1
1922.5	8.5
1917.5	11.4
1912.5	9.2
1907.5	2.4
1902.5	5.9
1897.5	6.3
1892.5	2.1
1887.5	8.1
1882.5	5.6
1877.5	4.6
1872.5	2.9
1867.5	8.2
1862.5	9.5
1857.5	8.8
1852.5	3.1
1847.5	0.8
1842.5	2.6
1837.5	5.1
1832.5	5.8
1827.5	1.9
1822.5	2.3
1817.5	4.8
1812.5	6.2
1807.5	4.0
1802.5	5.9
1797.5	7.4
1792.5	4.9
1787.5	4.9
1782.5	0.0
];

tdat.tot = [
1977.5	0.0
1972.5	0.0
1967.5	8.8
1962.5	17.0
1957.5	7.9
1952.5	5.0
1947.5	9.5
1942.5	13.4
1937.5	15.1
1932.5	11.3
1927.5	13.8
1922.5	13.8
1917.5	16.3
1912.5	11.6
1907.5	4.8
1902.5	10.6
1897.5	13.6
1892.5	9.9
1887.5	18.6
1882.5	21.4
1877.5	25.6
1872.5	21.3
1867.5	15.6
1862.5	14.6
1857.5	16.3
1852.5	13.5
1847.5	15.1
1842.5	14.1
1837.5	24.6
1832.5	32.6
1827.5	26.5
1822.5	18.1
1817.5	22.8
1812.5	26.3
1807.5	15.3
1802.5	12.8
1797.5	15.6
1792.5	14.6
1787.5	17.6
1782.5	0.6
];
