# Supplementary material for: Links between fish abundance and ocean biogeochemistry as recorded in marine sediments
Source: PLoS One. 2018 Aug 1;13(8):e0199420. doi: 10.1371/journal.pone.0199420 (PMC6070179; doi:10.1371/journal.pone.0199420)
Supplement: S1 File — A zipped archive of the complete MATLAB analysis code used in this paper. (ZIP) [file pone.0199420.s005.zip › Analysis Code/soledad/tul.m]

clear ddat
clear tdat

ddat = struct;
tdat = struct;

tdat.toc = [
1976.555	83.299
1957.003	80.155
1937.452	77.751
1919.873	75.347
1902.26	76.457
1882.708	77.936
1865.16	81.265
1847.516	84.593
1827.965	83.114
1808.413	80.34
1792.772	78.676
1773.221	85.888
1753.67	86.997
1734.118	78.676
1716.521	82.004
1696.072	78.41
1679.375	78.491
1661.818	77.011
1644.182	78.861
1624.631	77.381
1605.079	79.97
1585.528	82.374
1567.896	71.833
1550.336	70.909
1530.785	74.053
1511.233	74.792
1495.592	77.011
1476.041	77.381
1456.489	75.347
];
