# Supplementary material for: Links between fish abundance and ocean biogeochemistry as recorded in marine sediments
Source: PLoS One. 2018 Aug 1;13(8):e0199420. doi: 10.1371/journal.pone.0199420 (PMC6070179; doi:10.1371/journal.pone.0199420)
Supplement: S1 File — A zipped archive of the complete MATLAB analysis code used in this paper. (ZIP) [file pone.0199420.s005.zip › Analysis Code/calc_corrs.m]

function [r_p_n] = calc_corrs(r1,r2)

% This function takes as input two records, 1 and 2.
% Each record is given by two vectors:
% - a time vector, t, either depth in core or modeled age.
% - a value vector, v, which is the quantity measured at the corresponding
% time.

t1= r1(:,1);
v1= r1(:,2);
t2= r2(:,1);
v2= r2(:,2);

% Define a minimum number of interpolated points
nmin = 4 ;


% The output is a 2-element vector containing the correlation coefficient, 
% r, and the p-value.

% Use t1 as common time axis (i.e. interpolation is done onto the first
% record).

v2_on_t1 = interp1(t2,v2,t1);

% Identify depths/ages found in both cores, since can't correlate over
% NaNs and don't want to go past limits of shorter record.

indfin = find(t1 < max(t2) & isfinite(v2_on_t1));

% Calculate number of pairs used in correlation
n = numel(indfin) ;

stdev = ~ismember(0, std([v1(indfin), v2_on_t1(indfin)]));

if n > nmin && stdev

    % Calculate the correlation coefficient, r, and p-value 
    [r,p] = corrcoef(v1(indfin),v2_on_t1(indfin)) ;

    % Plots for debugging the interpolation and indexing 
    % figure
    % plot(t1(indfin),v1(indfin), t1(indfin),v2_on_t1(indfin))
    % title([num2str(i) ',' num2str(j)])

    % Rearrange as a vector for convenience

    r_p_n = [r(1,2) ; p(1,2) ; n] ;
else
    r_p_n = [0 ; 1 ; n] ;   
end

end
