# Supplementary material for: Links between fish abundance and ocean biogeochemistry as recorded in marine sediments
Source: PLoS One. 2018 Aug 1;13(8):e0199420. doi: 10.1371/journal.pone.0199420 (PMC6070179; doi:10.1371/journal.pone.0199420)
Supplement: S1 File — A zipped archive of the complete MATLAB analysis code used in this paper. (ZIP) [file pone.0199420.s005.zip › Analysis Code/allsites.incore.summary.txt]

RecordPairs	Significant	SignificantPct	Significant_dt	Significant_dtPct
92	29	32	30	33
68	13	19	7	10
156	119	76	90	58
7	0	0	0	0
33	24	73	17	52
2	0	0	0	0
