# Supplementary material for: Links between fish abundance and ocean biogeochemistry as recorded in marine sediments
Source: PLoS One. 2018 Aug 1;13(8):e0199420. doi: 10.1371/journal.pone.0199420 (PMC6070179; doi:10.1371/journal.pone.0199420)
Supplement: S1 File — A zipped archive of the complete MATLAB analysis code used in this paper. (ZIP) [file pone.0199420.s005.zip › Analysis Code/guaymas/tables/age.corrs_dt.txt]

pair_names	r_values	p_values	n_tested
BC50|N % v. 7807-1305|Anchovy Scales # 1000 cm^-2 year^-1	-0.543973777897446	1.01773763591116e-05	58
BC50|C:N v. 7807-1305|Anchovy Scales # 1000 cm^-2 year^-1	0.697242868441378	1.19785267629972e-09	58
7807-1305|Myctophid Scales # 1000 cm^-2 year^-1 v. 7807-1305|Mackerel Scales # 1000 cm^-2 year^-1	0.564184319278493	0.00408304749269335	24
7807-1305|Total Scales # 1000 cm^-2 year^-1 v. 7807-1305|Mackerel Scales # 1000 cm^-2 year^-1	0.601387533827525	0.00188096569556463	24
7807-1305|Mackerel Scales # 1000 cm^-2 year^-1 v. 7807-1305|Myctophid Scales # 1000 cm^-2 year^-1	0.564184319278493	0.00408304749269335	24
7807-1305|Total Scales # 1000 cm^-2 year^-1 v. 7807-1305|Myctophid Scales # 1000 cm^-2 year^-1	0.964004145675968	3.8343632996862e-14	24
7807-1305|Mackerel Scales # 1000 cm^-2 year^-1 v. 7807-1305|Total Scales # 1000 cm^-2 year^-1	0.601387533827525	0.00188096569556463	24
7807-1305|Myctophid Scales # 1000 cm^-2 year^-1 v. 7807-1305|Total Scales # 1000 cm^-2 year^-1	0.964004145675968	3.8343632996862e-14	24
BC50|N % v. BC50|TOC %	0.894953867396544	1.06387646387103e-22	62
BC50|Al % v. BC50|TOC %	0.312999701011523	0.0124996661151775	63
7807-1305|Anchovy Scales # 1000 cm^-2 year^-1 v. BC50|N %	-0.603726500983296	0.0102809133770688	17
BC50|TOC % v. BC50|N %	0.894953867396544	1.06387646387103e-22	62
BC50|C:N v. BC50|N %	-0.590544090239276	4.36661291953585e-07	62
BC50|Al % v. BC50|N %	0.38341059218269	0.00192377085604577	63
7807-1305|Anchovy Scales # 1000 cm^-2 year^-1 v. BC50|C:N	0.676095247892966	0.00288651807991181	17
BC50|N % v. BC50|C:N	-0.590544090239276	4.36661291953585e-07	62
BC50|Al % v. BC50|C:N	-0.263455952641638	0.0369555494389449	63
BC50|TOC % v. BC50|Al %	0.303379678320974	0.0156470413820872	63
BC50|N % v. BC50|Al %	0.370603227125447	0.00279048697035083	63
BC50|C:N v. BC50|Al %	-0.249941634212492	0.0481998475294018	63
BC50|Mo ppm v. BC50|Al %	-0.30375277045114	0.0146838517834015	64
BC50|Mo/Al v. BC50|Al %	-0.569156715426881	9.22842777058511e-07	64
BC50|Al % v. BC50|Mo ppm	-0.30375277045114	0.0146838517834015	64
BC50|Mo/Al v. BC50|Mo ppm	0.939959250043234	1.21169710949388e-30	64
BC50|Al % v. BC50|Mo/Al	-0.569156715426881	9.22842777058511e-07	64
BC50|Mo ppm v. BC50|Mo/Al	0.939959250043234	1.21169710949388e-30	64
