# Supplementary material for: Links between fish abundance and ocean biogeochemistry as recorded in marine sediments
Source: PLoS One. 2018 Aug 1;13(8):e0199420. doi: 10.1371/journal.pone.0199420 (PMC6070179; doi:10.1371/journal.pone.0199420)
Supplement: S1 File — A zipped archive of the complete MATLAB analysis code used in this paper. (ZIP) [file pone.0199420.s005.zip › Analysis Code/guaymas/tables/fishtype.summary.txt]

Pairs	Sig	Sig_Pos	Sig_pct	Sig_dt	Sig_dt_Pos	Sig_dt_pct
6	0	0	0	0	0	0
6	1	0	17	1	0	17
6	1	1	17	1	1	17
0	0	0	NaN	0	0	NaN
0	0	0	NaN	0	0	NaN
0	0	0	NaN	0	0	NaN
0	0	0	NaN	0	0	NaN
0	0	0	NaN	0	0	NaN
0	0	0	NaN	0	0	NaN
12	0	0	0	0	0	0
0	0	0	NaN	0	0	NaN
0	0	0	NaN	0	0	NaN
6	0	0	0	0	0	0
