# Supplementary material for: Links between fish abundance and ocean biogeochemistry as recorded in marine sediments
Source: PLoS One. 2018 Aug 1;13(8):e0199420. doi: 10.1371/journal.pone.0199420 (PMC6070179; doi:10.1371/journal.pone.0199420)
Supplement: S1 File — A zipped archive of the complete MATLAB analysis code used in this paper. (ZIP) [file pone.0199420.s005.zip › Analysis Code/guaymas/tables/BC50.depth.sigcorrs_dt.txt]

pair_names	r_values	p_values	n_tested
N % v. TOC %	0.897624588171193	5.11052659557338e-23	62
Al % v. TOC %	0.318353926410211	0.010997177132422	63
TOC % v. N %	0.897624588171193	5.11052659557338e-23	62
C:N v. N %	-0.593764071262909	3.64300281769139e-07	62
Al % v. N %	0.376175820467446	0.0023778715815227	63
N % v. C:N	-0.593764071262909	3.64300281769139e-07	62
TOC % v. Al %	0.309016852702493	0.0145326633736882	62
N % v. Al %	0.367285937626042	0.00331896841514289	62
Mo ppm v. Al %	-0.294296230152231	0.0182501927624606	64
Mo/Al v. Al %	-0.560946102192172	1.42700338573291e-06	64
Al % v. Mo ppm	-0.294296230152231	0.0182501927624606	64
Mo/Al v. Mo ppm	0.939783947848344	1.32283872336715e-30	64
Al % v. Mo/Al	-0.560946102192172	1.42700338573291e-06	64
Mo ppm v. Mo/Al	0.939783947848344	1.32283872336715e-30	64
