# Supplementary material for: Links between fish abundance and ocean biogeochemistry as recorded in marine sediments
Source: PLoS One. 2018 Aug 1;13(8):e0199420. doi: 10.1371/journal.pone.0199420 (PMC6070179; doi:10.1371/journal.pone.0199420)
Supplement: S1 File — A zipped archive of the complete MATLAB analysis code used in this paper. (ZIP) [file pone.0199420.s005.zip › Analysis Code/guaymas/tables/BC50.depth.sigcorrs.txt]

pair_names	r_values	p_values	n_tested
N % v. TOC %	0.910256701355723	1.18376651760493e-24	62
Al % v. TOC %	0.563108841815051	1.55301351712363e-06	63
Mo ppm v. TOC %	-0.355453263021585	0.0042520941835753	63
Mo/Al v. TOC %	-0.398799181652055	0.001206123455999	63
TOC % v. N %	0.910256701355723	1.18376651760493e-24	62
C:N v. N %	-0.478664867946049	8.30916955289887e-05	62
Al % v. N %	0.529623925059139	8.0673439377707e-06	63
Mo/Al v. N %	-0.259258161444476	0.0401874032799935	63
N % v. C:N	-0.478664867946049	8.30916955289887e-05	62
TOC % v. Al %	0.557547375464951	2.50981467911394e-06	62
N % v. Al %	0.525058713189616	1.17984320040724e-05	62
Mo ppm v. Al %	-0.6644227018148	2.14823154419784e-09	64
Mo/Al v. Al %	-0.780546113777706	2.85847535291991e-14	64
TOC % v. Mo ppm	-0.351306539942848	0.00511444080233419	62
Al % v. Mo ppm	-0.6644227018148	2.14823154419784e-09	64
Mo/Al v. Mo ppm	0.976016030595408	9.14653203945679e-43	64
TOC % v. Mo/Al	-0.395076624574145	0.00148353659028692	62
N % v. Mo/Al	-0.253002579043043	0.0472547564926774	62
Al % v. Mo/Al	-0.780546113777706	2.85847535291991e-14	64
Mo ppm v. Mo/Al	0.976016030595408	9.14653203945679e-43	64
