# Supplementary material for: Links between fish abundance and ocean biogeochemistry as recorded in marine sediments
Source: PLoS One. 2018 Aug 1;13(8):e0199420. doi: 10.1371/journal.pone.0199420 (PMC6070179; doi:10.1371/journal.pone.0199420)
Supplement: S1 File — A zipped archive of the complete MATLAB analysis code used in this paper. (ZIP) [file pone.0199420.s005.zip › Analysis Code/guaymas/tables/incore.all.txt]

Var1	Var2_1	Var2_2	Var2_3	Var2_4	Var2_5	Var2_6	Var3_1	Var3_2	Var3_3	Var3_4	Var3_5	Var3_6	Var4_1	Var4_2	Var4_3	Var4_4	Var4_5	Var4_6
7807-1305	15	0	0	0	0	0	3	0	0	0	0	0	3	0	0	0	0	0
BC50	0	0	15	0	6	0	0	0	6	0	4	0	0	0	3	0	4	0
