# Supplementary material for: Links between fish abundance and ocean biogeochemistry as recorded in marine sediments
Source: PLoS One. 2018 Aug 1;13(8):e0199420. doi: 10.1371/journal.pone.0199420 (PMC6070179; doi:10.1371/journal.pone.0199420)
Supplement: S1 File — A zipped archive of the complete MATLAB analysis code used in this paper. (ZIP) [file pone.0199420.s005.zip › Analysis Code/guaymas/tables/age.corrs.txt]

pair_names	r_values	p_values	n_tested
BC50|N % v. 7807-1305|Anchovy Scales # 1000 cm^-2 year^-1	-0.570895599271961	2.87673652717553e-06	58
BC50|C:N v. 7807-1305|Anchovy Scales # 1000 cm^-2 year^-1	0.616634268599572	2.55099645801494e-07	58
7807-1305|Myctophid Scales # 1000 cm^-2 year^-1 v. 7807-1305|Mackerel Scales # 1000 cm^-2 year^-1	0.577524360469554	0.00312471390967142	24
7807-1305|Total Scales # 1000 cm^-2 year^-1 v. 7807-1305|Mackerel Scales # 1000 cm^-2 year^-1	0.612997946388151	0.00144817812992323	24
7807-1305|Mackerel Scales # 1000 cm^-2 year^-1 v. 7807-1305|Myctophid Scales # 1000 cm^-2 year^-1	0.577524360469554	0.00312471390967142	24
7807-1305|Total Scales # 1000 cm^-2 year^-1 v. 7807-1305|Myctophid Scales # 1000 cm^-2 year^-1	0.965763886115815	2.22741601841869e-14	24
7807-1305|Mackerel Scales # 1000 cm^-2 year^-1 v. 7807-1305|Total Scales # 1000 cm^-2 year^-1	0.612997946388151	0.00144817812992323	24
7807-1305|Myctophid Scales # 1000 cm^-2 year^-1 v. 7807-1305|Total Scales # 1000 cm^-2 year^-1	0.965763886115815	2.22741601841869e-14	24
BC50|N % v. BC50|TOC %	0.903316687418315	9.98909492595256e-24	62
BC50|Al % v. BC50|TOC %	0.54968347635093	3.07170961173096e-06	63
BC50|Mo ppm v. BC50|TOC %	-0.349084504447203	0.00504593823611085	63
BC50|Mo/Al v. BC50|TOC %	-0.390777999723905	0.00154270870875159	63
7807-1305|Anchovy Scales # 1000 cm^-2 year^-1 v. BC50|N %	-0.619776302943404	0.00796130853643567	17
BC50|TOC % v. BC50|N %	0.903316687418315	9.98909492595256e-24	62
BC50|C:N v. BC50|N %	-0.464565180854205	0.000142524911543924	62
BC50|Al % v. BC50|N %	0.518481288839357	1.34383088709465e-05	63
7807-1305|Anchovy Scales # 1000 cm^-2 year^-1 v. BC50|C:N	0.634513469096857	0.00621964643606853	17
BC50|N % v. BC50|C:N	-0.464565180854205	0.000142524911543924	62
BC50|TOC % v. BC50|Al %	0.556314665802324	2.20135912176331e-06	63
BC50|N % v. BC50|Al %	0.525611715147942	9.71475157883269e-06	63
BC50|Mo ppm v. BC50|Al %	-0.659516132854478	3.09575314062913e-09	64
BC50|Mo/Al v. BC50|Al %	-0.777702438396875	4.06871152212474e-14	64
BC50|TOC % v. BC50|Mo ppm	-0.359866652027217	0.00376884065898532	63
BC50|Al % v. BC50|Mo ppm	-0.659516132854478	3.09575314062913e-09	64
BC50|Mo/Al v. BC50|Mo ppm	0.975488216868557	1.78219922071876e-42	64
BC50|TOC % v. BC50|Mo/Al	-0.400176018121396	0.00115551574453822	63
BC50|Al % v. BC50|Mo/Al	-0.777702438396875	4.06871152212474e-14	64
BC50|Mo ppm v. BC50|Mo/Al	0.975488216868557	1.78219922071876e-42	64
