# Supplementary material for: Links between fish abundance and ocean biogeochemistry as recorded in marine sediments
Source: PLoS One. 2018 Aug 1;13(8):e0199420. doi: 10.1371/journal.pone.0199420 (PMC6070179; doi:10.1371/journal.pone.0199420)
Supplement: S1 File — A zipped archive of the complete MATLAB analysis code used in this paper. (ZIP) [file pone.0199420.s005.zip › Analysis Code/guaymas/tables/7807-1305.year.sigcorrs.txt]

pair_names	r_values	p_values	n_tested
Myctophid Scales # 1000 cm^-2 year^-1 v. Mackerel Scales # 1000 cm^-2 year^-1	0.577524360469554	0.00312471390967142	24
Total Scales # 1000 cm^-2 year^-1 v. Mackerel Scales # 1000 cm^-2 year^-1	0.612997946388151	0.00144817812992323	24
Mackerel Scales # 1000 cm^-2 year^-1 v. Myctophid Scales # 1000 cm^-2 year^-1	0.577524360469554	0.00312471390967142	24
Total Scales # 1000 cm^-2 year^-1 v. Myctophid Scales # 1000 cm^-2 year^-1	0.965763886115815	2.22741601841869e-14	24
Mackerel Scales # 1000 cm^-2 year^-1 v. Total Scales # 1000 cm^-2 year^-1	0.612997946388151	0.00144817812992323	24
Myctophid Scales # 1000 cm^-2 year^-1 v. Total Scales # 1000 cm^-2 year^-1	0.965763886115815	2.22741601841869e-14	24
