# Supplementary material for: Links between fish abundance and ocean biogeochemistry as recorded in marine sediments
Source: PLoS One. 2018 Aug 1;13(8):e0199420. doi: 10.1371/journal.pone.0199420 (PMC6070179; doi:10.1371/journal.pone.0199420)
Supplement: S1 File — A zipped archive of the complete MATLAB analysis code used in this paper. (ZIP) [file pone.0199420.s005.zip › Analysis Code/guaymas/core78071305.m]

clear ddat
clear tdat

ddat = struct;
tdat = struct;

tdat.anch = [
1975	0
1965	0
1955	0
1945	0
1935	0
1925	0
1915	0.0178147268408551
1905	0.0397953382603752
1895	0.051948051948052
1885	0.0345337937839171
1875	0.585516178736518
1865	0.101547388781431
1855	0.0889284126278346
1845	0
1835	0.0231267345050879
1825	0.00982318271119843
1815	0.00506329113924051
1805	0
1795	0.00543478260869565
1785	0.020253164556962
1775	0.0244857982370225
1765	0.0233644859813084
1755	0.0101112234580384
1745	0.0353892821031345
1735	0.0202224469160768
];

tdat.sar = [
1975	0
1965	0.032626427406199
1955	0.0161030595813204
1945	0.0697799248523886
1935	0.0225861095426313
1925	0.0045004500450045
1915	0
1905	0
1895	0
1885	0
1875	0
1865	0
1855	0
1845	0
1835	0
1825	0
1815	0
1805	0
1795	0.0217391304347826
1785	0.00506329113924051
1775	0.00979431929480901
1765	0
1755	0
1745	0
1735	0
];

tdat.hake = [
1975	0
1965	0.0163132137030995
1955	0.00536768652710682
1945	0.0161030595813204
1935	0
1925	0.0045004500450045
1915	0.0237529691211401
1905	0.00568504832291074
1895	0.0103896103896104
1885	0.00493339911198816
1875	0.0154083204930663
1865	0.00483558994197292
1855	0.0133392618941752
1845	0
1835	0
1825	0
1815	0
1805	0
1795	0
1785	0
1775	0
1765	0
1755	0.00505561172901921
1745	0.00505561172901921
1735	0.00505561172901921
];

tdat.mack = [
1975	0
1965	0.0489396411092985
1955	0.0107353730542136
1945	0.00536768652710682
1935	0.0112930547713156
1925	0.036003600360036
1915	0.0356294536817102
1905	0
1895	0
1885	0
1875	0.0205444273240883
1865	0.00483558994197292
1855	0
1845	0
1835	0
1825	0
1815	0
1805	0
1795	0.0543478260869565
1785	0.0658227848101266
1775	0
1765	0
1755	0
1745	0.00505561172901921
1735	0.0101112234580384
];

tdat.myct = [
1975	0.0652528548123981
1965	0.407830342577488
1955	0.509930220075148
1945	0.311325818572195
1935	0.671936758893281
1925	2.04320432043204
1915	0.380047505938242
1905	0.53439454235361
1895	0.228571428571429
1885	0.330537740503207
1875	0.354391371340524
1865	0.261121856866538
1855	0.133392618941752
1845	0.0780437044745057
1835	0.0786308973172988
1825	0.270137524557957
1815	0.50126582278481
1805	0.0389105058365759
1795	1.42391304347826
1785	0.59746835443038
1775	0.337904015670911
1765	0.014018691588785
1755	0.0707785642062689
1745	0.505561172901921
1735	0.202224469160768
];

tdat.tot = [
1975	0.0652528548123981
1965	0.505709624796085
1955	0.542136339237788
1945	0.402576489533011
1935	0.705815923207228
1925	2.08820882088209
1915	0.457244655581948
1905	0.579874928936896
1895	0.290909090909091
1885	0.370004933399112
1875	0.975860297894196
1865	0.372340425531915
1855	0.235660293463762
1845	0.0780437044745057
1835	0.101757631822387
1825	0.279960707269155
1815	0.506329113924051
1805	0.0389105058365759
1795	1.5054347826087
1785	0.688607594936709
1775	0.372184133202742
1765	0.0373831775700935
1755	0.0859453993933266
1745	0.551061678463094
1735	0.237613751263903
];
