# Supplementary material for: Links between fish abundance and ocean biogeochemistry as recorded in marine sediments
Source: PLoS One. 2018 Aug 1;13(8):e0199420. doi: 10.1371/journal.pone.0199420 (PMC6070179; doi:10.1371/journal.pone.0199420)
Supplement: S1 File — A zipped archive of the complete MATLAB analysis code used in this paper. (ZIP) [file pone.0199420.s005.zip › Analysis Code/guaymas/coreBC50.m]

clear ddat
clear tdat

ddat = struct;
tdat = struct;

ddat.year = [
0	1990
0.5	1987
1	1984
1.5	1982
2	1979
2.5	1976
3	1973
3.5	1971
4	1968
4.5	1965
5	1962
5.5	1960
6	1957
6.5	1954
7	1951
7.5	1949
8	1946
8.5	1943
9	1940
9.5	1937
10	1935
10.5	1932
11	1930
11.5	1927
12	1924
12.5	1921
13	1918
13.5	1916
14	1913
14.5	1910
15	1907
15.5	1904
16	1902
16.5	1899
17	1896
17.5	1894
18	1891
18.5	1888
19	1885
19.5	1882
20	1880
20.5	1877
21	1874
21.5	1872
22	1869
22.5	1866
23	1863
23.5	1861
24	1858
24.5	1855
25	1852
25.5	1850
26	1847
26.5	1844
27	1842
27.5	1839
28	1836
28.5	1833
29	1830
29.5	1828
30	1825
30.5	1822
31	1819
31.5	1817
32	1814
];

ddat.toc = [
0.5	4.46
1	4.55
1.5	4.27
2	4.75
2.5	4.26
3	4.55
3.5	4.48
4	3.88
4.5	4.2
5	3.98
5.5	4.37
6	4.34
6.5	3.74
7	4.31
7.5	4.04
8	4.12
8.5	3.98
9	3.73
9.5	3.21
10	3.03
10.5	3.72
11	3.26
11.5	3.74
12	3.75
12.5	3.64
13	3.95
13.5	4.38
14	3.89
14.5	4.09
15	3.81
15.5	4.17
16	4
16.5	3.4
17	3.5
17.5	3.87
18	3.75
18.5	3.31
19	3.49
19.5	3.62
20	2.96
20.5	2.74
21.5	3.79
22	3.9
22.5	3.69
23	3.14
23.5	3.25
24	3.27
24.5	3.38
25	3.95
25.5	3.91
26	4.16
26.5	3.71
27	3.55
27.5	3.74
28	3.85
28.5	3.93
29	4.02
29.5	3.42
30	3.31
30.5	3.96
31	2.81
31.5	3.43
32	3.33
];

ddat.n = [
0.5	0.54
1	0.54
1.5	0.49
2	0.58
2.5	0.51
3	0.55
3.5	0.53
4	0.47
4.5	0.48
5	0.46
5.5	0.51
6	0.5
6.5	0.44
7	0.51
7.5	0.48
8	0.51
8.5	0.48
9	0.45
9.5	0.38
10	0.37
10.5	0.43
11	0.39
11.5	0.44
12	0.45
12.5	0.44
13	0.45
13.5	0.51
14	0.45
14.5	0.47
15	0.45
15.5	0.49
16	0.48
16.5	0.36
17	0.42
17.5	0.45
18	0.43
18.5	0.39
19	0.34
19.5	0.37
20	0.35
20.5	0.26
21.5	0.39
22	0.41
22.5	0.4
23	0.38
23.5	0.42
24	0.41
24.5	0.42
25	0.49
25.5	0.49
26	0.5
26.5	0.46
27	0.43
27.5	0.47
28	0.49
28.5	0.48
29	0.49
29.5	0.43
30	0.42
30.5	0.5
31	0.36
31.5	0.43
32	0.43
];

ddat.cn = [
0.5	8.25925925925926
1	8.42592592592593
1.5	8.71428571428571
2	8.18965517241379
2.5	8.35294117647059
3	8.27272727272727
3.5	8.45283018867925
4	8.25531914893617
4.5	8.75
5	8.65217391304348
5.5	8.56862745098039
6	8.68
6.5	8.5
7	8.45098039215686
7.5	8.41666666666667
8	8.07843137254902
8.5	8.29166666666667
9	8.28888888888889
9.5	8.44736842105263
10	8.18918918918919
10.5	8.65116279069768
11	8.35897435897436
11.5	8.5
12	8.33333333333333
12.5	8.27272727272727
13	8.77777777777778
13.5	8.58823529411765
14	8.64444444444444
14.5	8.70212765957447
15	8.46666666666667
15.5	8.51020408163265
16	8.33333333333333
16.5	9.44444444444444
17	8.33333333333333
17.5	8.6
18	8.72093023255814
18.5	8.48717948717949
19	10.2647058823529
19.5	9.78378378378378
20	8.45714285714286
20.5	10.5384615384615
21.5	9.71794871794872
22	9.51219512195122
22.5	9.225
23	8.26315789473684
23.5	7.73809523809524
24	7.97560975609756
24.5	8.04761904761905
25	8.06122448979592
25.5	7.97959183673469
26	8.32
26.5	8.06521739130435
27	8.25581395348837
27.5	7.95744680851064
28	7.85714285714286
28.5	8.1875
29	8.20408163265306
29.5	7.95348837209302
30	7.88095238095238
30.5	7.92
31	7.80555555555556
31.5	7.97674418604651
32	7.74418604651163
];

ddat.al = [
0	4
0.5	4.1
1	4.2
1.5	4.1
2	4
2.5	4.2
3	3.9
3.5	4.1
4	4.1
4.5	3.9
5	3.7
5.5	4.1
6	4.2
6.5	3.7
7	3.6
7.5	4.1
8	4.1
8.5	4
9	3.8
9.5	3.8
10	3.7
10.5	4.1
11	3.9
11.5	4
12	4.2
12.5	3.3
13	3.5
13.5	4.1
14	3.9
14.5	3.9
15	3.8
15.5	4.1
16	3.9
16.5	3.7
17	3.8
17.5	3.5
18	3
18.5	3.2
19	3.3
19.5	3.8
20	3.3
20.5	3.4
21	3.4
21.5	3.1
22	2.9
22.5	3.4
23	3.3
23.5	3.1
24	3.5
24.5	3.6
25	3.4
25.5	3.9
26	3.8
26.5	3.9
27	3.7
27.5	3.3
28	4
28.5	3.3
29	3.7
29.5	3.5
30	3.2
30.5	2.8
31	2.8
31.5	3.4
32	3.6
];

ddat.mo = [
0	6
0.5	6
1	6
1.5	6
2	6
2.5	5
3	8
3.5	7
4	6
4.5	8
5	8
5.5	7
6	6
6.5	6
7	7
7.5	7
8	6
8.5	6
9	7
9.5	6
10	6
10.5	6
11	7
11.5	7
12	7
12.5	7
13	8
13.5	8
14	8
14.5	7
15	8
15.5	7
16	7
16.5	7
17	8
17.5	8
18	10
18.5	11
19	10
19.5	9
20	11
20.5	8
21	10
21.5	8
22	10
22.5	9
23	8
23.5	10
24	10
24.5	10
25	9
25.5	11
26	9
26.5	10
27	8
27.5	10
28	12
28.5	11
29	13
29.5	15
30	16
30.5	20
31	15
31.5	15
32	11
];

ddat.moal = [
0	0.00015
0.5	0.000146341463414634
1	0.000142857142857143
1.5	0.000146341463414634
2	0.00015
2.5	0.000119047619047619
3	0.000205128205128205
3.5	0.000170731707317073
4	0.000146341463414634
4.5	0.000205128205128205
5	0.000216216216216216
5.5	0.000170731707317073
6	0.000142857142857143
6.5	0.000162162162162162
7	0.000194444444444444
7.5	0.000170731707317073
8	0.000146341463414634
8.5	0.00015
9	0.000184210526315789
9.5	0.000157894736842105
10	0.000162162162162162
10.5	0.000146341463414634
11	0.000179487179487179
11.5	0.000175
12	0.000166666666666667
12.5	0.000212121212121212
13	0.000228571428571429
13.5	0.000195121951219512
14	0.000205128205128205
14.5	0.000179487179487179
15	0.000210526315789474
15.5	0.000170731707317073
16	0.000179487179487179
16.5	0.000189189189189189
17	0.000210526315789474
17.5	0.000228571428571429
18	0.000333333333333333
18.5	0.00034375
19	0.000303030303030303
19.5	0.000236842105263158
20	0.000333333333333333
20.5	0.000235294117647059
21	0.000294117647058824
21.5	0.000258064516129032
22	0.000344827586206897
22.5	0.000264705882352941
23	0.000242424242424242
23.5	0.00032258064516129
24	0.000285714285714286
24.5	0.000277777777777778
25	0.000264705882352941
25.5	0.000282051282051282
26	0.000236842105263158
26.5	0.000256410256410256
27	0.000216216216216216
27.5	0.000303030303030303
28	0.0003
28.5	0.000333333333333333
29	0.000351351351351351
29.5	0.000428571428571429
30	0.0005
30.5	0.000714285714285714
31	0.000535714285714286
31.5	0.000441176470588235
32	0.000305555555555556
];

ddat.opal = [
0.75	26.5
5.75	33
10.75	29.7
15.75	27.2
21.25	34.7
24.75	34
];
