# Supplementary material for: Links between fish abundance and ocean biogeochemistry as recorded in marine sediments
Source: PLoS One. 2018 Aug 1;13(8):e0199420. doi: 10.1371/journal.pone.0199420 (PMC6070179; doi:10.1371/journal.pone.0199420)
Supplement: S1 File — A zipped archive of the complete MATLAB analysis code used in this paper. (ZIP) [file pone.0199420.s005.zip › Analysis Code/saanich/tables/age.corrs_dt.txt]

pair_names	r_values	p_values	n_tested
ODP1033|C-13 per mill v. ODP1034|bones #/100cc	0.221730010339794	0.0401924714510458	86
ODP1033|TN % v. ODP1033|TOC %	0.850522305471645	5.6330765564714e-28	96
ODP1033|Opal % v. ODP1033|TOC %	0.531765935229219	2.47452207479579e-08	96
ODP1033|N-15 per mill v. ODP1033|TOC %	-0.209121080167392	0.0408758921179187	96
ODP1033|Al % v. ODP1033|TOC %	-0.610398787691206	4.03939854121379e-11	96
ODP1033|Mo ppm v. ODP1033|TOC %	0.243610401270012	0.01736223809684	95
ODP1033|Mo/Al v. ODP1033|TOC %	0.293969959717681	0.00364797447679794	96
ODP1033|C:N v. ODP1033|TOC %	0.55485948044527	4.45904457509015e-09	96
ODP1033|TOC % v. ODP1033|TN %	0.850522305471645	5.6330765564714e-28	96
ODP1033|Opal % v. ODP1033|TN %	0.582496830892859	4.79336873165531e-10	96
ODP1033|C-13 per mill v. ODP1033|TN %	0.244997227103861	0.0199467755770341	90
ODP1033|Al % v. ODP1033|TN %	-0.592270725709523	2.06996932780063e-10	96
ODP1033|Mo ppm v. ODP1033|TN %	0.380352667209628	0.000143486484794079	95
ODP1033|Mo/Al v. ODP1033|TN %	0.436742485452512	8.64117560908163e-06	96
ODP1033|TOC % v. ODP1033|Opal %	0.531765935229219	2.47452207479579e-08	96
ODP1033|TN % v. ODP1033|Opal %	0.582496830892859	4.79336873165531e-10	96
ODP1033|C-13 per mill v. ODP1033|Opal %	0.362034461269712	0.000454409649484482	90
ODP1033|Al % v. ODP1033|Opal %	-0.872558954271936	5.32140494318886e-31	96
ODP1033|Mo ppm v. ODP1033|Opal %	0.450153309544586	4.71737322530363e-06	95
ODP1033|Mo/Al v. ODP1033|Opal %	0.450824432783747	4.03924555457205e-06	96
ODP1034|bones #/100cc v. ODP1033|C-13 per mill	0.309755285151931	2.40352503884686e-06	223
ODP1033|TN % v. ODP1033|C-13 per mill	0.225829265831107	0.0269428818423116	96
ODP1033|Opal % v. ODP1033|C-13 per mill	0.367025459114452	0.000234857162217224	96
ODP1033|Al % v. ODP1033|C-13 per mill	-0.409607432104074	3.41159164335461e-05	96
ODP1033|TOC % v. ODP1033|N-15 per mill	-0.209121080167392	0.0408758921179187	96
ODP1033|C:N v. ODP1033|N-15 per mill	-0.455871675402549	3.05001808998958e-06	96
ODP1033|TOC % v. ODP1033|Al %	-0.610398787691206	4.03939854121379e-11	96
ODP1033|TN % v. ODP1033|Al %	-0.592270725709523	2.06996932780063e-10	96
ODP1033|Opal % v. ODP1033|Al %	-0.872558954271936	5.32140494318886e-31	96
ODP1033|C-13 per mill v. ODP1033|Al %	-0.404916457091126	7.53825826926341e-05	90
ODP1033|Mo ppm v. ODP1033|Al %	-0.318112214583875	0.00168049725549429	95
ODP1033|Mo/Al v. ODP1033|Al %	-0.339921516397139	0.000703023660150245	96
ODP1033|TOC % v. ODP1033|Mo ppm	0.24005177413777	0.0184846665982629	96
ODP1033|TN % v. ODP1033|Mo ppm	0.377286572346401	0.000151100543096619	96
ODP1033|Opal % v. ODP1033|Mo ppm	0.442328618212517	6.41672034475695e-06	96
ODP1033|Al % v. ODP1033|Mo ppm	-0.307213902647248	0.00232969574552461	96
ODP1033|Mo/Al v. ODP1033|Mo ppm	0.972644228933946	2.16074038350359e-61	96
ODP1033|TOC % v. ODP1033|Mo/Al	0.293969959717681	0.00364797447679794	96
ODP1033|TN % v. ODP1033|Mo/Al	0.436742485452512	8.64117560908163e-06	96
ODP1033|Opal % v. ODP1033|Mo/Al	0.450824432783747	4.03924555457205e-06	96
ODP1033|Al % v. ODP1033|Mo/Al	-0.339921516397139	0.000703023660150245	96
ODP1033|Mo ppm v. ODP1033|Mo/Al	0.979065279064322	4.27800586495775e-66	95
ODP1033|TOC % v. ODP1033|C:N	0.55485948044527	4.45904457509015e-09	96
ODP1033|N-15 per mill v. ODP1033|C:N	-0.455871675402549	3.05001808998958e-06	96
