# Supplementary material for: Links between fish abundance and ocean biogeochemistry as recorded in marine sediments
Source: PLoS One. 2018 Aug 1;13(8):e0199420. doi: 10.1371/journal.pone.0199420 (PMC6070179; doi:10.1371/journal.pone.0199420)
Supplement: S1 File — A zipped archive of the complete MATLAB analysis code used in this paper. (ZIP) [file pone.0199420.s005.zip › Analysis Code/saanich/tables/ODP1033.depth.sigcorrs_dt.txt]

pair_names	r_values	p_values	n_tested
TN % v. TOC %	0.930392900745843	2.52420031437318e-56	127
CaCO_3 % v. TOC %	0.17807573916317	0.0451763347993027	127
Opal % v. TOC %	0.669958779985962	7.11353593715924e-18	127
C-13 per mill v. TOC %	0.656299705136406	7.16848849662511e-16	118
N-15 per mill v. TOC %	0.588460054937577	3.45487626888506e-13	127
Al % v. TOC %	-0.725712393771721	4.86679199528658e-22	127
TOC % v. TN %	0.930392900745843	2.52420031437318e-56	127
Opal % v. TN %	0.711203197665407	7.3403246251371e-21	127
C-13 per mill v. TN %	0.662371384703669	3.12455218190834e-16	118
N-15 per mill v. TN %	0.594232898407145	1.77578520546259e-13	127
Al % v. TN %	-0.724863048712794	5.73185491568152e-22	127
Mo ppm v. TN %	0.234360172532655	0.00825737305979983	126
Mo/Al v. TN %	0.174344443965894	0.0499517625873763	127
C:N v. TN %	-0.257214489262516	0.00350837248795451	127
TOC % v. CaCO_3 %	0.17807573916317	0.0451763347993027	127
TOC % v. Opal %	0.669958779985962	7.11353593715924e-18	127
TN % v. Opal %	0.711203197665407	7.3403246251371e-21	127
C-13 per mill v. Opal %	0.579266216500069	6.33469051270201e-12	118
N-15 per mill v. Opal %	0.473770434089417	1.84608935460665e-08	127
Al % v. Opal %	-0.875782532291025	2.34158430438998e-41	127
Mo ppm v. Opal %	0.388606029491758	6.90318044026965e-06	126
Mo/Al v. Opal %	0.319506109971538	0.000250738124239867	127
C:N v. Opal %	-0.233574202079458	0.00822032648373998	127
TOC % v. C-13 per mill	0.669242497706377	7.93842959772302e-18	127
TN % v. C-13 per mill	0.664208656282976	1.70181041179987e-17	127
Opal % v. C-13 per mill	0.596022445921421	1.44084001883037e-13	127
N-15 per mill v. C-13 per mill	0.780727918428225	2.70246042538152e-27	127
Al % v. C-13 per mill	-0.669715535744246	7.38382889599676e-18	127
C:N v. C-13 per mill	-0.472308373874034	2.06956927834774e-08	127
TOC % v. N-15 per mill	0.588460054937577	3.45487626888506e-13	127
TN % v. N-15 per mill	0.594232898407145	1.77578520546259e-13	127
Opal % v. N-15 per mill	0.473770434089417	1.84608935460665e-08	127
C-13 per mill v. N-15 per mill	0.781564043535418	1.58773833311665e-25	118
Al % v. N-15 per mill	-0.577014526920018	1.24422025878231e-12	127
C:N v. N-15 per mill	-0.65525394425703	6.37557369857803e-17	127
TOC % v. Al %	-0.725712393771721	4.86679199528658e-22	127
TN % v. Al %	-0.724863048712794	5.73185491568152e-22	127
Opal % v. Al %	-0.875782532291025	2.34158430438998e-41	127
C-13 per mill v. Al %	-0.653598550863478	1.03092460124793e-15	118
N-15 per mill v. Al %	-0.577014526920018	1.24422025878231e-12	127
Mo ppm v. Al %	-0.232740927661897	0.00872639447089885	126
C:N v. Al %	0.246561150013283	0.00519950127012332	127
TN % v. Mo ppm	0.228068130257023	0.00991252979512148	127
Opal % v. Mo ppm	0.37752858071346	1.21149679532309e-05	127
Al % v. Mo ppm	-0.219385711883219	0.0132056429923183	127
Mo/Al v. Mo ppm	0.967811022564859	9.38113838360276e-77	127
TN % v. Mo/Al	0.174344443965894	0.0499517625873763	127
Opal % v. Mo/Al	0.319506109971538	0.000250738124239867	127
Mo ppm v. Mo/Al	0.974495537090988	2.47671589166626e-82	126
TN % v. C:N	-0.257214489262516	0.00350837248795451	127
Opal % v. C:N	-0.233574202079458	0.00822032648373998	127
C-13 per mill v. C:N	-0.470766381823355	7.46377975312745e-08	118
N-15 per mill v. C:N	-0.65525394425703	6.37557369857803e-17	127
Al % v. C:N	0.246561150013283	0.00519950127012332	127
