# Supplementary material for: Links between fish abundance and ocean biogeochemistry as recorded in marine sediments
Source: PLoS One. 2018 Aug 1;13(8):e0199420. doi: 10.1371/journal.pone.0199420 (PMC6070179; doi:10.1371/journal.pone.0199420)
Supplement: S1 File — A zipped archive of the complete MATLAB analysis code used in this paper. (ZIP) [file pone.0199420.s005.zip › Analysis Code/saanich/tables/ODP1033.depth.sigcorrs.txt]

pair_names	r_values	p_values	n_tested
TN % v. TOC %	0.982108412475495	1.66475004072418e-92	127
CaCO_3 % v. TOC %	0.523345318926595	2.74047018004424e-10	127
Opal % v. TOC %	0.93212650376364	5.50951213331216e-57	127
C-13 per mill v. TOC %	0.893800558245318	3.28918423974059e-42	118
N-15 per mill v. TOC %	0.733900592639187	9.73538770677457e-23	127
Al % v. TOC %	-0.948948805142578	1.72939048994407e-64	127
Mo ppm v. TOC %	0.81065184479074	1.31732459601146e-30	126
Mo/Al v. TOC %	0.79288559847468	1.15236071364711e-28	127
C:N v. TOC %	-0.757768603070128	6.23861307046712e-25	127
TOC % v. TN %	0.982108412475495	1.66475004072418e-92	127
CaCO_3 % v. TN %	0.519959897228148	3.73430024716884e-10	127
Opal % v. TN %	0.946006897231986	5.23585817744842e-63	127
C-13 per mill v. TN %	0.89098930029224	1.37761401112159e-41	118
N-15 per mill v. TN %	0.709024740299173	1.0874533763257e-20	127
Al % v. TN %	-0.958605403159149	4.74611484745744e-70	127
Mo ppm v. TN %	0.864492641764942	7.46268167100209e-39	126
Mo/Al v. TN %	0.852700147736739	4.68825558272346e-37	127
C:N v. TN %	-0.83194066044387	9.00314512407324e-34	127
TOC % v. CaCO_3 %	0.523345318926595	2.74047018004424e-10	127
TN % v. CaCO_3 %	0.519959897228148	3.73430024716884e-10	127
Opal % v. CaCO_3 %	0.505051182069778	1.40209264878474e-09	127
C-13 per mill v. CaCO_3 %	0.437555725815377	7.24796294882477e-07	118
N-15 per mill v. CaCO_3 %	0.410567185863871	1.63301366494062e-06	127
Al % v. CaCO_3 %	-0.513705590989609	6.55576877881075e-10	127
Mo ppm v. CaCO_3 %	0.442695935947656	2.09723636539716e-07	126
Mo/Al v. CaCO_3 %	0.424966161230287	6.3612205108869e-07	127
C:N v. CaCO_3 %	-0.47827772790683	1.29356977428797e-08	127
TOC % v. Opal %	0.93212650376364	5.50951213331216e-57	127
TN % v. Opal %	0.946006897231986	5.23585817744842e-63	127
CaCO_3 % v. Opal %	0.505051182069778	1.40209264878474e-09	127
C-13 per mill v. Opal %	0.871878547081714	9.14824403834863e-38	118
N-15 per mill v. Opal %	0.693696146352195	1.56524350657491e-19	127
Al % v. Opal %	-0.974964227062857	1.76183383127795e-83	127
Mo ppm v. Opal %	0.864267921313897	8.21062987050421e-39	126
Mo/Al v. Opal %	0.847369269151999	3.63447856706324e-36	127
C:N v. Opal %	-0.797939176704276	2.91599101996062e-29	127
TOC % v. C-13 per mill	0.900841069014839	3.99972600898232e-47	127
TN % v. C-13 per mill	0.894454265062667	1.61439059738291e-45	127
CaCO_3 % v. C-13 per mill	0.461121742895897	4.87533820138292e-08	127
Opal % v. C-13 per mill	0.880813070499904	2.07798173139068e-42	127
N-15 per mill v. C-13 per mill	0.842994878335155	1.84196625141558e-35	127
Al % v. C-13 per mill	-0.900773641034409	4.16438118127967e-47	127
Mo ppm v. C-13 per mill	0.71697939896349	3.66269622464859e-21	126
Mo/Al v. C-13 per mill	0.679627062171682	1.56942595512941e-18	127
C:N v. C-13 per mill	-0.82825500081293	3.09353616621799e-33	127
TOC % v. N-15 per mill	0.733900592639187	9.73538770677457e-23	127
TN % v. N-15 per mill	0.709024740299173	1.0874533763257e-20	127
CaCO_3 % v. N-15 per mill	0.410567185863871	1.63301366494062e-06	127
Opal % v. N-15 per mill	0.693696146352195	1.56524350657491e-19	127
C-13 per mill v. N-15 per mill	0.835540683428625	5.9557281966561e-32	118
Al % v. N-15 per mill	-0.723326707476262	7.6939127934969e-22	127
Mo ppm v. N-15 per mill	0.490562481430827	5.50467843161364e-09	126
Mo/Al v. N-15 per mill	0.447278892832438	1.35030392686196e-07	127
C:N v. N-15 per mill	-0.779627733193203	3.55984521323533e-27	127
TOC % v. Al %	-0.948948805142578	1.72939048994407e-64	127
TN % v. Al %	-0.958605403159149	4.74611484745744e-70	127
CaCO_3 % v. Al %	-0.513705590989609	6.55576877881075e-10	127
Opal % v. Al %	-0.974964227062857	1.76183383127795e-83	127
C-13 per mill v. Al %	-0.893122442043265	4.66357000513479e-42	118
N-15 per mill v. Al %	-0.723326707476262	7.6939127934969e-22	127
Mo ppm v. Al %	-0.84539900198167	1.42786169470695e-35	126
Mo/Al v. Al %	-0.830167035899233	1.63669146382137e-33	127
C:N v. Al %	0.814169201737146	2.67545119544517e-31	127
TOC % v. Mo ppm	0.809341828363634	1.13163012495946e-30	127
TN % v. Mo ppm	0.864287158103723	4.08006628843362e-39	127
CaCO_3 % v. Mo ppm	0.441949376438097	1.97519243644014e-07	127
Opal % v. Mo ppm	0.862425412654523	9.00106461402684e-39	127
C-13 per mill v. Mo ppm	0.702485862255777	7.66871035746376e-19	118
N-15 per mill v. Mo ppm	0.490003057828656	5.00448999288509e-09	127
Al % v. Mo ppm	-0.84305930766063	1.79910751114539e-35	127
Mo/Al v. Mo ppm	0.992483399098515	6.59711350680713e-116	127
C:N v. Mo ppm	-0.736571376262316	5.68576428524343e-23	127
TOC % v. Mo/Al	0.79288559847468	1.15236071364711e-28	127
TN % v. Mo/Al	0.852700147736739	4.68825558272346e-37	127
CaCO_3 % v. Mo/Al	0.424966161230287	6.3612205108869e-07	127
Opal % v. Mo/Al	0.847369269151999	3.63447856706324e-36	127
C-13 per mill v. Mo/Al	0.668496236983962	1.32564331176261e-16	118
N-15 per mill v. Mo/Al	0.447278892832438	1.35030392686196e-07	127
Al % v. Mo/Al	-0.830167035899233	1.63669146382137e-33	127
Mo ppm v. Mo/Al	0.994070085849902	2.34316303261771e-121	126
C:N v. Mo/Al	-0.715215977917263	3.52471563547088e-21	127
TOC % v. C:N	-0.757768603070128	6.23861307046712e-25	127
TN % v. C:N	-0.83194066044387	9.00314512407324e-34	127
CaCO_3 % v. C:N	-0.47827772790683	1.29356977428797e-08	127
Opal % v. C:N	-0.797939176704276	2.91599101996062e-29	127
C-13 per mill v. C:N	-0.818735437252547	1.00605305693414e-29	118
N-15 per mill v. C:N	-0.779627733193203	3.55984521323533e-27	127
Al % v. C:N	0.814169201737146	2.67545119544517e-31	127
Mo ppm v. C:N	-0.73614367479755	9.19645653930918e-23	126
Mo/Al v. C:N	-0.715215977917263	3.52471563547088e-21	127
