# Supplementary material for: Links between fish abundance and ocean biogeochemistry as recorded in marine sediments
Source: PLoS One. 2018 Aug 1;13(8):e0199420. doi: 10.1371/journal.pone.0199420 (PMC6070179; doi:10.1371/journal.pone.0199420)
Supplement: S1 File — A zipped archive of the complete MATLAB analysis code used in this paper. (ZIP) [file pone.0199420.s005.zip › Analysis Code/saanich/tables/age.corrs.txt]

pair_names	r_values	p_values	n_tested
ODP1034|TOC % v. ODP1034|bones #/100cc	-0.639755399868138	0.00238384281378609	20
ODP1033|TOC % v. ODP1034|bones #/100cc	-0.422969250746254	3.27805240431716e-05	90
ODP1033|TN % v. ODP1034|bones #/100cc	-0.548256087233559	2.22449314743369e-08	90
ODP1033|Opal % v. ODP1034|bones #/100cc	-0.405353667155931	7.39186863363823e-05	90
ODP1033|C-13 per mill v. ODP1034|bones #/100cc	-0.345660133200769	0.00111525956000687	86
ODP1033|Al % v. ODP1034|bones #/100cc	0.466247990264828	3.63061134874546e-06	90
ODP1033|Mo ppm v. ODP1034|bones #/100cc	-0.498441368487332	6.66717027150269e-07	89
ODP1033|Mo/Al v. ODP1034|bones #/100cc	-0.534654551323796	5.69704069294797e-08	90
ODP1033|C:N v. ODP1034|bones #/100cc	0.48877033717719	1.02013261487354e-06	90
ODP1034|bones #/100cc v. ODP1034|TOC %	-0.510056966333407	4.84551984624869e-15	206
ODP1033|TOC % v. ODP1034|TOC %	0.734762855106555	3.92160595783907e-15	82
ODP1033|TN % v. ODP1034|TOC %	0.85800424909678	7.35448431588147e-25	82
ODP1033|CaCO_3 % v. ODP1034|TOC %	0.244404949524257	0.0269059308488886	82
ODP1033|Opal % v. ODP1034|TOC %	0.793836023430537	5.83542111716561e-19	82
ODP1033|C-13 per mill v. ODP1034|TOC %	0.685313242524933	4.48106366723878e-12	78
ODP1033|Al % v. ODP1034|TOC %	-0.841437506586498	4.3266924362854e-23	82
ODP1033|Mo ppm v. ODP1034|TOC %	0.815594778786642	1.84887771233056e-20	81
ODP1033|Mo/Al v. ODP1034|TOC %	0.832404671269386	3.29395827596725e-22	82
ODP1033|C:N v. ODP1034|TOC %	-0.619250502583223	5.58681175351524e-10	82
ODP1034|bones #/100cc v. ODP1033|TOC %	-0.288485032662495	1.20207250993302e-05	223
ODP1034|TOC % v. ODP1033|TOC %	0.76256435095927	9.26166085275968e-05	20
ODP1033|TN % v. ODP1033|TOC %	0.934905316546508	4.4921071905592e-44	96
ODP1033|Opal % v. ODP1033|TOC %	0.808113085619406	2.49523645482796e-23	96
ODP1033|C-13 per mill v. ODP1033|TOC %	0.534662356722836	5.69403436730925e-08	90
ODP1033|N-15 per mill v. ODP1033|TOC %	-0.440102724491334	7.22923808518732e-06	96
ODP1033|Al % v. ODP1033|TOC %	-0.860034952370529	3.22507408972113e-29	96
ODP1033|Mo ppm v. ODP1033|TOC %	0.719096372470183	2.26438266558782e-16	95
ODP1033|Mo/Al v. ODP1033|TOC %	0.750464070531508	1.34556507447989e-18	96
ODP1033|C:N v. ODP1033|TOC %	-0.309814854485857	0.00212812722318422	96
ODP1034|bones #/100cc v. ODP1033|TN %	-0.412207000231335	1.47284490996713e-10	223
ODP1034|TOC % v. ODP1033|TN %	0.859907190320789	1.17386080765976e-06	20
ODP1033|TOC % v. ODP1033|TN %	0.934905316546508	4.4921071905592e-44	96
ODP1033|Opal % v. ODP1033|TN %	0.846121190036151	1.97990994502184e-27	96
ODP1033|C-13 per mill v. ODP1033|TN %	0.593140162997178	7.27059768857728e-10	90
ODP1033|N-15 per mill v. ODP1033|TN %	-0.379363776505011	0.000137947253292686	96
ODP1033|Al % v. ODP1033|TN %	-0.887522900711973	2.14673450139023e-33	96
ODP1033|Mo ppm v. ODP1033|TN %	0.822586436070218	1.58152676759819e-24	95
ODP1033|Mo/Al v. ODP1033|TN %	0.851934857366771	3.73089355102867e-28	96
ODP1033|C:N v. ODP1033|TN %	-0.616997916948037	2.17099134903608e-11	96
ODP1034|TOC % v. ODP1033|CaCO_3 %	0.475072601020468	0.0342769895062097	20
ODP1034|bones #/100cc v. ODP1033|Opal %	-0.383606671710795	3.13275226681413e-09	223
ODP1034|TOC % v. ODP1033|Opal %	0.812287666698388	1.35966829121811e-05	20
ODP1033|TOC % v. ODP1033|Opal %	0.808113085619406	2.49523645482796e-23	96
ODP1033|TN % v. ODP1033|Opal %	0.846121190036151	1.97990994502184e-27	96
ODP1033|C-13 per mill v. ODP1033|Opal %	0.619820949918458	7.32491141289614e-11	90
ODP1033|N-15 per mill v. ODP1033|Opal %	-0.228934911584178	0.0248583118205085	96
ODP1033|Al % v. ODP1033|Opal %	-0.946437491642593	6.14283004664229e-48	96
ODP1033|Mo ppm v. ODP1033|Opal %	0.781744293303757	8.84737201682313e-21	95
ODP1033|Mo/Al v. ODP1033|Opal %	0.790871468745756	9.26613381873872e-22	96
ODP1033|C:N v. ODP1033|Opal %	-0.550293741850056	6.32234747103968e-09	96
ODP1034|bones #/100cc v. ODP1033|C-13 per mill	-0.248655604872648	0.000175819184860939	223
ODP1034|TOC % v. ODP1033|C-13 per mill	0.73013489875235	0.000257325194140248	20
ODP1033|TOC % v. ODP1033|C-13 per mill	0.535582259411715	1.8807562620788e-08	96
ODP1033|TN % v. ODP1033|C-13 per mill	0.586939406750393	3.28386014276794e-10	96
ODP1033|Opal % v. ODP1033|C-13 per mill	0.62310575576818	1.20618545119424e-11	96
ODP1033|N-15 per mill v. ODP1033|C-13 per mill	-0.237791434135776	0.019652365854384	96
ODP1033|Al % v. ODP1033|C-13 per mill	-0.654617254842316	4.69145428046136e-13	96
ODP1033|Mo ppm v. ODP1033|C-13 per mill	0.495555385066678	3.29234972184812e-07	95
ODP1033|Mo/Al v. ODP1033|C-13 per mill	0.489582880706396	4.1455111863352e-07	96
ODP1033|C:N v. ODP1033|C-13 per mill	-0.430374613641578	1.2054924532025e-05	96
ODP1033|TOC % v. ODP1033|N-15 per mill	-0.440102724491334	7.22923808518732e-06	96
ODP1033|TN % v. ODP1033|N-15 per mill	-0.379363776505011	0.000137947253292686	96
ODP1033|Opal % v. ODP1033|N-15 per mill	-0.228934911584178	0.0248583118205085	96
ODP1033|C-13 per mill v. ODP1033|N-15 per mill	-0.241925208494114	0.0216039431839976	90
ODP1033|Al % v. ODP1033|N-15 per mill	0.291324484781396	0.00398008833327007	96
ODP1033|Mo ppm v. ODP1033|N-15 per mill	-0.314559605709736	0.00190555764701797	95
ODP1033|Mo/Al v. ODP1033|N-15 per mill	-0.300769745602055	0.00290518903269628	96
ODP1034|bones #/100cc v. ODP1033|Al %	0.382715048389374	3.43015554172754e-09	223
ODP1034|TOC % v. ODP1033|Al %	-0.863363748143449	9.49950053589917e-07	20
ODP1033|TOC % v. ODP1033|Al %	-0.860034952370529	3.22507408972113e-29	96
ODP1033|TN % v. ODP1033|Al %	-0.887522900711973	2.14673450139023e-33	96
ODP1033|Opal % v. ODP1033|Al %	-0.946437491642593	6.14283004664229e-48	96
ODP1033|C-13 per mill v. ODP1033|Al %	-0.653208680261071	2.99618870414504e-12	90
ODP1033|N-15 per mill v. ODP1033|Al %	0.291324484781396	0.00398008833327007	96
ODP1033|Mo ppm v. ODP1033|Al %	-0.769253910532457	8.61690818309908e-20	95
ODP1033|Mo/Al v. ODP1033|Al %	-0.789464539152062	1.22593434681834e-21	96
ODP1033|C:N v. ODP1033|Al %	0.5420674652603	1.17063402690945e-08	96
ODP1034|bones #/100cc v. ODP1033|Mo ppm	-0.432545772053376	1.39469795916423e-11	223
ODP1034|TOC % v. ODP1033|Mo ppm	0.894426242304907	1.0489357780125e-07	20
ODP1033|TOC % v. ODP1033|Mo ppm	0.720335814380495	1.31322760821196e-16	96
ODP1033|TN % v. ODP1033|Mo ppm	0.824227591570599	6.01811883343433e-25	96
ODP1033|Opal % v. ODP1033|Mo ppm	0.780949884648057	6.38151063259065e-21	96
ODP1033|C-13 per mill v. ODP1033|Mo ppm	0.494588717168665	7.2398816086792e-07	90
ODP1033|N-15 per mill v. ODP1033|Mo ppm	-0.296105113374141	0.00339824764225631	96
ODP1033|Al % v. ODP1033|Mo ppm	-0.767654224734611	7.27721227984279e-20	96
ODP1033|Mo/Al v. ODP1033|Mo ppm	0.990351970817297	1.72449573161237e-82	96
ODP1033|C:N v. ODP1033|Mo ppm	-0.628775490972361	6.9096676419961e-12	96
ODP1034|bones #/100cc v. ODP1033|Mo/Al	-0.455040121618287	8.51143402840214e-13	223
ODP1034|TOC % v. ODP1033|Mo/Al	0.901848048166942	5.5969635679062e-08	20
ODP1033|TOC % v. ODP1033|Mo/Al	0.750464070531508	1.34556507447989e-18	96
ODP1033|TN % v. ODP1033|Mo/Al	0.851934857366771	3.73089355102867e-28	96
ODP1033|Opal % v. ODP1033|Mo/Al	0.790871468745756	9.26613381873872e-22	96
ODP1033|C-13 per mill v. ODP1033|Mo/Al	0.490306263282738	9.32416591398871e-07	90
ODP1033|N-15 per mill v. ODP1033|Mo/Al	-0.300769745602055	0.00290518903269628	96
ODP1033|Al % v. ODP1033|Mo/Al	-0.789464539152062	1.22593434681834e-21	96
ODP1033|Mo ppm v. ODP1033|Mo/Al	0.992350900277089	2.68031782696888e-86	95
ODP1033|C:N v. ODP1033|Mo/Al	-0.632143730183085	4.93592814960777e-12	96
ODP1034|bones #/100cc v. ODP1033|C:N	0.462749536719527	3.11062319999567e-13	223
ODP1034|TOC % v. ODP1033|C:N	-0.654122033106117	0.0017557052611039	20
ODP1033|TOC % v. ODP1033|C:N	-0.309814854485857	0.00212812722318422	96
ODP1033|TN % v. ODP1033|C:N	-0.616997916948037	2.17099134903608e-11	96
ODP1033|Opal % v. ODP1033|C:N	-0.550293741850056	6.32234747103968e-09	96
ODP1033|C-13 per mill v. ODP1033|C:N	-0.431141050418374	2.21312480062158e-05	90
ODP1033|Al % v. ODP1033|C:N	0.5420674652603	1.17063402690945e-08	96
ODP1033|Mo ppm v. ODP1033|C:N	-0.624712791390204	1.32739928991293e-11	95
ODP1033|Mo/Al v. ODP1033|C:N	-0.632143730183085	4.93592814960777e-12	96
