# Supplementary material for: Links between fish abundance and ocean biogeochemistry as recorded in marine sediments
Source: PLoS One. 2018 Aug 1;13(8):e0199420. doi: 10.1371/journal.pone.0199420 (PMC6070179; doi:10.1371/journal.pone.0199420)
Supplement: S1 File — A zipped archive of the complete MATLAB analysis code used in this paper. (ZIP) [file pone.0199420.s005.zip › Analysis Code/saanich/tables/age.summary.txt]

RecordPairs	Significant	Significant_dt
0	0	0
10	8	1
45	35	15
1	1	0
10	9	6
0	0	0
