# Supplementary material for: Links between fish abundance and ocean biogeochemistry as recorded in marine sediments
Source: PLoS One. 2018 Aug 1;13(8):e0199420. doi: 10.1371/journal.pone.0199420 (PMC6070179; doi:10.1371/journal.pone.0199420)
Supplement: S1 File — A zipped archive of the complete MATLAB analysis code used in this paper. (ZIP) [file pone.0199420.s005.zip › Analysis Code/saanich/ODP1033.m]

clear ddat
clear tdat

ddat = struct;
tdat = struct;

ddat.year = [
1.2		1418.28
3.4		1331.38
3.9		1302.41
4.5		1263.48
5		1227.70
5.55	1184.98
6		1147.49
6.5		1103.28
7.04	1052.61
7.5		1007.14
8		955.41
8.54	896.95
9		845.11
9.5		786.72
10.04	721.37
10.5	663.89
11		599.62
11.54	528.20
11.94	473.99
12.37	414.54
15.26	-13.47
15.76	-92.00
16.3	-178.12
16.76	-252.51
17.36	-350.89
17.8	-423.97
18.26	-501.17
18.76	-585.98
19.3	-678.58
19.76	-758.24
20.26	-845.62
20.8	-940.88
21.39	-1045.96
21.93	-1143.03
22.46	-1239.09
22.76	-1293.80
23.26	-1385.53
23.8	-1485.31
24.26	-1570.90
24.76	-1664.53
25.15	-1737.99
25.63	-1828.91
26.19	-1935.69
26.72	-2037.44
27.15	-2120.49
27.61	-2209.83
28.15	-2315.37
28.61	-2405.85
29.19	-2520.69
29.65	-2612.38
30.21	-2724.76
30.69	-2821.76
31.16	-2917.37
31.75	-3038.30
32.25	-3141.60
32.65	-3224.80
33.18	-3335.84
33.69	-3443.58
34.15	-3541.55
34.65	-3648.91
36.7	-4099.60
37.33	-4241.84
37.74	-4335.44
38.3	-4464.67
38.7	-4558.00
39.24	-4685.40
39.7	-4795.27
40.2	-4916.15
40.74	-5048.48
41.2	-5162.74
41.66	-5278.46
42.24	-5426.56
42.7	-5545.82
43.34	-5714.54
43.74	-5821.72
44.2	-5946.67
44.7	-6084.64
45.23	-6233.43
45.7	-6367.65
46.2	-6512.89
47.1	-6780.99
47.6	-6933.82
48.23	-7130.56
48.7	-7280.47
49.2	-7443.02
49.74	-7622.26
50.2	-7778.07
50.7	-7950.80
51.24	-8141.44
51.7	-8307.30
52.2	-8491.32
52.74	-8694.58
53.2	-8871.56
53.8	-9107.87
54.4	-9350.60
54.7	-9474.44
55.2	-9684.64];

ddat.toc = [
1.2		3.04
3.4		2.85
3.9		2.84
4.5		2.85
5		2.84
5.55	2.92
6		2.82
6.5		2.18
7.04	2.25
7.5		2.70
8		2.29
8.54	2.86
9		2.82
9.5		2.71
10.04	2.76
10.5	2.69
11		2.41
11.54	2.64
11.94	2.64
12.37	2.69
15.26	2.47
15.76	2.79
16.3	2.69
16.76	2.64
17.36	1.95
17.8	2.23
18.26	2.31
18.76	2.31
19.3	2.48
19.76	2.05
20.26	2.47
20.8	2.19
21.39	2.45
21.93	2.03
22.46	2.30
22.76	2.20
23.26	2.17
23.8	2.25
24.26	1.89
24.76	1.81
25.15	1.68
25.63	2.03
26.19	2.08
26.72	2.19
27.15	2.16
27.61	2.16
28.15	2.09
28.61	2.20
29.19	2.03
29.65	1.96
30.21	2.07
30.69	2.12
31.16	2.08
31.75	2.17
32.25	2.21
32.65	2.18
33.18	2.01
33.69	2.14
34.15	2.10
34.65	2.21
36.7	2.05
37.33	2.17
37.74	2.26
38.3	2.93
38.7	2.14
39.24	1.83
39.7	1.97
40.2	2.26
40.74	1.95
41.2	1.95
41.66	2.06
42.24	2.02
42.7	2.15
43.34	2.08
43.74	1.92
44.2	1.90
44.7	1.91
45.23	2.22
45.7	1.89
46.2	1.93
47.1	2.09
47.6	1.97
48.23	2.00
48.7	1.75
49.2	1.91
49.74	1.66
50.2	1.67
50.7	1.64
51.24	1.71
51.7	1.46
52.2	1.46
52.74	1.45
53.2	0.93
53.8	0.34
54.4	1.35
54.7	1.78
55.2	1.82
55.74	1.55
56.1	1.16
56.5	0.89
59.4	1.09
61.5	0.44
63.44	0.42
65.4	0.24
67.4	0.37
69.4	0.36
71.44	0.40
73.4	0.37
75.4	0.37
77.44	0.39
79.44	0.38
81.9	0.38
83.4	0.41
85.44	0.39
87.4	0.38
89.4	0.37
91.37	0.41
93.37	0.40
95.4	0.39
97.87	0.42
99.94	0.40
101.9	0.38
103.86	0.39
106.8	0.40
108.8	0.39
110.84	0.39
112.8	0.39
114.55	0.39
	];

ddat.tn = [
1.2		0.36
3.4		0.38
3.9		0.36
4.5		0.36
5		0.36
5.55	0.38
6		0.34
6.5		0.27
7.04	0.28
7.5		0.33
8		0.29
8.54	0.36
9		0.36
9.5		0.35
10.04	0.36
10.5	0.35
11		0.31
11.54	0.34
11.94	0.34
12.37	0.36
15.26	0.28
15.76	0.35
16.3	0.32
16.76	0.32
17.36	0.24
17.8	0.29
18.26	0.29
18.76	0.27
19.3	0.30
19.76	0.28
20.26	0.29
20.8	0.29
21.39	0.30
21.93	0.28
22.46	0.29
22.76	0.28
23.26	0.29
23.8	0.28
24.26	0.26
24.76	0.23
25.15	0.21
25.63	0.25
26.19	0.26
26.72	0.28
27.15	0.27
27.61	0.25
28.15	0.25
28.61	0.27
29.19	0.25
29.65	0.24
30.21	0.25
30.69	0.27
31.16	0.25
31.75	0.25
32.25	0.26
32.65	0.24
33.18	0.24
33.69	0.26
34.15	0.24
34.65	0.27
36.7	0.23
37.33	0.28
37.74	0.25
38.3	0.26
38.7	0.23
39.24	0.22
39.7	0.23
40.2	0.27
40.74	0.25
41.2	0.22
41.66	0.22
42.24	0.20
42.7	0.22
43.34	0.21
43.74	0.20
44.2	0.19
44.7	0.20
45.23	0.21
45.7	0.21
46.2	0.20
47.1	0.20
47.6	0.20
48.23	0.22
48.7	0.18
49.2	0.20
49.74	0.19
50.2	0.19
50.7	0.19
51.24	0.20
51.7	0.17
52.2	0.15
52.74	0.15
53.2	0.10
53.8	0.04
54.4	0.15
54.7	0.17
55.2	0.18
55.74	0.16
56.1	0.12
56.5	0.09
59.4	0.10
61.5	0.06
63.44	0.05
65.4	0.02
67.4	0.04
69.4	0.03
71.44	0.04
73.4	0.03
75.4	0.03
77.44	0.03
79.44	0.03
81.9	0.03
83.4	0.03
85.44	0.03
87.4	0.03
89.4	0.03
91.37	0.04
93.37	0.04
95.4	0.03
97.87	0.04
99.94	0.03
101.9	0.03
103.86	0.03
106.8	0.03
108.8	0.03
110.84	0.03
112.8	0.03
114.55	0.04
	];

ddat.caco3 = [
1.2		3.67
3.4		2.08
3.9		1.83
4.5		1.67
5		1.58
5.55	1.58
6		1.75
6.5		1.42
7.04	1.25
7.5		1.58
8		1.58
8.54	1.58
9		1.75
9.5		1.50
10.04	1.58
10.5	1.50
11		1.75
11.54	1.50
11.94	1.67
12.37	1.67
15.26	2.17
15.76	1.67
16.3	1.67
16.76	1.42
17.36	1.17
17.8	1.42
18.26	1.75
18.76	1.75
19.3	1.50
19.76	1.58
20.26	1.42
20.8	1.58
21.39	1.83
21.93	1.42
22.46	1.75
22.76	1.67
23.26	1.75
23.8	1.58
24.26	1.83
24.76	1.25
25.15	1.42
25.63	1.42
26.19	1.50
26.72	1.50
27.15	2.08
27.61	1.75
28.15	1.42
28.61	1.50
29.19	1.67
29.65	1.50
30.21	2.25
30.69	1.75
31.16	1.92
31.75	2.00
32.25	1.58
32.65	1.58
33.18	1.58
33.69	1.83
34.15	1.67
34.65	1.67
36.7	2.17
37.33	1.58
37.74	1.83
38.3	1.42
38.7	1.58
39.24	1.50
39.7	1.67
40.2	1.83
40.74	1.67
41.2	1.50
41.66	1.33
42.24	1.67
42.7	1.58
43.34	1.83
43.74	1.75
44.2	1.50
44.7	1.33
45.23	1.58
45.7	1.42
46.2	1.25
47.1	1.33
47.6	1.67
48.23	1.42
48.7	1.25
49.2	1.33
49.74	1.33
50.2	1.17
50.7	0.77
51.24	1.00
51.7	1.25
52.2	1.08
52.74	0.92
53.2	0.67
53.8	4.17
54.4	0.58
54.7	1.08
55.2	3.17
55.74	1.25
56.1	0.25
56.5	0.67
59.4	0.20
61.5	0.92
63.44	0.50
65.4	1.25
67.4	0.67
69.4	0.83
71.44	1.33
73.4	0.92
75.4	1.25
77.44	1.00
79.44	1.00
81.9	0.83
83.4	0.92
85.44	1.00
87.4	0.92
89.4	0.83
91.37	1.00
93.37	1.17
95.4	1.17
97.87	1.00
99.94	1.00
101.9	0.92
103.86	0.83
106.8	1.08
108.8	0.50
110.84	1.00
112.8	0.92
114.55	1.00
	];

ddat.opal = [
1.2		25.3
3.4		38.8
3.9		36.0
4.5		36.9
5		31.6
5.55	37.1
6		35.2
6.5		25.4
7.04	24.5
7.5		38.1
8		27.3
8.54	36.1
9		39.6
9.5		40.2
10.04	36.9
10.5	40.4
11		36.1
11.54	37.0
11.94	38.0
12.37	36.3
15.26	23.4
15.76	36.4
16.3	36.9
16.76	35.1
17.36	21.0
17.8	28.7
18.26	32.5
18.76	40.4
19.3	39.9
19.76	30.1
20.26	36.3
20.8	30.8
21.39	39.2
21.93	24.6
22.46	36.2
22.76	34.1
23.26	34.2
23.8	34.4
24.26	28.8
24.76	25.6
25.15	20.8
25.63	39.6
26.19	30.3
26.72	34.2
27.15	34.6
27.61	34.3
28.15	33.0
28.61	32.6
29.19	32.1
29.65	31.1
30.21	32.2
30.69	32.6
31.16	29.9
31.75	29.6
32.25	30.9
32.65	32.5
33.18	31.6
33.69	32.8
34.15	31.7
34.65	31.6
36.7	33.5
37.33	27.8
37.74	34.4
38.3	31.1
38.7	28.7
39.24	24.9
39.7	30.1
40.2	28.0
40.74	26.0
41.2	25.8
41.66	26.7
42.24	13.2
42.7	26.5
43.34	30.5
43.74	25.9
44.2	25.8
44.7	21.3
45.23	28.7
45.7	21.3
46.2	17.8
47.1	20.4
47.6	15.8
48.23	19.5
48.7	14.8
49.2	15.8
49.74	21.7
50.2	22.4
50.7	15.1
51.24	24.2
51.7	11.1
52.2	7.9
52.74	10.2
53.2	8.8
53.8	3.3
54.4	11.2
54.7	10.8
55.2	11.0
55.74	12.2
56.1	9.0
56.5	6.0
59.4	7.3
61.5	4.1
63.44	2.7
65.4	1.9
67.4	2.0
69.4	2.0
71.44	2.5
73.4	1.9
75.4	2.4
77.44	1.9
79.44	2.5
81.9	1.6
83.4	2.0
85.44	2.0
87.4	2.6
89.4	2.4
91.37	1.6
93.37	2.2
95.4	2.0
97.87	2.1
99.94	2.1
101.9	2.1
103.86	1.8
106.8	2.3
108.8	1.7
110.84	1.8
112.8	1.9
114.55	2.1
	];

ddat.c13 = [
1.2		-22.1
4.5		-21.0
5		-20.9
5.55	-25.0
6		-21.1
6.5		-21.4
7.04	-21.3
7.5		-21.1
8		-21.2
8.54	-21.0
9		-20.9
9.5		-21.1
10.04	-21.1
10.5	-21.0
11.54	-21.2
11.94	-21.2
12.37	-21.2
15.26	-21.2
15.76	-21.1
16.3	-21.9
16.76	-21.1
17.36	-21.5
17.8	-21.2
18.26	-21.3
18.76	-21.2
19.3	-21.4
19.76	-21.3
20.26	-21.3
20.8	-21.6
21.39	-21.2
21.93	-21.5
22.46	-21.3
22.76	-21.4
23.26	-21.3
23.8	-21.2
24.26	-21.3
24.76	-21.5
25.15	-21.7
25.63	-21.3
26.19	-21.8
26.72	-21.2
27.15	-21.4
27.61	-21.1
28.15	-21.7
28.61	-21.6
29.19	-21.6
29.65	-21.6
30.21	-21.5
30.69	-21.5
31.16	-21.6
32.25	-21.8
32.65	-21.5
33.18	-21.7
33.69	-21.4
34.15	-21.2
34.65	-21.7
36.7	-21.6
37.33	-21.3
37.74	-21.6
38.3	-23.3
38.7	-21.6
39.24	-21.7
39.7	-21.9
40.2	-21.6
40.74	-21.8
41.2	-21.7
41.66	-21.7
42.24	-21.9
42.7	-21.7
44.2	-21.7
44.7	-21.9
45.23	-21.8
45.7	-21.8
46.2	-21.9
47.1	-22.0
47.6	-21.8
48.23	-22.0
48.7	-22.0
49.2	-22.0
49.74	-22.1
50.2	-22.1
50.7	-22.1
51.24	-22.3
51.7	-22.3
52.2	-23.1
52.74	-23.3
53.2	-22.9
53.8	-24.7
54.4	-22.8
54.7	-22.8
55.2	-22.9
55.74	-23.1
56.1	-23.0
56.5	-23.1
59.4	-23.2
61.5	-24.1
63.44	-25.0
65.4	-25.0
67.4	-25.1
69.4	-25.5
71.44	-25.4
73.4	-25.5
75.4	-25.6
77.44	-25.5
79.44	-25.4
81.9	-25.5
83.4	-25.3
85.44	-25.4
87.4	-25.4
89.4	-25.6
91.37	-25.3
95.4	-25.1
97.87	-25.5
101.9	-25.3
103.86	-25.3
106.8	-25.3
108.8	-26.7
112.8	-25.2
114.55	-25.4
	];

ddat.n15 = [
1.2		6.4
3.4		8.6
3.9		8.8
4.5		8.1
5		8.9
5.55	8.8
6		8.9
6.5		9.8
7.04	8.8
7.5		8.5
8		8.4
8.54	9.3
9		9.1
9.5		10.3
10.04	9.7
10.5	8.9
11		9.4
11.54	9.5
11.94	9.6
12.37	9.3
15.26	8.9
15.76	10.3
16.3	9.3
16.76	8.6
17.36	9.6
17.8	9.9
18.26	8.6
18.76	9.4
19.3	10.2
19.76	9.6
20.26	9.9
20.8	9.3
21.39	10.0
21.93	9.1
22.46	10.2
22.76	9.8
23.26	10.2
23.8	10.3
24.26	10.3
24.76	10.1
25.15	10.3
25.63	9.9
26.19	9.9
26.72	9.4
27.15	8.9
27.61	8.9
28.15	10.5
28.61	10.1
29.19	11.6
29.65	10.5
30.21	10.5
30.69	11.0
31.16	10.3
31.75	9.9
32.25	11.3
32.65	10.4
33.18	11.2
33.69	11.2
34.15	11.1
34.65	9.9
36.7	10.2
37.33	11.0
37.74	10.5
38.3	10.7
38.7	10.4
39.24	11.5
39.7	11.5
40.2	10.7
40.74	10.4
41.2	10.9
41.66	9.1
42.24	10.0
42.7	8.8
43.34	7.7
43.74	8.0
44.2	8.6
44.7	9.8
45.23	9.0
45.7	10.6
46.2	10.0
47.1	9.0
47.6	9.6
48.23	10.1
48.7	10.3
49.2	10.3
49.74	11.1
50.2	10.5
50.7	10.1
51.24	9.8
51.7	10.8
52.2	10.1
52.74	10.3
53.2	10.1
53.8	11.8
54.4	10.0
54.7	9.2
55.2	9.6
55.74	9.6
56.1	9.5
56.5	10.2
59.4	10.2
61.5	8.6
63.44	5.6
65.4	5.6
67.4	5.1
69.4	4.0
71.44	3.9
73.4	2.9
75.4	3.0
77.44	2.7
79.44	2.7
81.9	2.6
83.4	2.6
85.44	2.9
87.4	2.5
89.4	2.6
91.37	2.7
93.37	2.6
95.4	3.3
97.87	2.7
99.94	2.9
101.9	2.3
103.86	2.2
106.8	2.2
108.8	1.9
110.84	2.5
112.8	2.4
114.55	2.5
	];

ddat.al = [
1.2			5.82
3.4		5.44
3.9		4.82
4.5		5.04
5		4.69
5.55	5.23
6		5.45
6.5		5.94
7.04	5.83
7.5		4.90
8		5.80
8.54	5.06
9		4.85
9.5		4.92
10.04	5.11
10.5	4.88
11		5.48
11.54	5.16
11.94	5.11
12.37	5.25
15.26	5.50
15.76	5.13
16.3	5.35
16.76	5.18
17.36	6.27
17.8	5.65
18.26	5.58
18.76	5.45
19.3	5.29
19.76	5.70
20.26	5.21
20.8	5.75
21.39	4.93
21.93	5.95
22.46	5.53
22.76	5.18
23.26	5.56
23.8	5.02
24.26	6.30
24.76	6.35
25.15	6.64
25.63	5.60
26.19	5.62
26.72	5.62
27.15	5.23
27.61	5.35
28.15	5.84
28.61	5.57
29.19	5.76
29.65	5.95
30.21	5.64
30.69	5.42
31.16	6.08
31.75	5.49
32.25	5.60
32.65	5.70
33.18	5.83
33.69	5.42
34.15	5.74
34.65	5.93
36.7	5.80
37.33	6.05
37.74	5.64
38.3	5.25
38.7	6.01
39.24	6.55
39.7	5.94
40.2	5.98
40.74	6.36
41.2	6.37
41.66	6.22
42.24	7.18
42.7	6.33
43.34	6.24
43.74	6.10
44.2	6.15
44.7	6.66
45.23	6.07
45.7	6.39
46.2	6.91
47.1	6.99
47.6	7.15
48.23	7.05
48.7	7.21
49.2	7.21
49.74	7.36
50.2	6.65
50.7	7.49
51.24	6.41
51.7	7.66
52.2	8.01
52.74	8.10
53.2	7.81
53.8	8.59
54.4	7.77
54.7	7.72
55.2	7.63
55.74	7.89
56.1	7.79
56.5	7.95
59.4	8.26
61.5	8.08
63.44	9.11
65.4	7.81
67.4	8.41
69.4	8.49
71.44	9.09
73.4	9.41
75.4	8.99
77.44	8.99
79.44	8.90
81.9	8.97
83.4	8.97
85.44	9.48
87.4	8.87
89.4	8.76
91.37	9.17
93.37	9.24
95.4	9.52
97.87	8.79
99.94	8.92
101.9	8.90
103.86	8.93
106.8	8.99
108.8	8.73
110.84	8.90
112.8	8.92
114.55	8.79
	];

ddat.mo = [
1.2	30.0
3.4	54.3
3.9	50.5
4.5	52.7
5	52.6
5.55	52.2
6	47.5
6.5	16.9
7.04	21.9
7.5	46.2
8	19.3
8.54	47.0
9	47.9
9.5	43.2
10.04	68.0
10.5	51.2
11	32.2
11.54	57.7
11.94	51.7
12.37	55.4
15.26	28.6
15.76	52.3
16.3	53.4
16.76	18.3
17.36	31.9
17.8	42.3
18.26	41.2
18.76	64.9
19.3	44.8
19.76	37.2
20.26	47.5
20.8	58.6
21.39	27.3
21.93	55.1
22.46	47.8
22.76	35.2
23.26	47.5
23.8	24.5
24.26	18.1
24.76	15.1
25.15	30.5
25.63	38.2
26.19	19.0
26.72	34.8
27.15	32.0
27.61	30.0
28.15	46.4
28.61	27.4
29.19	29.2
29.65	34.6
30.21	38.1
30.69	29.6
31.16	39.4
31.75	39.7
32.25	39.1
32.65	32.5
33.18	32.1
33.69	27.7
34.15	27.7
34.65	24.4
36.7	18.5
37.33	20.5
37.74	30.9
38.3	12.0
38.7	14.9
39.24	23.7
39.7	19.6
40.2	14.9
40.74	21.8
41.2	11.1
41.66	7.9
42.24	17.0
42.7	23.8
43.34	24.7
43.74	17.6
44.7	9.6
45.23	17.1
45.7	9.7
46.2	3.2
47.1	17.7
47.6	9.8
48.23	15.5
48.7	8.8
49.2	4.4
49.74	12.8
50.2	12.8
50.7	8.5
51.24	8.6
51.7	3.5
52.2	1.9
52.74	4.2
53.2	2.8
53.8	0.4
54.4	6.1
54.7	7.4
55.2	8.6
55.74	10.1
56.1	7.8
56.5	3.7
59.4	3.0
61.5	0.6
63.44	0.1
65.4	0.1
67.4	0.1
69.4	0.1
71.44	0.1
73.4	0.1
75.4	0.1
77.44	0.1
79.44	0.1
81.9	0.1
83.4	0.1
85.44	0.1
87.4	0.1
89.4	0.1
91.37	0.1
93.37	0.1
95.4	0.1
97.87	0.1
99.94	0.1
101.9	0.1
103.86	0.1
106.8	0.1
108.8	0.1
110.84	0.1
112.8	0.1
114.55	0.1
	];

ddat.moal = [
1.2	0.000515379612267176
3.4	0.000998986799973198
3.9	0.0010458766826714
4.5	0.00104582370650424
5	0.00112099950676022
5.55	0.000997923980556306
6	0.000872473462265523
6.5	0.000284823790224557
7.04	0.000375456712269402
7.5	0.000944058374649902
8	0.000333266062961365
8.54	0.000928939385081104
9	0.000988039756193295
9.5	0.000878145571062757
10.04	0.0013313590530282
10.5	0.00104920526616033
11	0.000586803221935476
11.54	0.00111741230833858
11.94	0.00101186078658417
12.37	0.00105479559715908
15.26	0.000519652675917138
15.76	0.00101869355177484
16.3	0.000997689561016593
16.76	0.000352714303670471
17.36	0.000507893613866643
17.8	0.000747872089306495
18.26	0.000738285740723435
18.76	0.00119125026030651
19.3	0.000845609063608742
19.76	0.000652090705138828
20.26	0.000911776703649866
20.8	0.00101917531380017
21.39	0.000553857892739804
21.93	0.000926562896616971
22.46	0.000864116483028329
22.76	0.000678937274398105
23.26	0.000854301693031481
23.8	0.000488320149273334
24.26	0.000286709508173681
24.76	0.000238299535460953
25.15	0.000458288139845824
25.63	0.000681247330972201
26.19	0.000337068092278446
26.72	0.000619899428567011
27.15	0.000610846642597481
27.61	0.000560326423837015
28.15	0.000793523959924963
28.61	0.000492435399923934
29.19	0.00050685765125089
29.65	0.000580552604506694
30.21	0.000676580524314939
30.69	0.000545485207070747
31.16	0.000648796186427026
31.75	0.000723183870525195
32.25	0.000697946655875057
32.65	0.000570718128125426
33.18	0.000551533869587111
33.69	0.000511365897267277
34.15	0.000482750940913866
34.65	0.000411753021148418
36.7	0.000319990868891257
37.33	0.000339615632527052
37.74	0.000547869001872539
38.3	0.000228835329711384
38.7	0.00024869226609012
39.24	0.000362249279661445
39.7	0.000329443026243449
40.2	0.000249358961951095
40.74	0.000343312711295467
41.2	0.000174303570611285
41.66	0.000126836787246509
42.24	0.000236408206417399
42.7	0.000375953246241176
43.34	0.000396485431169377
43.74	0.000288829347306446
44.2	0
44.7	0.000143471796755645
45.23	0.00028172786132033
45.7	0.000151097344464171
46.2	0.0000469560370316514
47.1	0.000253548174153089
47.6	0.000137215260088606
48.23	0.000219774671563088
48.7	0.000121585122612806
49.2	0.000060653235344662
49.74	0.00017366251394994
50.2	0.000192346804441635
50.7	0.00011414539896601
51.24	0.000134091221276679
51.7	0.0000459087226573049
52.2	0.0000231787908912503
52.74	0.0000523680580391355
53.2	0.0000354935309753359
53.8	0.00000477062250660433
54.4	0.0000781030748783445
54.7	0.0000958491972629729
55.2	0.000113340592528426
55.74	0.000128027089487016
56.1	0.000100326324571501
56.5	0.000046326024545072
59.4	0.0000360423510052709
61.5	0.00000755136818205845
63.44	0.00000111723355097043
65.4	0.00000129211152989881
67.4	0.00000120558620423595
69.4	0.00000119340856580932
71.44	0.00000111591450309443
73.4	0.000001077127731192
75.4	0.0000011285726377564
77.44	0.00000112722669543349
79.44	0.00000113877058327829
81.9	0.0000011285726377564
83.4	0.00000112924681495936
85.44	0.00000106860326073599
87.4	0.00000114152123686109
89.4	0.00000115477041432008
91.37	0.00000110482710008297
93.37	0.00000109586038738665
95.4	0.0000010631941328695
97.87	0.00000115055335863784
99.94	0.00000113466936869266
101.9	0.00000113671627675404
103.86	0.00000113195159774968
106.8	0.00000112588395964382
108.8	0.00000115689055583964
110.84	0.00000113535085179698
112.8	0.00000113195159774968
114.55	0.000001149853508663
	];

ddat.cn = [
1.2	8.47
3.4	7.55
3.9	7.84
4.5	7.97
5	7.98
5.55	7.62
6	8.33
6.5	8.01
7.04	8.14
7.5	8.10
8	7.99
8.54	8.00
9	7.86
9.5	7.82
10.04	7.71
10.5	7.72
11	7.86
11.54	7.66
11.94	7.71
12.37	7.52
15.26	8.95
15.76	7.89
16.3	8.50
16.76	8.12
17.36	8.09
17.8	7.59
18.26	8.00
18.76	8.45
19.3	8.14
19.76	7.28
20.26	8.45
20.8	7.49
21.39	8.08
21.93	7.29
22.46	7.86
22.76	7.75
23.26	7.59
23.8	7.92
24.26	7.36
24.76	7.96
25.15	7.87
25.63	8.12
26.19	8.01
26.72	7.92
27.15	7.94
27.61	8.47
28.15	8.31
28.61	8.18
29.19	8.02
29.65	8.27
30.21	8.37
30.69	7.97
31.16	8.48
31.75	8.85
32.25	8.47
32.65	9.03
33.18	8.28
33.69	8.40
34.15	8.69
34.65	8.08
36.7	9.05
37.33	7.81
37.74	8.89
38.3	11.51
38.7	9.14
39.24	8.29
39.7	8.67
40.2	8.27
40.74	7.75
41.2	8.92
41.66	9.47
42.24	10.15
42.7	9.63
43.34	9.74
43.74	9.56
44.2	9.77
44.7	9.45
45.23	10.70
45.7	9.18
46.2	9.44
47.1	10.28
47.6	9.80
48.23	9.27
48.7	9.69
49.2	9.68
49.74	8.72
50.2	9.00
50.7	8.73
51.24	8.47
51.7	8.81
52.2	9.48
52.74	9.45
53.2	9.27
53.8	8.06
54.4	9.32
54.7	10.76
55.2	10.26
55.74	9.83
56.1	9.48
56.5	9.42
59.4	10.42
61.5	7.80
63.44	8.97
65.4	9.81
67.4	10.40
69.4	11.71
71.44	9.76
73.4	11.39
75.4	10.69
77.44	11.33
79.44	12.09
81.9	12.07
83.4	11.88
85.44	11.67
87.4	11.55
89.4	11.93
91.37	11.43
93.37	11.20
95.4	11.48
97.87	11.05
99.94	11.96
101.9	12.28
103.86	12.04
106.8	11.90
108.8	13.55
110.84	11.40
112.8	11.43
114.55	10.83
	];
