# Supplementary material for: Links between fish abundance and ocean biogeochemistry as recorded in marine sediments
Source: PLoS One. 2018 Aug 1;13(8):e0199420. doi: 10.1371/journal.pone.0199420 (PMC6070179; doi:10.1371/journal.pone.0199420)
Supplement: S1 File — A zipped archive of the complete MATLAB analysis code used in this paper. (ZIP) [file pone.0199420.s005.zip › Analysis Code/saanich/ODP1034.m]

clear ddat
clear tdat

ddat = struct;
tdat = struct;

ddat.year = [
7.814		1121.40
8.079		1091.05
8.248		1071.70
8.534		1038.96
8.703		1019.61
8.924		994.30
9.183		964.65
9.638		912.55
9.884		884.38
10.551		808.01
10.816		777.67
11.006		755.91
11.246		728.43
11.486		700.95
11.608		686.98
11.776		667.75
12.041		637.41
12.281		609.93
12.543		579.93
12.904		538.59
13.337		489.01
13.531		466.80
14.147		396.27
14.338		374.40
14.578		346.92
14.818		319.44
15.372		256.01
15.902		195.32
16.454		132.12
16.741		99.26
16.956		74.64
17.164		50.82
19.51		-217.80
19.751		-245.39
20.084		-283.52
20.442		-324.51
20.732		-357.71
20.947		-382.33
21.141		-404.54
21.552		-451.60
21.721		-470.95
22.057		-612.95
22.749		-822.42
22.942		-880.84
23.4		-1019.48
23.759		-1128.15
24.02		-1207.15
24.479		-1346.09
24.647		-1396.95
24.862		-1462.03
25.102		-1534.68
25.245		-1577.96
25.699		-1715.39
25.792		-1743.54
25.985		-1801.96
26.372		-1919.10
26.612		-1991.75
26.97		-2100.12
27.114		-2143.71
27.282		-2194.56
27.619		-2296.57
28.074		-2434.30
28.289		-2499.38
28.55		-2578.39
29.152		-2760.61
30.588		-3030.71
30.804		-3050.63
30.972		-3066.12
31.069		-3075.06
31.342		-3100.23
31.43		-3108.35
31.574		-3121.62
31.932		-3154.63
32.122		-3172.15
32.505		-3207.46
32.77		-3231.89
32.913		-3245.08
33.032		-3256.05
33.225		-3273.85
33.658		-3313.77
33.755		-3322.71
33.97		-3342.53
34.185		-3362.36
34.425		-3384.49
34.618		-3402.28
34.737		-3413.25
35.12		-3448.56
35.31		-3466.08
35.478		-3481.57
35.672		-3499.46
35.937		-3523.89
36.13		-3541.69
36.531		-3578.66
36.7		-3594.24
36.89		-3611.76
36.986		-3620.61
37.395		-3658.32
37.635		-3680.45
37.803		-3695.94
37.996		-3713.73
38.186		-3731.25
38.427		-3753.47
38.906		-3797.63
39.147		-3819.85
39.533		-3855.44
39.676		-3868.63
39.845		-3884.21
41.081		-3998.17
41.271		-4015.69
41.558		-4042.15
41.895		-4073.22
42.135		-4095.35
42.425		-4122.09
42.618		-4139.88
42.948		-4170.31
43.141		-4188.10
43.331		-4205.62
43.668		-4236.69
44.004		-4267.67
44.266		-4291.83
44.843		-4345.02
45.058		-4364.85
45.251		-4382.64
45.538		-4409.10
45.728		-4426.62
45.993		-4454.81
46.329		-4521.64
46.591		-4573.75
47.068		-4668.63
47.211		-4697.07
47.498		-4754.15
47.738		-4801.89
47.977		-4849.43
48.003		-4854.60
48.196		-4892.98
48.364		-4926.40
48.701		-4993.43
48.984		-5049.72
49.274		-5107.40
49.418		-5136.04
50.041		-5259.95
50.209		-5293.37
50.402		-5331.76
50.596		-5370.34
50.789		-5408.73
51.341		-5518.52
51.556		-5561.29
51.982		-5646.02
52.168		-5683.02
52.312		-5711.66
52.552		-5759.39
52.767		-5802.16
52.96		-5840.54
53.078		-5864.01
53.247		-5897.63
53.433		-5934.62
53.817		-6011.00
54.104		-6068.09
54.512		-6149.24
54.945		-6235.36
55.135		-6273.15
55.375		-6320.89
55.472		-6340.18
55.687		-6382.94
55.805		-6406.41
56.042		-6453.55
56.235		-6491.94
56.64		-6572.50
56.855		-6615.26
56.948		-6633.76
57.357		-6715.11
57.525		-6748.52
57.643		-6771.99
57.837		-6810.58
58.077		-6858.32
58.27		-6896.70
58.557		-6953.79
58.75		-6992.18
58.99		-7039.91
59.105		-7062.78
59.32		-7105.55
59.513		-7143.94
59.728		-7186.70
60.04		-7248.76
60.348		-7310.02
60.613		-7362.73
60.903		-7420.41
61.096		-7458.79
63.415		-7920.04
63.605		-7957.83
63.82		-8000.60
63.963		-8029.04
64.178		-8071.80
64.368		-8109.60
64.536		-8143.01
64.73		-8181.60
64.923		-8219.98
65.088		-8252.80
65.281		-8291.19
65.714		-8377.31
65.908		-8415.90
66.288		-8491.48
66.481		-8529.87
66.721		-8577.61
67.108		-8654.58
67.369		-8706.49
67.538		-8740.11
67.703		-8772.93
67.799		-8792.02
68.186		-8869.00
68.401		-8911.76
68.666		-8964.47
68.834		-8997.88
69.551		-9140.49
70.074		-9244.52
70.454		-9320.10
70.623		-9353.71
70.766		-9382.16
70.884		-9405.63
71.221		-9472.66
71.629		-9553.81
71.869		-9601.54
71.966		-9620.84
72.324		-9692.04
72.421		-9711.34
72.564		-9739.78
72.776		-9781.95
72.779		-9782.54
72.969		-9820.33
73.209		-9868.07
73.377		-9901.49
73.979		-10021.22
74.194		-10063.99
74.387		-10102.37
74.581		-10140.96
75.014		-10227.08
75.111		-10246.38
75.279		-10279.79
76.239		-10470.74
77.031		-10628.27
77.392		-10700.07
77.872		-10795.54
78.717		-10963.61
	];

ddat.bones = [
7.814			2.008
8.079			2.278
8.248			1.698
8.534			2.121
8.703			1.522
8.924			0.922
9.183			1.812
9.638			1.588
9.884			4.196
10.551			6.621
10.816			6.621
11.006			7.821
11.246			9.003
11.486			9.539
11.608			8.294
11.776			7.488
12.041			7.867
12.281			7.175
12.543			4.083
12.904			5.332
13.337			5.512
13.531			4.663
14.147			8.044
14.338			10.599
14.578			10.04
14.818			16.42
15.372			16.286
15.902			16.063
16.454			17.779
16.741			12.202
16.956			11.439
17.164			8.62
19.51			6.732
19.751			6.239
20.084			6.732
20.442			6.995
20.732			7.218
20.947			5.155
21.141			4.596
21.552			4.729
21.721			5.442
22.057			7.421
22.749			6.998
22.942			6.728
23.4			6.772
23.759			4.553
24.02			2.951
24.479			3.533
24.647			5.182
24.862			8.047
25.102			9.073
25.245			10.275
25.699			10.792
25.792			17.064
25.985			15.552
26.372			15.082
26.612			13.254
26.97			14.19
27.114			6.497
27.282			5.588
27.619			5.052
28.074			2.65
28.289			5.295
28.55			10.392
29.152			10.748
30.588			11.281
30.804			12.594
30.972			4.215
31.069			3.412
31.342			4.145
31.43			3.209
31.574			2.036
31.932			7.323
32.122			7.013
32.505			7.75
32.77			9.132
32.913			3.835
33.032			6.614
33.225			7.303
33.658			8.532
33.755			10.537
33.97			16.81
34.185			13.838
34.425			13.771
34.618			12.722
34.737			9.248
35.12			4.224
35.31			7.432
35.478			6.742
35.672			5.937
35.937			6.653
36.13			5.557
36.531			4.071
36.7			3.735
36.89			5.25
36.986			6.143
37.395			4.384
37.635			5.989
37.803			5.407
37.996			4.847
38.186			6.249
38.427			6.653
38.906			6.226
39.147			5.757
39.533			6.942
39.676			5.497
39.845			4.917
41.081			3.628
41.271			7.186
41.558			5.946
41.895			6.682
42.135			7.928
42.425			8.954
42.618			8.441
42.948			10.689
43.141			9.93
43.331			12.295
43.668			11.222
44.004			12.072
44.266			11.179
44.843			12.825
45.058			9.553
45.251			9.24
45.538			8.748
45.728			12.705
45.993			11.126
46.329			9.701
46.591			13.032
47.068			15.278
47.211			14.831
47.498			18.719
47.738			19.302
47.977			18.699
48.003			17.769
48.196			16.92
48.364			15.778
48.701			13.466
48.984			11.997
49.274			11.325
49.418			8.94
50.041			9.383
50.209			13.854
50.402			14.589
50.596			12.924
50.789			12.564
51.341			11.112
51.556			9.8
51.982			12.265
52.168			14.973
52.312			14.727
52.552			13.698
52.767			18.042
52.96			19.384
53.078			16.782
53.247			17.095
53.433			26.586
53.817			22.768
54.104			21.229
54.512			20.517
54.945			21.502
55.135			19.543
55.375			19.004
55.472			18.308
55.687			20.111
55.805			17.022
56.042			13.557
56.235			14.297
56.64			13.47
56.855			15.669
56.948			19.164
57.357			17.762
57.525			15.759
57.643			20.65
57.837			18.984
58.077			21.742
58.27			20.85
58.557			21.922
58.75			17.831
58.99			16.788
59.105			14.603
59.32			11.582
59.513			11.941
59.728			12.277
60.04			20.902
60.348			21.102
60.613			23.394
60.903			24.31
61.096			25.759
63.415			19.946
63.605			17.541
63.82			14.4
63.963			12.485
64.178			15.666
64.368			11.039
64.536			10.19
64.73			11.413
64.923			10.477
65.088			4.511
65.281			6.386
65.714			4.897
65.908			7.125
66.288			7.994
66.481			8.554
66.721			11.399
67.108			10.749
67.369			11.905
67.538			14.22
67.703			11.482
67.799			13.044
68.186			12.821
68.401			11.616
68.666			12.615
68.834			17.712
69.551			16.243
70.074			13.757
70.454			11.865
70.623			6.225
70.766			5.888
70.884			3.153
71.221			5.152
71.629			5.822
71.869			6.975
71.966			9.519
72.324			8.61
72.421			8.027
72.564			6.961
72.776			3.026
72.779			6.201
72.969			2.69
73.209			1.577
73.377			2.78
73.979			2.56
74.194			2.16
74.387			1.711
74.581			1.018
75.014			1.108
75.111			0.658
75.279			0.122
76.239			0.232
77.031			0.722
77.392			0.812
77.872			0.725
78.717			0.725
	];

ddat.toc = [
1.4			2.27
3.3			2.25
7.1			2.05
10.1			1.9
13.1			2.02
16.6			1.8
19.6			1.93
22.6			1.7
26.1			1.64
29.1			1.61
32.1			1.56
35.6			1.67
38.6			1.61
41.6			1.49
45.1			1.61
48.1			1.29
51.1			1.37
54.6			1.34
57.6			1.26
60.6			1.09
64.1			1.07
67.1			0.97
70.1			1.33
83.1			0.22
86.1			0.18
89			0.29
92.6			0.32
95.6			0.19
98.5			0.21
102.1			0.19
105.1			0.22
107.4			0.21
111.6			0.14
114.6			0.22
	];
