# Supplementary material for: Links between fish abundance and ocean biogeochemistry as recorded in marine sediments
Source: PLoS One. 2018 Aug 1;13(8):e0199420. doi: 10.1371/journal.pone.0199420 (PMC6070179; doi:10.1371/journal.pone.0199420)
Supplement: S1 File — A zipped archive of the complete MATLAB analysis code used in this paper. (ZIP) [file pone.0199420.s005.zip › Analysis Code/callao/so78.m]

clear ddat
clear tdat

ddat = struct;

ddat.year = [] ;

ddat.toc = [
0.25	10.98
0.3	6.55
0.35	6.85
0.4	7.18
0.45	6.77
0.5	9.18
0.55	6.82
0.6	9.44
0.65	7.49
0.7	7.99
0.75	7.09
0.8	8.65
0.85	8.21
0.9	6.54
0.95	5.43
1	4.72
1.06	9.38
1.11	9.24
1.15	7.24
1.2	8.14
1.25	8.65
1.3	9.27
1.34	9.59
1.39	7.11
1.44	8.28
1.49	8.91
1.55	8.33
1.6	7.9
1.67	11.34
1.7	8.21
1.76	8.58
1.83	8.07
1.87	10.44
1.92	10.02
1.96	8.65
2.01	7.09
2.05	7.12
2.1	7.02
2.14	6.12
2.16	4.47
2.23	7.27
2.3	2.45
] ;


ddat.sst = [
0.25	22.2
0.3	21.6
0.35	22.1
0.4	21.6
0.45	21.7
0.5	21.7
0.55	21.8
0.6	21.3
0.65	22.4
0.7	21.8
0.75	21.5
0.8	21.1
0.85	21.5
0.9	21.5
0.95	21.8
1	22.1
1.06	22.5
1.11	22.4
1.15	22.5
1.2	22.2
1.25	22
1.3	22.7
1.34	22.3
1.39	22.9
1.44	22.8
1.49	22.8
1.55	22.4
1.6	22.4
1.67	22.6
1.7	23.3
1.76	22.9
1.83	22.1
1.87	22.9
1.92	21.9
1.96	22.1
2.01	22.2
2.05	22.2
2.1	22.9
2.14	22.5
2.16	20.8
2.23	22
2.3	21.8
];
