# Supplementary material for: Links between fish abundance and ocean biogeochemistry as recorded in marine sediments
Source: PLoS One. 2018 Aug 1;13(8):e0199420. doi: 10.1371/journal.pone.0199420 (PMC6070179; doi:10.1371/journal.pone.0199420)
Supplement: S1 File — A zipped archive of the complete MATLAB analysis code used in this paper. (ZIP) [file pone.0199420.s005.zip › Analysis Code/callao/tables/W7706-40.depth.sigcorrs_dt.txt]

pair_names	r_values	p_values	n_tested
TN % v. d15N	0.202714421261127	0.00747757028372008	173
d15N v. TN %	0.202714421261127	0.00747757028372008	173
