# Supplementary material for: Links between fish abundance and ocean biogeochemistry as recorded in marine sediments
Source: PLoS One. 2018 Aug 1;13(8):e0199420. doi: 10.1371/journal.pone.0199420 (PMC6070179; doi:10.1371/journal.pone.0199420)
Supplement: S1 File — A zipped archive of the complete MATLAB analysis code used in this paper. (ZIP) [file pone.0199420.s005.zip › Analysis Code/callao/tables/age.corrs_dt.txt]

pair_names	r_values	p_values	n_tested
W7706-40|TN % v. 106KL|sst	0.176814878135151	0.0195979531913866	174
W7706-40|TN % v. W7706-40|d15N	0.203259180550284	0.00731542943237488	173
106KL|sst v. W7706-40|TN %	0.348568058504421	0.0468109869705408	33
W7706-40|d15N v. W7706-40|TN %	0.203259180550284	0.00731542943237488	173
B0405-13|TN % v. B0405-13|d15N	-0.543400206397829	0.000742334953219716	35
B0405-13|d15N v. B0405-13|TN %	-0.468992721940253	0.0156538353348341	26
B0405-13|TOC % v. B0405-13|TN %	0.887300724988098	2.74605062995831e-12	34
B0405-13|Quartz % v. B0405-13|TN %	0.556008981011388	0.000639718824756939	34
B0405-13|TN % v. B0405-13|TOC %	0.887300724988098	2.74605062995831e-12	34
B0405-13|Quartz % v. B0405-13|TOC %	0.514318080100142	0.00185972353059912	34
B0405-13|TN % v. B0405-13|Quartz %	0.556008981011388	0.000639718824756939	34
B0405-13|TOC % v. B0405-13|Quartz %	0.514318080100142	0.00185972353059912	34
B0405-13|Hake #/g v. B0405-13|Anch #/g	0.67914408653474	5.90221574867719e-08	50
B0405-13|Anch #/g v. B0405-13|Hake #/g	0.67914408653474	5.90221574867719e-08	50
