# Supplementary material for: Links between fish abundance and ocean biogeochemistry as recorded in marine sediments
Source: PLoS One. 2018 Aug 1;13(8):e0199420. doi: 10.1371/journal.pone.0199420 (PMC6070179; doi:10.1371/journal.pone.0199420)
Supplement: S1 File — A zipped archive of the complete MATLAB analysis code used in this paper. (ZIP) [file pone.0199420.s005.zip › Analysis Code/callao/tables/C0329.depth.sigcorrs_dt.txt]

pair_names	r_values	p_values	n_tested
Hake #/g v. Anch #/g	0.556259981457005	0.0252418454206079	16
All #/g v. Anch #/g	0.937050803232986	8.88345432105601e-08	16
Anch #/g v. Hake #/g	0.556259981457005	0.0252418454206079	16
All #/g v. Hake #/g	0.500524422521065	0.0483071440080284	16
Anch #/g v. All #/g	0.937050803232986	8.88345432105601e-08	16
Hake #/g v. All #/g	0.500524422521065	0.0483071440080284	16
