# Supplementary material for: Links between fish abundance and ocean biogeochemistry as recorded in marine sediments
Source: PLoS One. 2018 Aug 1;13(8):e0199420. doi: 10.1371/journal.pone.0199420 (PMC6070179; doi:10.1371/journal.pone.0199420)
Supplement: S1 File — A zipped archive of the complete MATLAB analysis code used in this paper. (ZIP) [file pone.0199420.s005.zip › Analysis Code/callao/tables/C0329.depth.sigcorrs.txt]

pair_names	r_values	p_values	n_tested
Hake #/g v. Anch #/g	0.552662798181247	0.0264060347215388	16
All #/g v. Anch #/g	0.927959055176367	2.22870704691845e-07	16
Anch #/g v. Hake #/g	0.552662798181247	0.0264060347215388	16
Anch #/g v. All #/g	0.927959055176367	2.22870704691845e-07	16
