# Supplementary material for: Links between fish abundance and ocean biogeochemistry as recorded in marine sediments
Source: PLoS One. 2018 Aug 1;13(8):e0199420. doi: 10.1371/journal.pone.0199420 (PMC6070179; doi:10.1371/journal.pone.0199420)
Supplement: S1 File — A zipped archive of the complete MATLAB analysis code used in this paper. (ZIP) [file pone.0199420.s005.zip › Analysis Code/callao/tables/SO78-173-4.depth.sigcorrs_dt.txt]

pair_names	r_values	p_values	n_tested
SST v. TOC %	0.357352123429697	0.0218061446023859	41
TOC % v. SST	0.357352123429697	0.0218061446023859	41
