# Supplementary material for: Links between fish abundance and ocean biogeochemistry as recorded in marine sediments
Source: PLoS One. 2018 Aug 1;13(8):e0199420. doi: 10.1371/journal.pone.0199420 (PMC6070179; doi:10.1371/journal.pone.0199420)
Supplement: S1 File — A zipped archive of the complete MATLAB analysis code used in this paper. (ZIP) [file pone.0199420.s005.zip › Analysis Code/callao/tables/ODP1228.depth.sigcorrs.txt]

pair_names	r_values	p_values	n_tested
TN % v. d15N	-0.456450370687167	1.62881321260935e-08	139
d15N v. TN %	-0.456450370687167	1.62881321260935e-08	139
