# Supplementary material for: Links between fish abundance and ocean biogeochemistry as recorded in marine sediments
Source: PLoS One. 2018 Aug 1;13(8):e0199420. doi: 10.1371/journal.pone.0199420 (PMC6070179; doi:10.1371/journal.pone.0199420)
Supplement: S1 File — A zipped archive of the complete MATLAB analysis code used in this paper. (ZIP) [file pone.0199420.s005.zip › Analysis Code/callao/tables/B0405-13.depth.sigcorrs.txt]

pair_names	r_values	p_values	n_tested
TOC % v. TN %	0.96885425661173	1.40582216859521e-21	35
Quartz % v. TN %	0.755855466679968	1.52164081141466e-07	35
Hake #/g v. TN %	0.351468076066191	0.0114383318250933	51
TN % v. TOC %	0.96885425661173	1.40582216859521e-21	35
Quartz % v. TOC %	0.741272002948851	3.51532148818808e-07	35
Hake #/g v. TOC %	0.397858567705216	0.00383724485700446	51
TN % v. Quartz %	0.755855466679968	1.52164081141466e-07	35
TOC % v. Quartz %	0.741272002948851	3.51532148818808e-07	35
Hake #/g v. Anch #/g	0.7004935291163	7.43225712191707e-09	52
TN % v. Hake #/g	0.521432072057823	0.0011096182260449	36
TOC % v. Hake #/g	0.549818027683417	0.000513611375085093	36
Anch #/g v. Hake #/g	0.7004935291163	7.43225712191707e-09	52
