# Supplementary material for: Links between fish abundance and ocean biogeochemistry as recorded in marine sediments
Source: PLoS One. 2018 Aug 1;13(8):e0199420. doi: 10.1371/journal.pone.0199420 (PMC6070179; doi:10.1371/journal.pone.0199420)
Supplement: S1 File — A zipped archive of the complete MATLAB analysis code used in this paper. (ZIP) [file pone.0199420.s005.zip › Analysis Code/callao/tables/B0405-13.depth.sigcorrs_dt.txt]

pair_names	r_values	p_values	n_tested
TOC % v. TN %	0.855660261853001	5.79096790393574e-11	35
Quartz % v. TN %	0.444605561768942	0.00745190115228932	35
TN % v. TOC %	0.855660261853001	5.79096790393574e-11	35
Quartz % v. TOC %	0.403908869906312	0.0161148568186274	35
TN % v. Quartz %	0.444605561768942	0.00745190115228932	35
TOC % v. Quartz %	0.403908869906312	0.0161148568186274	35
Hake #/g v. Anch #/g	0.67678968753715	3.62686755629678e-08	52
Anch #/g v. Hake #/g	0.67678968753715	3.62686755629678e-08	52
