# Supplementary material for: Links between fish abundance and ocean biogeochemistry as recorded in marine sediments
Source: PLoS One. 2018 Aug 1;13(8):e0199420. doi: 10.1371/journal.pone.0199420 (PMC6070179; doi:10.1371/journal.pone.0199420)
Supplement: S1 File — A zipped archive of the complete MATLAB analysis code used in this paper. (ZIP) [file pone.0199420.s005.zip › Analysis Code/callao/tables/age.corrs.txt]

pair_names	r_values	p_values	n_tested
ODP1228|d15N v. 106KL|sst	-0.214326963445748	0.0109956899643382	140
ODP1228|TN % v. 106KL|sst	0.408041912674359	5.60668747553733e-07	140
W7706-40|d15N v. 106KL|sst	0.16849164132192	0.0262528044248872	174
W7706-40|TN % v. 106KL|sst	0.348330388375075	2.47677859048138e-06	174
106KL|sst v. ODP1228|d15N	-0.250253481950764	0.0251649815181514	80
ODP1228|TN % v. ODP1228|d15N	-0.437239731372847	7.37265418286771e-08	139
W7706-40|TN % v. ODP1228|d15N	-0.378526390755417	5.09530001043173e-06	137
106KL|sst v. ODP1228|TN %	0.314848664922649	0.00444818190898832	80
ODP1228|d15N v. ODP1228|TN %	-0.437239731372847	7.37265418286771e-08	139
106KL|sst v. W7706-40|d15N	0.370608980265359	0.033740417208549	33
W7706-40|TN % v. W7706-40|d15N	0.288337310013079	0.000119563119081783	173
106KL|sst v. W7706-40|TN %	0.553860089951815	0.000826087135675486	33
ODP1228|d15N v. W7706-40|TN %	-0.442790887878604	9.82660508219518e-05	72
W7706-40|d15N v. W7706-40|TN %	0.288337310013079	0.000119563119081783	173
B0405-13|TN % v. B0405-13|d15N	-0.680614400443509	6.83153578775999e-06	35
B0405-13|TOC % v. B0405-13|d15N	-0.670503416632191	1.04810940061161e-05	35
B0405-13|Quartz % v. B0405-13|d15N	-0.637090708835145	3.86733813252458e-05	35
B0405-13|d15N v. B0405-13|TN %	-0.587097544413431	0.00161582131263729	26
B0405-13|TOC % v. B0405-13|TN %	0.967312403533772	1.23490420075711e-20	34
B0405-13|Quartz % v. B0405-13|TN %	0.732816185460512	8.30914654453536e-07	34
B0405-13|Hake #/g v. B0405-13|TN %	0.334703109353703	0.0187389739085984	49
B0405-13|d15N v. B0405-13|TOC %	-0.540810139078616	0.00433609951630586	26
B0405-13|TN % v. B0405-13|TOC %	0.967312403533772	1.23490420075711e-20	34
B0405-13|Quartz % v. B0405-13|TOC %	0.717074288666743	1.82989156361161e-06	34
B0405-13|Hake #/g v. B0405-13|TOC %	0.381410540734353	0.00685093766669085	49
B0405-13|d15N v. B0405-13|Quartz %	-0.520353855616288	0.00642786014625255	26
B0405-13|TN % v. B0405-13|Quartz %	0.732816185460512	8.30914654453536e-07	34
B0405-13|TOC % v. B0405-13|Quartz %	0.717074288666743	1.82989156361161e-06	34
B0405-13|Hake #/g v. B0405-13|Anch #/g	0.700782393807697	1.45929440587245e-08	50
B0405-13|TN % v. B0405-13|Hake #/g	0.509574437478932	0.00176788155706679	35
B0405-13|TOC % v. B0405-13|Hake #/g	0.538570179493022	0.000844959306398785	35
B0405-13|Anch #/g v. B0405-13|Hake #/g	0.700782393807697	1.45929440587245e-08	50
