# Supplementary material for: Links between fish abundance and ocean biogeochemistry as recorded in marine sediments
Source: PLoS One. 2018 Aug 1;13(8):e0199420. doi: 10.1371/journal.pone.0199420 (PMC6070179; doi:10.1371/journal.pone.0199420)
Supplement: S1 File — A zipped archive of the complete MATLAB analysis code used in this paper. (ZIP) [file pone.0199420.s005.zip › Analysis Code/callao/core106kl.m]

clear ddat
clear tdat

tdat = struct;

tdat.sst = [
1960	21.32752067
1896	21.55882353
1778	21.6400349
1659	21.74724741
1541	21.79931305
1423	21.82893919
1381	21.76153155
1339	21.50968337
1298	21.91969597
1268	21.62333966
699	22.72059459
649	23.06744626
604	22.93295233
558	22.75756475
512	22.7488986
466	23.04874973
420	22.54462475
370	22.85051104
309	22.22823016
238	22.09746188
189	22.08363971
129	21.8182917
68	21.89538184
-88	21.5683387
-251	21.83173418
-411	21.89240735
-574	21.95732744
-734	21.52117362
-916	21.19274129
-1120	20.91635742
-1328	21.04738431
-1528	21.58221226
-1664	21.48817114
-1800	21.63959391
-2006	21.66289907
-2294	21.43381468
-2510	21.85334368
-2750	21.86764706
-3612	21.96218487
-5850	21.53038276
-6445	20.95330675
-6951	21.56253366
-6990	21.65140968
-7032	21.79411765
-7075	22.42316719
-7118	22.08986025
-7160	21.82149296
-7245	22.36256924
-7333	21.83168648
-7491	21.94403507
-7531	22.19889928
-7555	21.37366424
-7580	21.80007794
-7610	22.21933161
-7790	21.95889717
-7870	22.18279008
-7950	21.99511341
-8204	22.14050554
-8238	22.2191603
-8257	21.98128342
-8378	22.21384804
-8496	22.26995129
-8614	22.31902618
-8735	21.84919147
-8853	21.81139046
-9007	21.76279956
-9127	21.24100088
-9246	22.22823016
-9364	22.14620009
-9508	21.12294578
-9627	21.70574427
-9747	21.88422791
-9865	21.52564662
-9986	21.02594081
-10146	21.12547941
-10362	20.72322775
-10573	20.53345623
-10720	20.69211781
-10788	20.44050509
-10825	20.06305954
-10998	21.3704548
-11213	21.27784286
-11424	21.59966981
-11639	21.20588235
-11850	21.71281683
-11995	22.00476948
-12137	21.28833043
-12283	22.32032461
-12425	21.71683126
-12570	21.96905037
-12716	22.23467881
-12941	22.48435906
-13095	22.4001244
-13253	22.01470588
-13408	21.83297602
-13567	21.35226349
-13740	21.80137981
-13917	21.42894405
-14114	21.95525141
-14692	22.42407176
-14805	21.03639083
-14986	20.87624325
-15100	20.8186895
-15270	20.73529412
-15471	20.27237852
-15902	20.15585487
-16333	19.88793745
-16936	18.70588235
-17223	18.64932127
-17654	19.86134454
] ;
