# Supplementary material for: Links between fish abundance and ocean biogeochemistry as recorded in marine sediments
Source: PLoS One. 2018 Aug 1;13(8):e0199420. doi: 10.1371/journal.pone.0199420 (PMC6070179; doi:10.1371/journal.pone.0199420)
Supplement: S1 File — A zipped archive of the complete MATLAB analysis code used in this paper. (ZIP) [file pone.0199420.s005.zip › Analysis Code/callao/b0405_13.m]

clear ddat
clear tdat

ddat = struct;
tdat = struct;

ddat.year = [
0.8746944	1999.150387
1.7251024	1994.629873
2.743668	1989.215484
3.6108148	1984.605992
4.29826	1980.951739
5.0690144	1976.85464
5.589264	1974.089149
6.1093212	1971.324681
6.4508312	1969.509317
6.7074928	1968.144981
6.9526104	1966.842009
7.287194	1965.063463
7.6340912	1963.219461
8.1027776	1960.728065
8.3836816	1959.234864
9.008212	1955.915047
9.2893084	1954.420823
9.778774	1951.818971
10.268432	1949.216096
10.549336	1947.722895
10.7929144	1946.428105
11.2475556	1944.011369
11.59503	1942.164299
12.4113832	1937.82481
13.1838692	1933.718506
13.5704008	1931.66382
13.9623196	1929.580498
14.9468304	1924.347134
16.28478	1917.234995
16.9791516	1913.543924
17.5771308	1910.365246
18.529126	1905.304725
19.365104	1900.860917
20.1874216	1896.489723
21.3889596	1890.102707
22.2051204	1885.764241
22.72537	1882.998751
23.9777016	1876.341732
24.550404	1873.297417
24.8784955	1871.553381
25.2564225	1869.544435
25.7343945	1867.003679
26.13392	1864.879921
26.342986	1863.768589
26.8021645	1861.327734
27.1174465	1859.65179
27.701354	1856.547913
28.2635695	1853.559344
28.5350935	1852.116003
28.9317205	1850.007653
29.6058555	1846.424154
30.0782175	1843.913219
31.002091	1839.002185
32.1483075	1832.909242
32.8632085	1829.109043
33.599521	1825.195026
34.330504	1821.30934
35.501311	1815.085681
36.4661375	1809.956953
37.811322	1802.806356
38.9693195	1796.650788
40.227362	1789.963412
41.3606755	1783.939057
42.096988	1780.025041
43.555775	1772.270567
44.3925065	1767.822753
45.294688	1763.027027
46.3565675	1757.382394
47.1774975	1753.018577
48.6856525	1745.001677
49.919011	1738.445513
50.633912	1734.645314
51.4489515	1730.312809
52.304383	1725.765591
53.7602715	1718.026525
55.577818	1708.364993
56.224277	1704.928611
57.1294505	1700.11698
58.0564095	1695.189544
58.5448535	1692.593122
59.131753	1689.473341
59.740625	1686.23676
60.1590375	1684.012604
60.6803935	1681.241232
61.2238155	1678.352564
62.6006965	1671.033478
63.684268	1665.273537
64.9583925	1658.500673
65.9261175	1653.356537
67.140776	1646.899777
68.95505	1637.255641
70.123239	1631.045898
70.8539415	1627.161703
71.837468	1621.933571
72.946004	1616.040927
74.6573345	1606.944007
76.259644	1598.42661
77.224377	1593.298379
];


ddat.tn = [
    0.55	1.788819432
1.75	1.705582142
3	1.753050566
4.15	1.888773918
4.9	1.841596603
5.525	1.831601262
6.475	1.467749
7.55	1.928631067
8.825	1.812325597
9.925	1.794229984
10.475	1.379253507
11.275	1.396466494
12.025	1.602222681
12.5	1.581185937
13.4	1.554180503
14.325	1.273
15.725	1.458663344
17.1	1.249067068
17.675	1.344769955
18.625	1.211150527
20.2	1.164549828
21.5	1.143971324
22.55	1.176954389
24.1	1.18008709
25.375	1.174053907
25.875	1.097728252
26.35	0.994166851
26.825	0.824971437
27.3	0.59363091
27.8	0.665892899
28.125	0.69391489
28.575	0.4318266
29.275	1.075027
29.875	0.9810237
30.65	1.155731
31.475	1.228507
32.4	0.8193139
33.35	1.102181
34.325	0.9351134
35.5	0.9725152
36.4	0.9982653
37	1.027727
38.1	1.034923
39.425	1.053268
40.25	1.050345
41.2	0.9873292
42.3	0.9585789
43.5	0.9050377
44.6	1.001204
46.15	1.064365
47.8	1.191995
48.875	0.9264873
49.95	1.076321
51.175	1.03089
52.07164323	1.14495
52.58881076	0.9884539
53.15171419	0.9841111
53.61962766	1.063255
54.4780554	1.009271
55.38925535	0.9908525
55.86068697	0.8494611
56.39192708	0.8644058
56.90557646	0.8884664
57.48958877	0.8341256
58.10174625	0.8378454
58.77019406	0.8372033
59.61103106	0.7687969
60.40261401	0.8800501
61.20123325	1.055442
61.77469113	1.168003
62.49239302	1.051947
63.54360419	1.098477
64.2881869	1.18585
64.75901385	1.207482
65.39722761	1.224506
66.27868821	1.146522
67.30774605	1.065847
68.35989173	0.8385469
69.18198361	0.8467824
69.89275913	0.8694276
70.81709716	0.9234329
71.78596173	0.9007485
72.76719474	1.089387
74.16483339	1.047004
75.39508524	1.051471
76.29221259	0.948485
77.64779839	0.9234666
78.64717186	0.8849704
];

ddat.toc = [
    0.55	14.98336082
1.75	14.81356949
3	14.15756947
4.15	14.2728154
4.9	14.38351398
5.525	13.934823
6.475	14.32678
7.55	14.48440315
8.825	13.81283134
9.925	13.60257381
10.475	12.14876183
11.275	11.50674538
12.025	13.9843708
12.5	13.81428169
13.4	13.36573051
14.325	11.439
15.725	12.06035988
17.1	10.3713763
17.675	11.59176903
18.625	10.18355568
20.2	9.561151962
21.5	9.664752426
22.55	9.840796547
24.1	10.14826168
25.375	8.838907166
25.875	9.389873886
26.35	7.971016235
26.825	5.490465622
27.3	4.551527901
27.8	5.589013672
28.125	6.15451149
28.575	4.236676
29.275	10.05833
29.875	8.124626
30.65	9.87714
31.475	10.40121
32.4	6.969557
33.35	9.414773
34.325	8.238818
35.5	8.580945
36.4	8.828203
37	9.227203
38.1	9.477113
39.425	9.626554
40.25	9.393683
41.2	8.782066
42.3	8.826816
43.5	8.010351
44.6	8.969802
46.15	9.521032
47.8	10.54452
48.875	8.629868
49.95	9.98897
51.175	9.913849
52.07164323	10.49566
52.58881076	8.992081
53.15171419	8.612897
53.61962766	9.314073
54.4780554	8.996635
55.38925535	8.814477
55.86068697	7.539937
56.39192708	7.686272
56.90557646	7.780291
57.48958877	7.486329
58.10174625	7.523003
58.77019406	7.612254
59.61103106	6.858224
60.40261401	7.866869
61.20123325	9.45612
61.77469113	10.62972
62.49239302	9.547767
63.54360419	9.962869
64.2881869	10.83347
64.75901385	11.24366
65.39722761	11.49766
66.27868821	10.507
67.30774605	9.41486
68.35989173	7.950739
69.18198361	8.5154
69.89275913	8.598602
70.81709716	8.6815
71.78596173	8.649296
72.76719474	10.07469
74.16483339	9.65435
75.39508524	10.03562
76.29221259	8.53778
77.64779839	8.1412
78.64717186	8.21865
] ;

ddat.cc = [
    0.55	12
1.75	13
3	12
4.15	11
4.9	12
5.525	17
6.475	16
7.55	16.5
8.825	13
9.925	13
10.475	16
11.275	20.5
12.025	20
12.5	23
13.4	23
14.325	24.5
15.725	21.5
17.1	18.5
17.675	10
18.625	16
20.2	21
21.5	13
22.55	16
24.1	15.5
25.375	21.5
25.875	5
26.35	14
26.825	33.5
27.3	21.5
27.8	20
28.125	8
28.575	6
29.275	10
29.875	14.5
30.65	12
31.475	11
32.4	8.5
33.35	3
34.325	0
35.5	0
36.4	0
37	0
38.1	0
39.425	0
40.25	0
41.2	0
42.3	1
43.5	1
44.6	1
46.15	0.5
47.8	1.5
48.875	0.5
49.95	0.5
51.175	0.5
52.07164323	0
52.58881076	0
53.15171419	0
53.61962766	0
54.4780554	0
55.38925535	0
55.86068697	0
56.39192708	0
56.90557646	0
57.48958877	0
58.10174625	0
58.77019406	0
59.61103106	0
60.40261401	0
61.20123325	0
61.77469113	0
62.49239302	0
63.54360419	0
64.2881869	0
64.75901385	0
65.39722761	0
66.27868821	0
67.30774605	5.5
68.35989173	5.5
69.18198361	5.5
69.89275913	5.5
70.81709716	11
71.78596173	10.5
72.76719474	10.5
74.16483339	10
75.39508524	12.75
76.29221259	12.75
77.64779839	15.5
78.64717186	15
] ;

ddat.qtz = [
    0.55	4
1.75	5
3	4.5
4.15	5.5
4.9	4
5.525	4
6.475	4
7.55	5
8.825	3.5
9.925	4.5
10.475	4.5
11.275	3.5
12.025	4
12.5	3.5
13.4	3
14.325	2
15.725	2.5
17.1	5.5
17.675	4.5
18.625	4
20.2	3.5
21.5	3
22.55	4.5
24.1	3
25.375	4
25.875	2.5
26.35	1.5
26.825	2
27.3	1.5
27.8	1
28.125	1
28.575	1.5
29.275	3
29.875	3
30.65	3
31.475	4.5
32.4	3
33.35	12
34.325	6.5
35.5	10
36.4	10
37	9
38.1	7
39.425	9
40.25	7.5
41.2	7
42.3	3
43.5	6
44.6	13.5
46.15	9
47.8	7.5
48.875	8
49.95	10
51.175	6
52.07164323	6
52.58881076	7
53.15171419	7.75
53.61962766	8.5
54.4780554	8.5
55.38925535	8.75
55.86068697	9
56.39192708	9.5
56.90557646	9.25
57.48958877	9
58.10174625	9
58.77019406	6
59.61103106	2
60.40261401	7
61.20123325	7
61.77469113	7
62.49239302	7.5
63.54360419	8
64.2881869	8.5
64.75901385	8
65.39722761	7.5
66.27868821	9
67.30774605	6.25
68.35989173	6.25
69.18198361	6.25
69.89275913	6.25
70.81709716	4.5
71.78596173	5
72.76719474	5
74.16483339	5.5
75.39508524	6.25
76.29221259	6.25
77.64779839	8
78.64717186	5
] ;

ddat.anch2 = [
    0.8746944	9.409187442
1.7251024	2.276576436
2.743668	1.16235534
3.6108148	0.833484694
4.29826	0.62903241
5.0690144	0.366407874
5.589264	0.420347002
6.1093212	0.516153228
6.4508312	0.949132127
6.7074928	1.168212187
6.9526104	1.540842312
7.287194	2.067202647
7.6340912	1.944884887
8.1027776	6.311314557
8.3836816	6.923296336
9.008212	8.621999181
9.2893084	9.521504224
9.778774	10.75664676
10.268432	9.79711392
10.549336	8.818861268
10.7929144	8.978180289
11.2475556	9.894074669
11.59503	5.941047598
12.4113832	5.4556052
13.1838692	6.620356042
13.5704008	7.163496975
13.9623196	7.658119092
14.9468304	8.712586616
16.28478	8.799647895
16.9791516	8.169512118
17.5771308	5.162344046
18.529126	6.490257835
19.365104	2.568924361
20.1874216	0.572454353
21.3889596	0.067168883
22.2051204	0.287031947
22.72537	0.303531953
23.9777016	0.896015377
24.550404	0.409323751
24.8784955	0.237946853
25.2564225	0.118561173
25.7343945	0.001801894
26.13392	0.272128218
26.342986	0.586072764
26.8021645	0.521117654
27.1174465	1.850863594
27.701354	3.323441806
28.2635695	2.02693141
28.5350935	2.405165533
28.9317205	0.239560582
29.6058555	0.208008175
30.0782175	0.073857364
31.002091	0.040792013
32.1483075	0.041625402
32.8632085	0.022832347
33.599521	0.015671806
34.330504	0.016817255
35.501311	0.002100508
36.4661375	-0.001247585
37.811322	-0.001512008
38.9693195	-0.001394126
40.227362	-0.001427659
41.3606755	-0.001656406
42.096988	-0.002102669
43.555775	0.032342542
44.3925065	0.02554698
45.294688	0.029842825
46.3565675	-0.005940544
47.1774975	0.028477689
48.6856525	0.225309074
49.919011	0.30246668
50.633912	0.394817961
51.4489515	0.26516247
52.304383	0.300176409
53.7602715	0.171621359
55.577818	0.109670659
56.224277	0.072973637
57.1294505	0.06741443
58.0564095	0.112791153
58.5448535	0.056002053
59.131753	0.211336618
59.740625	0.068523492
60.1590375	0.391181098
60.6803935	0.059125272
61.2238155	0.497274865
62.6006965	0.481792081
63.684268	0.244294557
64.9583925	0.112766278
65.9261175	0.423526773
67.140776	0.542406645
68.95505	0.489272164
70.123239	0.696511019
70.8539415	1.019998207
71.837468	1.830318639
72.946004	1.717198127
74.6573345	1.98833437
76.259644	1.632109289
77.224377	1.635960621
] ;


ddat.anch3 = [
    0.28	4.84
0.83	4.55
1.43	1.26
2.08	0.76
2.70	0.92
3.30	0.40
3.88	0.23
4.43	0.28
4.90	0.86
5.31	0.61
5.74	1.76
6.21	1.88
6.74	2.38
7.28	4.66
7.83	1.58
8.46	4.89
9.19	6.12
9.93	8.22
10.48	9.67
10.96	7.97
11.59	5.22
12.03	2.43
12.50	2.33
13.13	5.56
13.68	5.75
14.33	7.36
15.04	9.67
15.73	9.43
16.41	3.63
17.10	3.89
17.68	3.69
18.26	2.45
18.99	5.31
19.78	7.45
20.63	1.75
21.28	0.00
21.73	0.00
22.25	0.00
22.85	0.27
23.47	0.00
24.10	0.86
24.73	0.27
25.38	0.20
25.88	0.42
26.35	0.00
27.13	0.00
27.93	0.00
28.58	0.48
29.28	0.64
29.88	0.51
30.38	2.60
30.93	0.64
31.48	2.78
32.08	0.00
];

ddat.hake2 = [
    0.28	1.45
0.83	2.25
1.43	1.53
2.08	0.25
2.70	1.84
3.30	0.80
3.88	0.23
4.43	0.85
4.90	1.43
5.31	0.00
5.74	0.54
6.21	1.48
6.74	1.12
7.28	1.66
7.83	0.00
8.46	2.99
9.19	1.83
9.93	2.65
10.48	0.00
10.96	1.63
11.59	2.13
12.03	2.88
12.50	1.36
13.13	1.69
13.68	2.48
14.33	2.27
15.04	3.77
15.73	3.77
16.41	2.27
17.10	1.94
17.68	1.65
18.26	3.29
18.99	2.19
19.78	2.20
20.63	0.12
21.28	0.00
21.73	0.31
22.25	0.37
22.85	0.27
23.47	0.82
24.10	0.00
24.73	0.00
25.38	0.20
25.88	0.42
26.35	0.00
27.13	0.00
27.93	0.00
28.58	0.00
29.28	0.00
29.88	0.00
30.38	0.36
30.93	0.96
31.48	0.37
32.08	0.00
];

ddat.sard =[
    0.28	0
0.83	0.2756
1.43	0.6948
2.08	0.7594
2.70	0.3948
3.30	0
3.88	0
4.43	0
4.90	0
5.31	0
5.74	0
6.21	0.2347
6.74	0
7.28	0.3162
7.83	0
8.46	0
9.19	0
9.93	0
10.48	0
10.96	0
11.59	0
12.03	0
12.50	0
13.13	0
13.68	0
14.33	0.2385
15.04	0
15.73	0
16.41	0
17.10	0.2286
17.68	0.2546
18.26	0.3776
18.99	0.693
19.78	0.733
20.63	0
21.28	0.2622
21.73	0.3144
22.25	0
22.85	0.273
23.47	0.8183
24.10	0
24.73	0
25.38	0
25.88	0.8342
26.35	0
27.13	0
27.93	0
28.58	0
29.28	0
29.88	0
30.38	0
30.93	0
31.48	0
32.08	0 
];


ddat.jack = [
    0.28	0
0.83	0.2756
1.43	0
2.08	0.2531
2.70	0
3.30	0
3.88	0
4.43	0
4.90	0
5.31	0.367
5.74	0.5425
6.21	0.2347
6.74	0
7.28	0.3162
7.83	0.2253
8.46	0
9.19	0
9.93	0
10.48	0
10.96	0
11.59	0
12.03	0
12.50	0
13.13	0
13.68	0
14.33	0
15.04	0
15.73	0
16.41	0.328
17.10	0.4572
17.68	0.592
18.26	0.7552
18.99	0.693
19.78	0.733
20.63	0
21.28	0.2622
21.73	0.9432
22.25	0.614
22.85	3.2433
23.47	0
24.10	1.276
24.73	1.614
25.38	0
25.88	0.4171
26.35	0
27.13	0.325
27.93	0
28.58	0
29.28	0
29.88	0
30.38	0.357
30.93	0
31.48	0
32.08	0 
];


tdat.d15n = [
    2000.243	7.096
1992.159	6.678
1984.3	6.517
1978.784	6.305
1968.279	7.57
1961.898	6.4
1955.211	6.339
1952.602	6.079
1947.956	6.506
1943.007	6.216
1935.491	6.325
1929.976	6.618
1925.33	7.178
1919.512	6.615
1913.126	6.337
1908.48	6.549
1902.397	6.614
1895.975	6.583
1892.501	7.174
1887.548	6.636
1879.387	6.495
1876.48	6.805
1868.964	7.612
1864.318	7.301
1857.672	7.457
1850.719	7.561
1844.64	6.457
1835.65	6.906
1826.66	6.187
1814.759	5.328
1795.649	4.558
1775.325	4.734
1732.454	5.138
1716.552	5.033
1699.099	4.982
1678.249	4.741
1660.571	4.189
1641.159	4.72
1622.611	5.293
1608.367	5.146
1595.033	4.868
1577.053	5.225
1557.723	5.016
1540.91	4.809
1522.368	4.228
1504.081	4.04
1485.538	5.051
1469.861	6.514
1455.657	5.215
1438.584	4.565
1420.604	5.039
1404.364	4.703
1386.645	4.539
1371.837	4.871
1365.754	6.163
1353.509	6.305
1340.743	5.68
1326.237	5.785
1318.158	6.473
1310.642	6.629 
] ;

tdat.toc = [
    2000.8	15.0
1992.0	14.8
1983.1	14.2
1976.0	14.3
1971.4	14.4
1968.9	13.9
1966.2	14.3
1962.8	14.5
1958.7	13.8
1955.1	13.6
1953.3	12.1
1950.7	11.5
1948.0	14.0
1946.2	13.8
1941.4	13.4
1935.0	11.4
1930.7	12.1
1919.0	10.4
1916.4	11.6
1913.6	10.2
1905.3	9.6
1898.4	9.7
1891.7	9.8
1884.3	10.1
1872.4	8.8
1869.5	9.4
1865.6	8.0
1859.3	5.1
1855.5	5.9
1853.2	4.2
1848.6	10.1
1844.9	8.1
1840.8	9.9
1832.6	10.4
1830.3	7.0
];
