# Supplementary material for: Links between fish abundance and ocean biogeochemistry as recorded in marine sediments
Source: PLoS One. 2018 Aug 1;13(8):e0199420. doi: 10.1371/journal.pone.0199420 (PMC6070179; doi:10.1371/journal.pone.0199420)
Supplement: S1 File — A zipped archive of the complete MATLAB analysis code used in this paper. (ZIP) [file pone.0199420.s005.zip › Analysis Code/callao/w7706.m]

clear ddat
clear tdat

ddat = struct;

ddat.year = [
    0.02	1607.38
0.03	1593.92
0.04	1580.46
0.05	1567
0.06	1553.54
0.07	1540.08
0.08	1526.62
0.09	1513.16
0.1	1499.7
0.11	1486.24
0.12	1472.78
0.13	1459.32
0.15	1432.4
0.16	1418.94
0.17	1405.48
0.18	1392.02
0.19	1378.56
0.2	1365.1
0.21	1351.64
0.22	1338.18
0.23	1324.72
0.24	1311.26
0.25	1297.8
0.26	1284.34
0.27	1270.88
0.28	1257.42
0.29	1243.96
0.3	1230.5
0.31	1217.04
0.32	1203.58
0.33	1190.12
0.34	1176.66
0.35	1163.2
0.37	1136.28
0.38	1122.82
0.39	1109.36
0.4	1095.9
0.41	1082.44
0.42	1068.98
0.43	1055.52
0.44	1042.06
0.45	1028.6
0.46	1015.14
0.47	1001.68
0.48	988.22
0.49	974.76
0.5	961.3
0.51	947.84
0.53	920.92
0.54	907.46
0.55	894
0.56	880.54
0.57	867.08
0.58	853.62
0.59	840.16
0.6	826.7
0.61	813.24
0.62	799.78
0.63	786.32
0.64	772.86
0.65	759.4
0.66	745.94
0.67	732.48
0.68	719.02
0.69	705.56
0.7	692.1
0.71	678.64
0.72	665.18
0.73	651.72
0.74	638.26
0.75	624.8
0.76	611.34
0.77	597.88
0.78	584.42
0.79	570.96
0.8	557.5
0.81	544.04
0.82	530.58
0.84	503.66
0.85	490.2
0.86	476.74
0.87	463.28
0.88	449.82
0.89	436.36
0.9	422.9
0.91	409.44
0.92	395.98
0.93	382.52
0.94	369.06
0.95	355.6
0.96	342.14
1.01	274.84
1.02	261.38
1.03	247.92
1.04	234.46
1.05	221
1.06	207.54
1.07	194.08
1.08	180.62
1.09	167.16
1.1	153.7
1.11	140.24
1.12	126.78
1.13	113.32
1.14	99.86
1.15	86.4
1.16	72.94
1.17	59.48
1.18	46.02
1.19	32.56
1.2	19.1
1.21	5.64
1.22	-7.82
1.23	-21.28
1.24	-34.74
1.25	-48.2
1.26	-61.66
1.27	-75.12
1.28	-88.58
1.29	-102.04
1.3	-115.5
1.31	-128.96
1.32	-142.42
1.33	-155.88
1.34	-169.34
1.35	-182.8
1.36	-196.26
1.37	-209.72
1.38	-223.18
1.39	-236.64
1.4	-250.1
1.41	-263.56
1.42	-277.02
1.43	-290.48
1.44	-303.94
1.45	-317.4
1.46	-358.357
1.47	-375.4124
1.5	-384.7
1.51	-398.16
1.52	-411.62
1.53	-435.05
1.54	-733.0648
1.55	-783.69
1.56	-834.8888
1.57	-886.6612
1.58	-939.0072
1.59	-991.9268
1.6	-1045.42
1.63	-1209.3412
1.64	-1265.1288
1.65	-1321.49
1.66	-1378.4248
1.67	-1435.9332
1.68	-1494.0152
1.69	-1552.6708
1.7	-1611.9
1.71	-1671.7028
1.72	-1732.0792
1.73	-1793.0292
1.74	-1854.5528
1.75	-1916.65
1.76	-1979.3208
1.77	-2042.5652
1.78	-2106.3832
1.79	-2170.7748
1.8	-2235.74
1.81	-2301.2788
1.82	-2367.3912
1.83	-2434.0772
1.84	-2501.3368
1.85	-2569.17
];


ddat.d15n = [
0.02	7.013933
0.03	6.83361
0.04	6.830659
0.05	7.071795
0.06	8.044571
0.07	7.685796
0.08	7.312541
0.09	7.491492
0.1	7.377326
0.11	6.960284
0.12	6.020054
0.13	5.533661
0.15	5.514246
0.16	5.618818
0.17	5.802665
0.18	5.662403
0.19	5.512041
0.2	5.713828
0.21	5.777706
0.22	5.852829
0.23	6.545739
0.24	5.537813
0.25	5.390797
0.26	5.420127
0.27	5.19832
0.28	5.289377
0.29	5.854519
0.3	6.088138
0.31	5.021608
0.32	5.226992
0.33	5.803814
0.34	5.562562
0.35	5.953035
0.37	5.790573
0.38	5.773127
0.39	5.905941
0.4	6.04334
0.41	5.792693
0.42	6.407926
0.43	5.767365
0.44	5.571656
0.45	5.438441
0.46	5.779312
0.47	5.516519
0.48	5.454278
0.49	5.255325
0.5	5.573658
0.51	6.667733
0.53	6.372844
0.54	5.733462
0.55	5.579725
0.56	6.062324
0.57	6.163365
0.58	5.900322
0.59	5.721433
0.6	5.783034
0.61	6.05977
0.62	5.906621
0.63	5.918978
0.64	5.974766
0.65	5.352762
0.66	5.467625
0.67	5.366353
0.68	5.401877
0.69	5.984478
0.7	6.613149
0.71	6.256387
0.72	6.506646
0.73	6.098264
0.74	5.837105
0.75	5.47523
0.76	5.910422
0.77	5.736599
0.78	5.980016
0.79	6.617998
0.8	6.496265
0.81	5.93159
0.82	6.96716
0.84	6.933646
0.85	8.165552
0.86	7.303528
0.87	7.369192
0.88	5.867246
0.89	5.922065
0.9	6.99398
0.91	7.224541
0.92	5.865361
0.93	5.070265
0.94	4.755461
0.95	5.164434
0.96	4.952825
1.01	5.229607
1.02	5.305884
1.03	5.500938
1.04	5.552274
1.05	5.568447
1.06	5.247222
1.07	6.544885
1.08	6.353909
1.09	6.431113
1.1	6.498148
1.11	6.396651
1.12	5.994592
1.13	6.072398
1.14	5.603456
1.15	5.760995
1.16	5.81271
1.17	5.629178
1.18	6.301018
1.19	7.201661
1.2	6.837812
1.21	6.637481
1.22	6.554591
1.23	7.632233
1.24	6.199592
1.25	5.797637
1.26	6.25707
1.27	6.118311
1.28	6.331506
1.29	6.025656
1.3	6.161934
1.31	5.578513
1.32	6.040425
1.33	5.895733
1.34	6.781034
1.35	5.631665
1.36	5.938032
1.37	5.871666
1.38	5.584082
1.39	5.708153
1.4	6.469281
1.41	7.140156
1.42	7.013427
1.43	6.698984
1.44	5.733122
1.45	6.177031
1.46	5.884083
1.47	5.918004
1.48	5.493895
1.49	5.530498
1.5	5.541607
1.51	5.721352
1.52	5.264346
1.53	5.094004
1.54	5.269932
1.55	5.217607
1.56	5.263823
1.57	5.501578
1.58	5.262022
1.59	5.296501
1.6	5.608691
1.63	5.32141
1.64	5.277805
1.65	5.41395
1.66	5.248047
1.67	5.257156
1.68	5.654638
1.69	5.394512
1.7	5.690094
1.71	5.684648
1.72	5.769796
1.73	6.135332
1.74	7.250771
1.75	6.475198
1.76	5.749768
1.77	5.663162
1.78	5.599614
1.79	5.549733
1.8	4.994905
1.81	5.451666
1.82	5.990528
1.83	5.33228
1.84	5.108004
1.85	4.858664
] ;


ddat.n = [
0.02	0.988046
0.03	1.045415
0.04	0.974087
0.05	1.087671
0.06	1.078887
0.07	0.826151
0.08	1.014905
0.09	1.134699
0.1	1.243507
0.11	0.97183
0.12	0.999004
0.13	0.780568
0.15	0.792227
0.16	0.802348
0.17	0.882102
0.18	0.876193
0.19	0.778026
0.2	0.911195
0.21	0.89722
0.22	0.850802
0.23	0.946402
0.24	0.85944
0.25	0.806566
0.26	0.715917
0.27	0.735369
0.28	0.786036
0.29	0.734399
0.3	0.72307
0.31	0.837633
0.32	0.835198
0.33	0.876998
0.34	0.862201
0.35	0.791748
0.37	0.972547
0.38	0.954133
0.39	1.045098
0.4	1.061666
0.41	1.062284
0.42	0.832189
0.43	0.868492
0.44	0.944512
0.45	0.894213
0.46	0.868588
0.47	1.064128
0.48	1.046414
0.49	1.123082
0.5	0.941286
0.51	0.889536
0.53	0.848066
0.54	1.005797
0.55	0.889996
0.56	0.871856
0.57	0.924086
0.58	0.893913
0.59	0.895668
0.6	0.976264
0.61	0.909473
0.62	0.968634
0.63	0.929194
0.64	0.757638
0.65	0.744032
0.66	0.706219
0.67	0.717053
0.68	0.697025
0.69	0.664224
0.7	0.886512
0.71	0.869489
0.72	0.875444
0.73	0.907887
0.74	0.857424
0.75	1.085341
0.76	0.991724
0.77	0.874146
0.78	0.959461
0.79	0.99413
0.8	0.891366
0.81	0.98751
0.82	0.952087
0.84	0.884155
0.85	0.628723
0.86	0.706227
0.87	0.750941
0.88	0.933244
0.89	0.84811
0.9	0.772396
0.91	0.684959
0.92	0.788795
0.93	0.824874
0.94	0.855681
0.95	0.792762
0.96	0.833175
1.01	0.853047
1.02	0.862898
1.03	0.847696
1.04	0.837498
1.05	0.849113
1.06	0.822251
1.07	0.877067
1.08	0.946367
1.09	0.903447
1.1	0.872362
1.11	0.845583
1.12	0.88324
1.13	0.83448
1.14	0.898498
1.15	0.797892
1.16	0.799769
1.17	0.79332
1.18	0.983076
1.19	0.873878
1.2	0.805506
1.21	0.761011
1.22	0.760532
1.23	0.752576
1.24	0.781628
1.25	0.972065
1.26	0.863451
1.27	0.962294
1.28	0.961903
1.29	0.938053
1.3	0.91117
1.31	0.897434
1.32	0.846035
1.33	0.939157
1.34	0.757526
1.35	0.835622
1.36	0.837454
1.37	0.728479
1.38	0.703383
1.39	0.783675
1.4	0.790202
1.41	0.703583
1.42	0.664425
1.43	0.648048
1.44	0.671706
1.45	0.668344
1.46	0.749411
1.47	0.531352
1.48	0.195695
1.49	0.224631
1.5	0.232174
1.51	0.164783
1.52	0.607093
1.53	0.623354
1.54	0.680601
1.55	0.66374
1.56	0.673786
1.57	0.668895
1.58	0.657983
1.59	0.670932
1.6	0.746321
1.63	0.271813
1.64	0.297824
1.65	0.405702
1.66	0.372089
1.67	0.401143
1.68	0.531441
1.69	0.51258
1.7	0.79282
1.71	0.714001
1.72	0.707702
1.73	0.631947
1.74	0.545381
1.75	0.580493
1.76	0.768928
1.77	0.729611
1.78	0.68759
1.79	0.670413
1.8	0.270847
1.81	0.300695
1.82	0.391419
1.83	0.553745
1.84	0.486863
1.85	0.590982
];
