# Supplementary material for: Links between fish abundance and ocean biogeochemistry as recorded in marine sediments
Source: PLoS One. 2018 Aug 1;13(8):e0199420. doi: 10.1371/journal.pone.0199420 (PMC6070179; doi:10.1371/journal.pone.0199420)
Supplement: S1 File — A zipped archive of the complete MATLAB analysis code used in this paper. (ZIP) [file pone.0199420.s005.zip › Analysis Code/callao/c0329.m]

clear ddat
clear tdat

ddat = struct;

ddat.year = [] ;


ddat.anch = [
0.41	4.7
1.41	17.0
2.36	19.0
3.38	12.0
4.41	36.5
5.37	8.4
6.38	30.0
7.42	25.9
8.38	6.4
9.44	14.6
10.37	8.0
11.38	6.9
12.38	0.2
13.37	3.9
14.37	12.0
15.42	25.5
16.39	13.3
17.39	3.1
18.40	1.1
19.41	3.3
20.44	0.2
21.41	0.3
22.43	3.8
23.38	0.3
24.43	5.8
25.40	0.2
26.41	1.0
27.36	1.0
28.40	0.2
29.38	2.8
30.35	0.3
31.38	0.1
32.42	1.1
33.42	10.7
34.41	0.1
35.41	11.2
36.43	9.8
37.38	11.5
38.40	9.1
39.40	5.8
40.91	7.8
42.43	5.1
43.39	24.1
44.38	18.6
45.39	13.0
46.40	1.7
47.38	0.3
48.40	5.9
49.39	5.4
50.37	0.3
51.38	0.2
] ;

ddat.hake = [
0.41	0.0
1.41	0.0
2.36	0.1
3.38	0.1
4.41	3.8
5.37	1.7
6.38	6.0
7.42	6.0
8.38	0.1
9.44	0.1
10.37	4.9
11.38	0.0
12.38	0.1
13.37	0.1
14.37	1.6
15.42	0.0
16.39	5.2
17.39	0.2
18.40	0.2
19.41	0.2
20.44	3.0
21.41	0.1
22.43	0.2
23.38	0.1
24.43	15.5
25.40	0.0
26.41	0.0
27.36	0.9
28.40	0.1
29.38	0.0
30.35	0.1
31.38	0.1
32.42	1.1
33.42	1.6
34.41	0.0
35.41	0.1
36.43	0.1
37.38	1.5
38.40	0.1
39.40	0.1
40.91	4.3
42.43	5.1
43.39	0.1
44.38	7.3
45.39	1.9
46.40	6.4
47.38	5.1
48.40	1.2
49.39	0.0
50.37	0.1
51.38	0.0 
];

ddat.sard = [
    0.41	4.6
1.41	1.6
2.36	2.4
3.38	0.0
4.41	0.1
5.37	0.1
6.38	0.0
7.42	0.0
8.38	6.5
9.44	0.0
10.37	0.0
11.38	0.0
12.38	0.0
13.37	0.0
14.37	0.0
15.42	0.0
16.39	0.0
17.39	0.0
18.40	0.1
19.41	0.0
20.44	0.0
21.41	0.0
22.43	0.1
23.38	0.0
24.43	0.0
25.40	0.0
26.41	0.0
27.36	0.0
28.40	0.1
29.38	0.1
30.35	0.0
31.38	0.0
32.42	0.0
33.42	0.1
34.41	0.1
35.41	0.0
36.43	0.0
37.38	0.0
38.40	0.1
39.40	0.1
40.91	0.1
42.43	1.8
43.39	0.1
44.38	0.0
45.39	7.5
46.40	0.0
47.38	0.0
48.40	0.0
49.39	0.0
50.37	0.1
51.38	0.0
];


ddat.oth = [
    0.41	4.7
1.41	14.2
2.36	12.2
3.38	7.1
4.41	5.4
5.37	0.2
6.38	0.1
7.42	2.3
8.38	8.7
9.44	5.7
10.37	6.6
11.38	7.2
12.38	5.5
13.37	0.1
14.37	4.7
15.42	4.9
16.39	8.4
17.39	1.1
18.40	1.1
19.41	0.2
20.44	0.1
21.41	0.1
22.43	1.1
23.38	0.9
24.43	5.8
25.40	0.8
26.41	0.1
27.36	1.2
28.40	0.2
29.38	3.5
30.35	0.1
31.38	0.2
32.42	0.1
33.42	1.6
34.41	0.1
35.41	1.1
36.43	1.2
37.38	4.3
38.40	1.2
39.40	1.1
40.91	9.5
42.43	0.2
43.39	1.7
44.38	9.5
45.39	5.8
46.40	0.2
47.38	5.2
48.40	1.2
49.39	0.2
50.37	0.2
51.38	0.2
] ;

ddat.all = [
    0.41	13.9
1.41	32.8
2.36	33.7
3.38	19.2
4.41	45.8
5.37	10.3
6.38	36.2
7.42	34.2
8.38	21.7
9.44	20.4
10.37	19.6
11.38	14.1
12.38	5.8
13.37	4.2
14.37	18.3
15.42	30.5
16.39	26.9
17.39	4.3
18.40	2.5
19.41	3.8
20.44	3.4
21.41	0.5
22.43	5.1
23.38	1.3
24.43	27.2
25.40	1.1
26.41	1.1
27.36	3.1
28.40	0.6
29.38	6.4
30.35	0.5
31.38	0.5
32.42	2.3
33.42	13.9
34.41	0.3
35.41	12.4
36.43	11.2
37.38	17.3
38.40	10.4
39.40	7.1
40.91	21.7
42.43	12.2
43.39	26.0
44.38	35.5
45.39	28.1
46.40	8.4
47.38	10.7
48.40	8.4
49.39	5.7
50.37	0.7
51.38	0.4
] ;

ddat.pfish = [
    0.425	830.805
1.423	1919.702
3.398	807.839
4.396	2241.359
5.416	2714.886
9.459	1191.638
15.509	1709.105
19.483	547.401
23.433	1448.665
31.498	327.417
34.458	1354.172
39.467	1894.604
43.475	2232.543
44.537	1776.579 
];


ddat.toc = [
    0.437	14.208
3.466	15.913
6.548	9.912
10.478	9.297
14.439	12.548
18.471	8.195
19.44	6.678
25.427	7.504
28.443	8.894
30.454	8.147
35.388	5.99
40.848	9.053
45.358	7.077
47.352	7.664
50.421	7.077
] ;

ddat.tn = [
    0.437	1.553
3.466	1.828
6.548	1.441
10.478	1.524
14.439	1.892
18.471	1.59
19.44	1.467
25.427	1.604
28.443	1.705
30.454	1.649
35.388	1.459
40.848	1.729
45.358	1.623
47.352	1.645
50.421	1.58
];

ddat.cc = [
    1.502	14.124
2.529	13.229
3.465	13.379
4.507	17.314
5.552	14.869
6.524	14.571
7.515	16.069
8.505	21.04
9.529	17.456
10.507	17.806
11.529	15.601
12.479	8.75
13.484	10.092
14.506	8.854
15.461	14.973
16.498	8.64
17.488	5.502
18.425	3.349
19.483	3.096
20.42	3.245
21.446	4.392
22.456	2.992
23.393	3.186
24.419	2.583
25.43	4.236
26.403	5.332
27.45	4.878
28.424	3.782
29.379	4.878
30.458	3.134
31.459	2.933
32.464	3.03
33.403	3.03
34.409	3.231
35.415	2.59
36.388	3.231
37.396	3.38
38.396	3.387
39.386	3.588
40.961	4.236
42.339	4.937
43.36	11.354
44.4	14.686
45.442	8.172
46.36	3.73
47.352	3.335
48.379	3.037
49.435	3.231
50.442	2.836
51.455	3.037
] ;

ddat.opal = [
    3.528	6.685
7.492	9.78
8.496	12.334
11.463	9.83
12.484	9.971
13.468	11.337
14.509	10.541
17.468	5.431
18.42	6.249
19.428	7.211
20.469	9.236
21.474	9.552
22.479	9.427
25.422	7.171
26.432	6.321
27.444	6.321
28.449	7.402
29.401	7.038
30.422	7.16
31.408	7.741
32.466	9.549
33.434	10.611
36.404	12.68
37.372	8.475
38.379	9.296
42.37	7.945
46.419	5.599
47.371	8.059
48.41	6.83
49.433	9.604
50.383	10.663
51.406	9.856
] ;
