# Supplementary material for: Links between fish abundance and ocean biogeochemistry as recorded in marine sediments
Source: PLoS One. 2018 Aug 1;13(8):e0199420. doi: 10.1371/journal.pone.0199420 (PMC6070179; doi:10.1371/journal.pone.0199420)
Supplement: S1 File — A zipped archive of the complete MATLAB analysis code used in this paper. (ZIP) [file pone.0199420.s005.zip › Analysis Code/callao/odp1228.m]

clear ddat
clear tdat

ddat = struct;

ddat.year = [
    0.02	1088.1516
0.04	1088.0004
0.06	1086.4164
0.08	1083.3996
0.1	1078.95
0.12	1073.0676
0.14	1065.7524
0.16	1057.0044
0.18	1046.8236
0.2	1035.21
0.22	1022.1636
0.24	1007.6844
0.26	991.7724
0.28	974.4276
0.3	955.65
0.32	935.4396
0.34	913.7964
0.36	890.7204
0.38	866.2116
0.4	840.27
0.42	812.8956
0.44	784.0884
0.46	753.8484
0.48	722.1756
0.5	689.07
0.52	654.5316
0.54	618.5604
0.56	581.1564
0.58	542.3196
0.6	502.05
0.62	460.3476
0.64	417.2124
0.66	372.6444
0.68	326.6436
0.7	279.21
0.72	230.3436
0.74	180.0444
0.76	128.3124
0.78	75.1476
0.8	20.55
0.82	-35.4804
0.84	-92.9436
0.86	-151.8396
0.88	-212.1684
0.9	-273.93
0.92	-337.1244
0.94	-401.7516
0.96	-467.8116
0.98	-535.3044
1	-604.23
1.02	-674.5884
1.04	-746.3796
1.06	-819.6036
1.08	-894.2604
1.1	-970.35
1.12	-1047.8724
1.14	-1126.8276
1.16	-1207.2156
1.18	-1289.0364
1.2	-1372.29
1.22	-1456.9764
1.24	-1543.0956
1.26	-1630.6476
1.28	-1719.6324
1.3	-1810.05
1.32	-1901.9004
1.34	-1995.1836
1.36	-2089.8996
1.38	-2186.0484
1.4	-2283.63
1.42	-2382.6444
1.44	-2483.0916
1.46	-2584.9716
1.48	-2688.2844
1.5	-2793.03
1.52	-2899.2084
1.54	-3006.8196
1.56	-3115.8636
1.58	-3226.3404
1.6	-3338.25
1.62	-3451.5924
1.64	-3566.3676
1.66	-3682.5756
1.68	-3800.2164
1.7	-3919.29
1.72	-4039.7964
1.74	-4161.7356
1.76	-4285.1076
1.78	-4409.9124
1.8	-4536.15
1.82	-4663.8204
1.84	-4792.9236
1.86	-4923.4596
1.88	-5055.4284
1.9	-5188.83
1.92	-5323.6644
1.94	-5459.9316
1.96	-5597.6316
1.98	-5736.7644
2	-5877.33
2.02	-6019.3284
2.04	-6162.7596
2.06	-6307.6236
2.08	-6453.9204
2.1	-6601.65
2.12	-6750.8124
2.14	-6901.4076
2.16	-7053.4356
2.18	-7206.8964
2.2	-7361.79
2.22	-7518.1164
2.24	-7675.8756
2.26	-7835.0676
2.28	-7995.6924
2.3	-8157.75
2.32	-8321.2404
2.34	-8486.1636
2.36	-8652.5196
2.38	-8820.3084
2.4	-8989.53
2.42	-9160.1844
2.44	-9332.2716
2.46	-9505.7916
2.48	-9680.7444
2.5	-9857.13
2.52	-10034.9484
2.54	-10214.1996
2.56	-10394.8836
2.58	-10577.0004
2.6	-10760.55
2.62	-10945.5324
2.64	-11131.9476
2.66	-11319.7956
2.68	-11509.0764
2.7	-11699.79
2.72	-11891.9364
2.74	-12085.5156
2.76	-12280.5276
2.78	-12476.9724
2.8	-12674.85
] ;


ddat.d15n = [
0.02	5.421555
0.04	5.449777
0.06	5.599251
0.08	5.619786
0.1	5.277041
0.12	5.205609
0.14	5.425821
0.16	5.280633
0.18	5.329326
0.2	5.347296
0.22	5.595136
0.24	5.599264
0.26	5.460453
0.28	5.213821
0.3	5.069959
0.32	5.218468
0.34	5.300122
0.36	5.333761
0.38	5.809912
0.4	5.214511
0.42	5.246943
0.44	5.50397
0.46	5.68311
0.48	5.279536
0.5	5.443176
0.52	5.908831
0.54	6.134437
0.56	6.205386
0.58	6.488872
0.6	6.034328
0.62	5.739828
0.64	5.800785
0.66	5.631028
0.68	5.655838
0.7	5.988919
0.72	5.998445
0.74	5.365436
0.76	5.498594
0.78	5.53368
0.8	5.141364
0.82	5.180386
0.84	5.663886
0.86	6.180735
0.88	5.618459
0.9	5.706283
0.92	5.839533
0.94	6.306805
0.96	5.890829
0.98	6.074814
1	5.981739
1.02	5.902119
1.04	5.637703
1.06	5.557363
1.08	5.694214
1.1	5.793309
1.12	6.096919
1.14	5.9903
1.16	6.189916
1.18	6.333691
1.2	5.799942
1.22	6.543612
1.24	5.484218
1.26	5.627504
1.28	5.92083
1.3	5.899366
1.32	6.456013
1.34	5.51024
1.36	6.385451
1.38	5.394718
1.4	5.516383
1.42	5.703418
1.44	6.515159
1.46	6.800455
1.48	6.270284
1.5	5.357226
1.52	5.658533
1.54	5.81609
1.56	5.376135
1.58	5.189071
1.6	5.561392
1.62	6.095837
1.64	6.001586
1.66	5.455327
1.68	4.743648
1.7	4.804428
1.72	5.079232
1.74	4.671095
1.76	4.395318
1.78	4.759088
1.8	5.234355
1.82	5.031935
1.84	4.377594
1.86	5.082879
1.88	4.977782
1.9	4.884637
1.92	4.589326
1.94	5.505655
1.96	5.443071
1.98	5.850412
2	5.005858
2.02	5.224187
2.04	5.15055
2.06	5.429721
2.08	5.235982
2.1	5.187248
2.12	5.694465
2.14	6.386075
2.16	6.11978
2.18	6.087271
2.2	5.830387
2.22	6.014021
2.24	6.045306
2.26	5.734322
2.28	6.21321
2.3	6.765568
2.32	6.681573
2.34	7.364228
2.36	7.051882
2.38	7.662973
2.4	6.687697
2.42	7.579066
2.44	7.020851
2.46	7.379729
2.48	6.700185
2.5	7.52843
2.52	7.50855
2.54	7.101643
2.56	7.046806
2.58	7.695378
2.6	6.885196
2.62	6.839253
2.64	7.999185
2.66	7.835442
2.68	7.420709
2.7	9.254613
2.72	8.470207
2.74	8.454721
2.76	8.810348
2.78	7.980739
2.8	5.481143
] ;

ddat.n = [
0.02	1.131894
0.04	1.331978
0.06	1.21744
0.08	1.192441
0.1	1.138332
0.12	1.201047
0.14	1.232969
0.16	1.254141
0.18	1.206445
0.2	1.286038
0.22	1.432675
0.24	1.217259
0.26	0.980919
0.28	1.249839
0.3	1.364748
0.32	1.426727
0.34	1.428865
0.36	1.391441
0.38	1.326992
0.4	1.213451
0.42	1.473436
0.44	1.456907
0.46	1.534386
0.48	1.284833
0.5	1.383936
0.52	1.401446
0.54	1.144242
0.56	1.194546
0.58	1.052264
0.6	0.94755
0.62	1.194965
0.64	1.15238
0.66	1.127232
0.68	1.236294
0.7	1.22092
0.72	1.221222
0.74	0.913648
0.76	1.210819
0.78	1.150322
0.8	1.199012
0.82	1.126819
0.84	1.303948
0.86	1.279221
0.88	1.097532
0.9	1.175478
0.92	1.158665
0.94	1.30713
0.96	1.29294
0.98	1.283622
1	1.286017
1.02	1.312614
1.04	1.302507
1.06	1.21179
1.08	1.260287
1.1	1.257307
1.12	1.304309
1.14	1.248412
1.16	1.219485
1.18	1.12246
1.2	1.004521
1.22	0.975853
1.24	1.142112
1.26	1.24609
1.28	1.212568
1.3	1.282636
1.32	1.036426
1.34	0.981931
1.36	1.014675
1.38	1.046164
1.4	1.104203
1.42	1.058366
1.44	0.997926
1.46	0.936813
1.48	0.965381
1.5	1.092112
1.52	1.291653
1.54	1.312228
1.56	1.220736
1.58	1.104585
1.6	0.948224
1.62	1.001001
1.64	0.96313
1.66	0.889417
1.68	1.035715
1.7	1.025252
1.72	1.0143
1.74	1.129707
1.76	1.10534
1.78	1.31538
1.8	1.363864
1.82	0.600973
1.84	0.656007
1.86	0.687374
1.88	0.434909
1.9	0.627601
1.92	0.417997
1.94	0.54105
1.96	0.347197
1.98	0.318669
2	0.291221
2.02	0.349636
2.04	0.157933
2.06	0.427935
2.08	0.284179
2.1	0.210192
2.12	0.279318
2.14	0.44969
2.16	0.72884
2.18	0.59744
2.2	0.672539
2.22	0.655439
2.24	0.628552
2.26	0.6022
2.28	0.572952
2.3	0.740683
2.32	0.70844
2.34	0.841471
2.36	0.707043
2.38	0.721977
2.4	0.666694
2.42	0.642737
2.44	0.500592
2.46	0.567115
2.48	0.47371
2.5	0.677106
2.52	0.639115
2.54	0.492611
2.56	0.568881
2.58	0.406423
2.6	0.634171
2.62	0.514412
2.64	0.40495
2.66	0.310664
2.68	0.262315
2.7	0.359717
2.72	0.200196
2.74	0.305083
2.76	0.208793
2.78	0.285245
2.8	0.079317 
];
