# Supplementary material for: Links between fish abundance and ocean biogeochemistry as recorded in marine sediments
Source: PLoS One. 2018 Aug 1;13(8):e0199420. doi: 10.1371/journal.pone.0199420 (PMC6070179; doi:10.1371/journal.pone.0199420)
Supplement: S2 File — A zipped archive of all down-core plots and correlation tables used in this paper. (ZIP) [file pone.0199420.s006.zip]

Archive with 314 entries (263 files):
- Downcore Plots and Correlation Tables/
- Downcore Plots and Correlation Tables/.DS_Store
- __MACOSX/
- __MACOSX/Downcore Plots and Correlation Tables/
- __MACOSX/Downcore Plots and Correlation Tables/._.DS_Store
- Downcore Plots and Correlation Tables/effingham/
- Downcore Plots and Correlation Tables/effingham/tables/
- Downcore Plots and Correlation Tables/effingham/tables/age.corrs_dt.txt
- __MACOSX/Downcore Plots and Correlation Tables/effingham/
- __MACOSX/Downcore Plots and Correlation Tables/effingham/tables/
- __MACOSX/Downcore Plots and Correlation Tables/effingham/tables/._age.corrs_dt.txt
- Downcore Plots and Correlation Tables/effingham/tables/MD02-2494.depth.sigcorrs.txt
- __MACOSX/Downcore Plots and Correlation Tables/effingham/tables/._MD02-2494.depth.sigcorrs.txt
- Downcore Plots and Correlation Tables/effingham/tables/.DS_Store
- __MACOSX/Downcore Plots and Correlation Tables/effingham/tables/._.DS_Store
- Downcore Plots and Correlation Tables/effingham/tables/TUL99B03.depth.sigcorrs_dt.txt
- __MACOSX/Downcore Plots and Correlation Tables/effingham/tables/._TUL99B03.depth.sigcorrs_dt.txt
- Downcore Plots and Correlation Tables/effingham/tables/MD02-2494.depth.sigcorrs_dt.txt
- __MACOSX/Downcore Plots and Correlation Tables/effingham/tables/._MD02-2494.depth.sigcorrs_dt.txt
- Downcore Plots and Correlation Tables/effingham/tables/TUL99B03.depth.sigcorrs.txt
- __MACOSX/Downcore Plots and Correlation Tables/effingham/tables/._TUL99B03.depth.sigcorrs.txt
- Downcore Plots and Correlation Tables/effingham/tables/age.corrs.txt
- __MACOSX/Downcore Plots and Correlation Tables/effingham/tables/._age.corrs.txt
- __MACOSX/Downcore Plots and Correlation Tables/effingham/._tables
- Downcore Plots and Correlation Tables/effingham/.DS_Store
- __MACOSX/Downcore Plots and Correlation Tables/effingham/._.DS_Store
- Downcore Plots and Correlation Tables/effingham/figures/
- Downcore Plots and Correlation Tables/effingham/figures/TUL99B03.depth.curves.pdf
- __MACOSX/Downcore Plots and Correlation Tables/effingham/figures/
- __MACOSX/Downcore Plots and Correlation Tables/effingham/figures/._TUL99B03.depth.curves.pdf
- Downcore Plots and Correlation Tables/effingham/figures/.DS_Store
- __MACOSX/Downcore Plots and Correlation Tables/effingham/figures/._.DS_Store
- Downcore Plots and Correlation Tables/effingham/figures/MD02-2494.depth.curves.pdf
- __MACOSX/Downcore Plots and Correlation Tables/effingham/figures/._MD02-2494.depth.curves.pdf
- __MACOSX/Downcore Plots and Correlation Tables/effingham/._figures
- __MACOSX/Downcore Plots and Correlation Tables/._effingham
- Downcore Plots and Correlation Tables/pisco/
- Downcore Plots and Correlation Tables/pisco/tables/
- Downcore Plots and Correlation Tables/pisco/tables/age.corrs_dt.txt
- __MACOSX/Downcore Plots and Correlation Tables/pisco/
- __MACOSX/Downcore Plots and Correlation Tables/pisco/tables/
- __MACOSX/Downcore Plots and Correlation Tables/pisco/tables/._age.corrs_dt.txt
- Downcore Plots and Correlation Tables/pisco/tables/.DS_Store
- __MACOSX/Downcore Plots and Correlation Tables/pisco/tables/._.DS_Store
- Downcore Plots and Correlation Tables/pisco/tables/B0506-14.depth.sigcorrs.txt
- __MACOSX/Downcore Plots and Correlation Tables/pisco/tables/._B0506-14.depth.sigcorrs.txt
- Downcore Plots and Correlation Tables/pisco/tables/B05-13.depth.sigcorrs.txt
- __MACOSX/Downcore Plots and Correlation Tables/pisco/tables/._B05-13.depth.sigcorrs.txt
- Downcore Plots and Correlation Tables/pisco/tables/B05-13.depth.sigcorrs_dt.txt
- __MACOSX/Downcore Plots and Correlation Tables/pisco/tables/._B05-13.depth.sigcorrs_dt.txt
- Downcore Plots and Correlation Tables/pisco/tables/B0405-06.year.sigcorrs.txt
- __MACOSX/Downcore Plots and Correlation Tables/pisco/tables/._B0405-06.year.sigcorrs.txt
- Downcore Plots and Correlation Tables/pisco/tables/B0405-06.depth.sigcorrs_dt.txt
- __MACOSX/Downcore Plots and Correlation Tables/pisco/tables/._B0405-06.depth.sigcorrs_dt.txt
- Downcore Plots and Correlation Tables/pisco/tables/B0405-06.year.sigcorrs_dt.txt
- __MACOSX/Downcore Plots and Correlation Tables/pisco/tables/._B0405-06.year.sigcorrs_dt.txt
- Downcore Plots and Correlation Tables/pisco/tables/age.corrs.txt
- __MACOSX/Downcore Plots and Correlation Tables/pisco/tables/._age.corrs.txt
- Downcore Plots and Correlation Tables/pisco/tables/B0405-06.depth.sigcorrs.txt
- __MACOSX/Downcore Plots and Correlation Tables/pisco/tables/._B0405-06.depth.sigcorrs.txt
- Downcore Plots and Correlation Tables/pisco/tables/B0506-14.depth.sigcorrs_dt.txt
- __MACOSX/Downcore Plots and Correlation Tables/pisco/tables/._B0506-14.depth.sigcorrs_dt.txt
- __MACOSX/Downcore Plots and Correlation Tables/pisco/._tables
- Downcore Plots and Correlation Tables/pisco/.DS_Store
- __MACOSX/Downcore Plots and Correlation Tables/pisco/._.DS_Store
- Downcore Plots and Correlation Tables/pisco/figures/
- Downcore Plots and Correlation Tables/pisco/figures/B05-13.depth.curves.pdf
- __MACOSX/Downcore Plots and Correlation Tables/pisco/figures/
- __MACOSX/Downcore Plots and Correlation Tables/pisco/figures/._B05-13.depth.curves.pdf
- Downcore Plots and Correlation Tables/pisco/figures/B0405-06.depth.curves.pdf
- __MACOSX/Downcore Plots and Correlation Tables/pisco/figures/._B0405-06.depth.curves.pdf
- Downcore Plots and Correlation Tables/pisco/figures/.DS_Store
- __MACOSX/Downcore Plots and Correlation Tables/pisco/figures/._.DS_Store
- Downcore Plots and Correlation Tables/pisco/figures/B0506-14.depth.curves.pdf
- __MACOSX/Downcore Plots and Correlation Tables/pisco/figures/._B0506-14.depth.curves.pdf
- Downcore Plots and Correlation Tables/pisco/figures/B0405-06.year.curves.pdf
- __MACOSX/Downcore Plots and Correlation Tables/pisco/figures/._B0405-06.year.curves.pdf
- __MACOSX/Downcore Plots and Correlation Tables/pisco/._figures
- __MACOSX/Downcore Plots and Correlation Tables/._pisco
- Downcore Plots and Correlation Tables/mejillones/
- Downcore Plots and Correlation Tables/mejillones/tables/
- Downcore Plots and Correlation Tables/mejillones/tables/33C.depth.sigcorrs_dt.txt
- __MACOSX/Downcore Plots and Correlation Tables/mejillones/
- __MACOSX/Downcore Plots and Correlation Tables/mejillones/tables/
- __MACOSX/Downcore Plots and Correlation Tables/mejillones/tables/._33C.depth.sigcorrs_dt.txt
- Downcore Plots and Correlation Tables/mejillones/tables/age.corrs_dt.txt
- __MACOSX/Downcore Plots and Correlation Tables/mejillones/tables/._age.corrs_dt.txt
- Downcore Plots and Correlation Tables/mejillones/tables/.DS_Store
- __MACOSX/Downcore Plots and Correlation Tables/mejillones/tables/._.DS_Store
- Downcore Plots and Correlation Tables/mejillones/tables/F981A.year.sigcorrs.txt
- __MACOSX/Downcore Plots and Correlation Tables/mejillones/tables/._F981A.year.sigcorrs.txt
- Downcore Plots and Correlation Tables/mejillones/tables/33C.depth.sigcorrs.txt
- __MACOSX/Downcore Plots and Correlation Tables/mejillones/tables/._33C.depth.sigcorrs.txt
- Downcore Plots and Correlation Tables/mejillones/tables/BC-1.year.sigcorrs.txt
- __MACOSX/Downcore Plots and Correlation Tables/mejillones/tables/._BC-1.year.sigcorrs.txt
- Downcore Plots and Correlation Tables/mejillones/tables/F981A.year.sigcorrs_dt.txt
- __MACOSX/Downcore Plots and Correlation Tables/mejillones/tables/._F981A.year.sigcorrs_dt.txt
- Downcore Plots and Correlation Tables/mejillones/tables/age.corrs.txt
- __MACOSX/Downcore Plots and Correlation Tables/mejillones/tables/._age.corrs.txt
- Downcore Plots and Correlation Tables/mejillones/tables/BC-1.year.sigcorrs_dt.txt
- __MACOSX/Downcore Plots and Correlation Tables/mejillones/tables/._BC-1.year.sigcorrs_dt.txt
- __MACOSX/Downcore Plots and Correlation Tables/mejillones/._tables
- Downcore Plots and Correlation Tables/mejillones/.DS_Store
- __MACOSX/Downcore Plots and Correlation Tables/mejillones/._.DS_Store
- Downcore Plots and Correlation Tables/mejillones/figures/
- Downcore Plots and Correlation Tables/mejillones/figures/F981A.year.curves.pdf
- __MACOSX/Downcore Plots and Correlation Tables/mejillones/figures/
- __MACOSX/Downcore Plots and Correlation Tables/mejillones/figures/._F981A.year.curves.pdf
- Downcore Plots and Correlation Tables/mejillones/figures/.DS_Store
- __MACOSX/Downcore Plots and Correlation Tables/mejillones/figures/._.DS_Store
- Downcore Plots and Correlation Tables/mejillones/figures/BC-1.year.curves.pdf
- __MACOSX/Downcore Plots and Correlation Tables/mejillones/figures/._BC-1.year.curves.pdf
- Downcore Plots and Correlation Tables/mejillones/figures/33C.depth.curves.pdf
- __MACOSX/Downcore Plots and Correlation Tables/mejillones/figures/._33C.depth.curves.pdf
- __MACOSX/Downcore Plots and Correlation Tables/mejillones/._figures
- __MACOSX/Downcore Plots and Correlation Tables/._mejillones
- Downcore Plots and Correlation Tables/santabarbara/
- Downcore Plots and Correlation Tables/santabarbara/tables/
- Downcore Plots and Correlation Tables/santabarbara/tables/MD2503.depth.sigcorrs.txt
- __MACOSX/Downcore Plots and Correlation Tables/santabarbara/
- __MACOSX/Downcore Plots and Correlation Tables/santabarbara/tables/
- __MACOSX/Downcore Plots and Correlation Tables/santabarbara/tables/._MD2503.depth.sigcorrs.txt
- Downcore Plots and Correlation Tables/santabarbara/tables/age.corrs_dt.txt
- __MACOSX/Downcore Plots and Correlation Tables/santabarbara/tables/._age.corrs_dt.txt
- Downcore Plots and Correlation Tables/santabarbara/tables/ODP893.depth.sigcorrs_dt.txt
- __MACOSX/Downcore Plots and Correlation Tables/santabarbara/tables/._ODP893.depth.sigcorrs_dt.txt
- Downcore Plots and Correlation Tables/santabarbara/tables/214.year.sigcorrs.txt
- __MACOSX/Downcore Plots and Correlation Tables/santabarbara/tables/._214.year.sigcorrs.txt
- Downcore Plots and Correlation Tables/santabarbara/tables/214.year.sigcorrs_dt.txt
- __MACOSX/Downcore Plots and Correlation Tables/santabarbara/tables/._214.year.sigcorrs_dt.txt
- Downcore Plots and Correlation Tables/santabarbara/tables/SABA87-1.year.sigcorrs_dt.txt
- __MACOSX/Downcore Plots and Correlation Tables/santabarbara/tables/._SABA87-1.year.sigcorrs_dt.txt
- Downcore Plots and Correlation Tables/santabarbara/tables/ODP1017.depth.sigcorrs.txt
- __MACOSX/Downcore Plots and Correlation Tables/santabarbara/tables/._ODP1017.depth.sigcorrs.txt
- Downcore Plots and Correlation Tables/santabarbara/tables/.DS_Store
- __MACOSX/Downcore Plots and Correlation Tables/santabarbara/tables/._.DS_Store
- Downcore Plots and Correlation Tables/santabarbara/tables/MD2504.depth.sigcorrs_dt.txt
- __MACOSX/Downcore Plots and Correlation Tables/santabarbara/tables/._MD2504.depth.sigcorrs_dt.txt
- Downcore Plots and Correlation Tables/santabarbara/tables/ODP893.depth.sigcorrs.txt
- __MACOSX/Downcore Plots and Correlation Tables/santabarbara/tables/._ODP893.depth.sigcorrs.txt
- Downcore Plots and Correlation Tables/santabarbara/tables/SABA87-1.year.sigcorrs.txt
- __MACOSX/Downcore Plots and Correlation Tables/santabarbara/tables/._SABA87-1.year.sigcorrs.txt
- Downcore Plots and Correlation Tables/santabarbara/tables/ODP1017.depth.sigcorrs_dt.txt
- __MACOSX/Downcore Plots and Correlation Tables/santabarbara/tables/._ODP1017.depth.sigcorrs_dt.txt
- Downcore Plots and Correlation Tables/santabarbara/tables/MD2504.depth.sigcorrs.txt
- __MACOSX/Downcore Plots and Correlation Tables/santabarbara/tables/._MD2504.depth.sigcorrs.txt
- Downcore Plots and Correlation Tables/santabarbara/tables/SPR0901-02KC.year.sigcorrs_dt.txt
- __MACOSX/Downcore Plots and Correlation Tables/santabarbara/tables/._SPR0901-02KC.year.sigcorrs_dt.txt
- Downcore Plots and Correlation Tables/santabarbara/tables/MD2503.depth.sigcorrs_dt.txt
- __MACOSX/Downcore Plots and Correlation Tables/santabarbara/tables/._MD2503.depth.sigcorrs_dt.txt
- Downcore Plots and Correlation Tables/santabarbara/tables/age.corrs.txt
- __MACOSX/Downcore Plots and Correlation Tables/santabarbara/tables/._age.corrs.txt
- Downcore Plots and Correlation Tables/santabarbara/tables/SPR0901-02KC.year.sigcorrs.txt
- __MACOSX/Downcore Plots and Correlation Tables/santabarbara/tables/._SPR0901-02KC.year.sigcorrs.txt
- __MACOSX/Downcore Plots and Correlation Tables/santabarbara/._tables
- Downcore Plots and Correlation Tables/santabarbara/.DS_Store
- __MACOSX/Downcore Plots and Correlation Tables/santabarbara/._.DS_Store
- Downcore Plots and Correlation Tables/santabarbara/figures/
- Downcore Plots and Correlation Tables/santabarbara/figures/.DS_Store
- __MACOSX/Downcore Plots and Correlation Tables/santabarbara/figures/
- __MACOSX/Downcore Plots and Correlation Tables/santabarbara/figures/._.DS_Store
- Downcore Plots and Correlation Tables/santabarbara/figures/SPR0901-02KC.year.curves.pdf
- __MACOSX/Downcore Plots and Correlation Tables/santabarbara/figures/._SPR0901-02KC.year.curves.pdf
- Downcore Plots and Correlation Tables/santabarbara/figures/ODP1017.depth.curves.pdf
- __MACOSX/Downcore Plots and Correlation Tables/santabarbara/figures/._ODP1017.depth.curves.pdf
- Downcore Plots and Correlation Tables/santabarbara/figures/SABA87-1.year.curves.pdf
- __MACOSX/Downcore Plots and Correlation Tables/santabarbara/figures/._SABA87-1.year.curves.pdf
- Downcore Plots and Correlation Tables/santabarbara/figures/ODP893.depth.curves.pdf
- __MACOSX/Downcore Plots and Correlation Tables/santabarbara/figures/._ODP893.depth.curves.pdf
- Downcore Plots and Correlation Tables/santabarbara/figures/MD2503.depth.curves.pdf
- __MACOSX/Downcore Plots and Correlation Tables/santabarbara/figures/._MD2503.depth.curves.pdf
- Downcore Plots and Correlation Tables/santabarbara/figures/MD2504.depth.curves.pdf
- __MACOSX/Downcore Plots and Correlation Tables/santabarbara/figures/._MD2504.depth.curves.pdf
- Downcore Plots and Correlation Tables/santabarbara/figures/214.year.curves.pdf
- __MACOSX/Downcore Plots and Correlation Tables/santabarbara/figures/._214.year.curves.pdf
- __MACOSX/Downcore Plots and Correlation Tables/santabarbara/._figures
- __MACOSX/Downcore Plots and Correlation Tables/._santabarbara
- Downcore Plots and Correlation Tables/soledad/
- Downcore Plots and Correlation Tables/soledad/tables/
- Downcore Plots and Correlation Tables/soledad/tables/age.corrs_dt.txt
- __MACOSX/Downcore Plots and Correlation Tables/soledad/
- __MACOSX/Downcore Plots and Correlation Tables/soledad/tables/
- __MACOSX/Downcore Plots and Correlation Tables/soledad/tables/._age.corrs_dt.txt
- Downcore Plots and Correlation Tables/soledad/tables/.DS_Store
- __MACOSX/Downcore Plots and Correlation Tables/soledad/tables/._.DS_Store
- Downcore Plots and Correlation Tables/soledad/tables/244.year.sigcorrs.txt
- __MACOSX/Downcore Plots and Correlation Tables/soledad/tables/._244.year.sigcorrs.txt
- Downcore Plots and Correlation Tables/soledad/tables/age.corrs.txt
- __MACOSX/Downcore Plots and Correlation Tables/soledad/tables/._age.corrs.txt
- Downcore Plots and Correlation Tables/soledad/tables/244.year.sigcorrs_dt.txt
- __MACOSX/Downcore Plots and Correlation Tables/soledad/tables/._244.year.sigcorrs_dt.txt
- __MACOSX/Downcore Plots and Correlation Tables/soledad/._tables
- Downcore Plots and Correlation Tables/soledad/.DS_Store
- __MACOSX/Downcore Plots and Correlation Tables/soledad/._.DS_Store
- Downcore Plots and Correlation Tables/soledad/figures/
- Downcore Plots and Correlation Tables/soledad/figures/.DS_Store
- __MACOSX/Downcore Plots and Correlation Tables/soledad/figures/
- __MACOSX/Downcore Plots and Correlation Tables/soledad/figures/._.DS_Store
- Downcore Plots and Correlation Tables/soledad/figures/244.year.curves.pdf
- __MACOSX/Downcore Plots and Correlation Tables/soledad/figures/._244.year.curves.pdf
- __MACOSX/Downcore Plots and Correlation Tables/soledad/._figures
- __MACOSX/Downcore Plots and Correlation Tables/._soledad
- Downcore Plots and Correlation Tables/guaymas/
- Downcore Plots and Correlation Tables/guaymas/tables/
- Downcore Plots and Correlation Tables/guaymas/tables/age.corrs_dt.txt
- __MACOSX/Downcore Plots and Correlation Tables/guaymas/
- __MACOSX/Downcore Plots and Correlation Tables/guaymas/tables/
- __MACOSX/Downcore Plots and Correlation Tables/guaymas/tables/._age.corrs_dt.txt
- Downcore Plots and Correlation Tables/guaymas/tables/.DS_Store
- __MACOSX/Downcore Plots and Correlation Tables/guaymas/tables/._.DS_Store
- Downcore Plots and Correlation Tables/guaymas/tables/BC50.depth.sigcorrs_dt.txt
- __MACOSX/Downcore Plots and Correlation Tables/guaymas/tables/._BC50.depth.sigcorrs_dt.txt
- Downcore Plots and Correlation Tables/guaymas/tables/BC50.depth.sigcorrs.txt
- __MACOSX/Downcore Plots and Correlation Tables/guaymas/tables/._BC50.depth.sigcorrs.txt
- Downcore Plots and Correlation Tables/guaymas/tables/age.corrs.txt
- __MACOSX/Downcore Plots and Correlation Tables/guaymas/tables/._age.corrs.txt
- Downcore Plots and Correlation Tables/guaymas/tables/7807-1305.year.sigcorrs_dt.txt
- __MACOSX/Downcore Plots and Correlation Tables/guaymas/tables/._7807-1305.year.sigcorrs_dt.txt
- Downcore Plots and Correlation Tables/guaymas/tables/7807-1305.year.sigcorrs.txt
- __MACOSX/Downcore Plots and Correlation Tables/guaymas/tables/._7807-1305.year.sigcorrs.txt
- __MACOSX/Downcore Plots and Correlation Tables/guaymas/._tables
- Downcore Plots and Correlation Tables/guaymas/.DS_Store
- __MACOSX/Downcore Plots and Correlation Tables/guaymas/._.DS_Store
- Downcore Plots and Correlation Tables/guaymas/figures/
- Downcore Plots and Correlation Tables/guaymas/figures/BC50.depth.curves.pdf
- __MACOSX/Downcore Plots and Correlation Tables/guaymas/figures/
- __MACOSX/Downcore Plots and Correlation Tables/guaymas/figures/._BC50.depth.curves.pdf
- Downcore Plots and Correlation Tables/guaymas/figures/.DS_Store
- __MACOSX/Downcore Plots and Correlation Tables/guaymas/figures/._.DS_Store
- Downcore Plots and Correlation Tables/guaymas/figures/7807-1305.year.curves.pdf
- __MACOSX/Downcore Plots and Correlation Tables/guaymas/figures/._7807-1305.year.curves.pdf
- __MACOSX/Downcore Plots and Correlation Tables/guaymas/._figures
- __MACOSX/Downcore Plots and Correlation Tables/._guaymas
- Downcore Plots and Correlation Tables/saanich/
- Downcore Plots and Correlation Tables/saanich/tables/
- Downcore Plots and Correlation Tables/saanich/tables/age.corrs_dt.txt
- __MACOSX/Downcore Plots and Correlation Tables/saanich/
- __MACOSX/Downcore Plots and Correlation Tables/saanich/tables/
- __MACOSX/Downcore Plots and Correlation Tables/saanich/tables/._age.corrs_dt.txt
- Downcore Plots and Correlation Tables/saanich/tables/.DS_Store
- __MACOSX/Downcore Plots and Correlation Tables/saanich/tables/._.DS_Store
- Downcore Plots and Correlation Tables/saanich/tables/ODP1034.depth.sigcorrs.txt
- __MACOSX/Downcore Plots and Correlation Tables/saanich/tables/._ODP1034.depth.sigcorrs.txt
- Downcore Plots and Correlation Tables/saanich/tables/ODP1034.depth.sigcorrs_dt.txt
- __MACOSX/Downcore Plots and Correlation Tables/saanich/tables/._ODP1034.depth.sigcorrs_dt.txt
- Downcore Plots and Correlation Tables/saanich/tables/ODP1033.depth.sigcorrs_dt.txt
- __MACOSX/Downcore Plots and Correlation Tables/saanich/tables/._ODP1033.depth.sigcorrs_dt.txt
- Downcore Plots and Correlation Tables/saanich/tables/ODP1033.depth.sigcorrs.txt
- __MACOSX/Downcore Plots and Correlation Tables/saanich/tables/._ODP1033.depth.sigcorrs.txt
- Downcore Plots and Correlation Tables/saanich/tables/age.corrs.txt
- __MACOSX/Downcore Plots and Correlation Tables/saanich/tables/._age.corrs.txt
- __MACOSX/Downcore Plots and Correlation Tables/saanich/._tables
- Downcore Plots and Correlation Tables/saanich/.DS_Store
- __MACOSX/Downcore Plots and Correlation Tables/saanich/._.DS_Store
- Downcore Plots and Correlation Tables/saanich/figures/
- Downcore Plots and Correlation Tables/saanich/figures/ODP1033.depth.curves.pdf
- __MACOSX/Downcore Plots and Correlation Tables/saanich/figures/
- __MACOSX/Downcore Plots and Correlation Tables/saanich/figures/._ODP1033.depth.curves.pdf
- Downcore Plots and Correlation Tables/saanich/figures/.DS_Store
- __MACOSX/Downcore Plots and Correlation Tables/saanich/figures/._.DS_Store
- Downcore Plots and Correlation Tables/saanich/figures/ODP1034.depth.curves.pdf
- __MACOSX/Downcore Plots and Correlation Tables/saanich/figures/._ODP1034.depth.curves.pdf
- __MACOSX/Downcore Plots and Correlation Tables/saanich/._figures
- __MACOSX/Downcore Plots and Correlation Tables/._saanich
- Downcore Plots and Correlation Tables/callao/
- Downcore Plots and Correlation Tables/callao/tables/
- Downcore Plots and Correlation Tables/callao/tables/W7706-40.depth.sigcorrs_dt.txt
- __MACOSX/Downcore Plots and Correlation Tables/callao/
- __MACOSX/Downcore Plots and Correlation Tables/callao/tables/
- __MACOSX/Downcore Plots and Correlation Tables/callao/tables/._W7706-40.depth.sigcorrs_dt.txt
- Downcore Plots and Correlation Tables/callao/tables/age.corrs_dt.txt
- __MACOSX/Downcore Plots and Correlation Tables/callao/tables/._age.corrs_dt.txt
- Downcore Plots and Correlation Tables/callao/tables/W7706-40.depth.sigcorrs.txt
- __MACOSX/Downcore Plots and Correlation Tables/callao/tables/._W7706-40.depth.sigcorrs.txt
- Downcore Plots and Correlation Tables/callao/tables/C0329.depth.sigcorrs_dt.txt
- __MACOSX/Downcore Plots and Correlation Tables/callao/tables/._C0329.depth.sigcorrs_dt.txt
- Downcore Plots and Correlation Tables/callao/tables/SO78-173-4.depth.sigcorrs.txt
- __MACOSX/Downcore Plots and Correlation Tables/callao/tables/._SO78-173-4.depth.sigcorrs.txt
- Downcore Plots and Correlation Tables/callao/tables/.DS_Store
- __MACOSX/Downcore Plots and Correlation Tables/callao/tables/._.DS_Store
- Downcore Plots and Correlation Tables/callao/tables/C0329.depth.sigcorrs.txt
- __MACOSX/Downcore Plots and Correlation Tables/callao/tables/._C0329.depth.sigcorrs.txt
- Downcore Plots and Correlation Tables/callao/tables/SO78-173-4.depth.sigcorrs_dt.txt
- __MACOSX/Downcore Plots and Correlation Tables/callao/tables/._SO78-173-4.depth.sigcorrs_dt.txt
- Downcore Plots and Correlation Tables/callao/tables/ODP1228.depth.sigcorrs.txt
- __MACOSX/Downcore Plots and Correlation Tables/callao/tables/._ODP1228.depth.sigcorrs.txt
- Downcore Plots and Correlation Tables/callao/tables/ODP1228.depth.sigcorrs_dt.txt
- __MACOSX/Downcore Plots and Correlation Tables/callao/tables/._ODP1228.depth.sigcorrs_dt.txt
- Downcore Plots and Correlation Tables/callao/tables/B0405-13.depth.sigcorrs.txt
- __MACOSX/Downcore Plots and Correlation Tables/callao/tables/._B0405-13.depth.sigcorrs.txt
- Downcore Plots and Correlation Tables/callao/tables/B0405-13.depth.sigcorrs_dt.txt
- __MACOSX/Downcore Plots and Correlation Tables/callao/tables/._B0405-13.depth.sigcorrs_dt.txt
- Downcore Plots and Correlation Tables/callao/tables/age.corrs.txt
- __MACOSX/Downcore Plots and Correlation Tables/callao/tables/._age.corrs.txt
- __MACOSX/Downcore Plots and Correlation Tables/callao/._tables
- Downcore Plots and Correlation Tables/callao/.DS_Store
- __MACOSX/Downcore Plots and Correlation Tables/callao/._.DS_Store
- Downcore Plots and Correlation Tables/callao/figures/
- Downcore Plots and Correlation Tables/callao/figures/W7706-40.depth.curves.pdf
- __MACOSX/Downcore Plots and Correlation Tables/callao/figures/
[truncated: 14 more entries]
