# Supplementary material for: Links between fish abundance and ocean biogeochemistry as recorded in marine sediments
Source: PLoS One. 2018 Aug 1;13(8):e0199420. doi: 10.1371/journal.pone.0199420 (PMC6070179; doi:10.1371/journal.pone.0199420)
Supplement: S2 File — A zipped archive of all down-core plots and correlation tables used in this paper. (ZIP) [file pone.0199420.s006.zip › Downcore Plots and Correlation Tables/santabarbara/tables/age.corrs_dt.txt]

pair_names	r_values	p_values	n_tested
214|Anchovy # cm^-2 ky^-1 v. 214|Sardine # cm^-2 ky^-1	0.28320465169493	0.000208458061557412	167
SABA87-1|TOC % v. 214|Sardine # cm^-2 ky^-1	-0.156943237629393	0.017466727402464	229
SPR0901-02KC|Sardine Scales # cm^-3 v. 214|Sardine # cm^-2 ky^-1	0.34310987737496	0.00149599953593937	83
SPR0901-02KC|Surf Perch Scales # cm^-3 v. 214|Sardine # cm^-2 ky^-1	-0.3161802089816	0.00359179267946611	83
214|Sardine # cm^-2 ky^-1 v. 214|Anchovy # cm^-2 ky^-1	0.282204559307996	0.000251196092912772	164
SPR0901-02KC|Hake Scales # cm^-3 v. 214|Anchovy # cm^-2 ky^-1	-0.311192676953497	0.00418894415443256	83
214|Total Scales # v. 214|Hake #	0.854008465999931	8.05370676326917e-54	185
SMB|N-15 per mill v. 214|Hake #	0.521710170976396	6.17236687399581e-05	53
214|Total Scales # v. 214|Other Scales #	0.335808492760494	2.96906680042332e-06	185
SPR0901-02KC|Hake Scales # cm^-3 v. 214|Other Scales #	0.29608094309677	0.00657293165865242	83
214|Hake # v. 214|Total Scales #	0.854008465999931	8.05370676326917e-54	185
214|Other Scales # v. 214|Total Scales #	0.335808492760494	2.96906680042332e-06	185
SABA87-1|TOC % v. 214|Total Scales #	-0.2204466937836	0.000781887401868681	229
SMB|N-15 per mill v. 214|Total Scales #	0.628800464067868	4.60650444492382e-07	53
214|Sardine # cm^-2 ky^-1 v. SABA87-1|TOC %	-0.327930788318264	0.0228815080401852	48
214|Total Scales # v. SABA87-1|TOC %	-0.279699929148356	0.0491587259231643	50
BC-1|Otolith # 100 cm^-2 year^-1 v. SABA87-1|TOC %	-0.311864826045197	0.0274716683091808	50
214|Hake # v. SMB|N-15 per mill	0.563769248295065	0.0357545575192571	14
214|Total Scales # v. SMB|N-15 per mill	0.710673404819775	0.00438740730270246	14
ODP1017|TOC % v. ODP1017|N-15 per mill	0.208173421599387	0.00349631215344016	195
MD2504|Planktic / benthic foraminiferal ratio v. ODP1017|N-15 per mill	0.285538048297384	0.00108655797538145	128
MD2504|Dysoxic fauna % v. ODP1017|N-15 per mill	0.395343143888601	1.26947048367486e-08	193
MD2504|Behl DO index v. ODP1017|N-15 per mill	-0.381044630222034	8.0709700337634e-08	186
MD2504|Schmield DO index v. ODP1017|N-15 per mill	-0.440647701010601	1.4259454579407e-10	193
ODP1017|N-15 per mill v. ODP1017|TOC %	0.218431975459942	0.0028171690915005	185
MD2504|Suboxic fauna % v. ODP1017|TOC %	0.296957677386378	2.74488836443892e-05	193
MD2504|Shannon diversity index v. ODP1017|TOC %	-0.156977005358072	0.0292454450454567	193
MD2504|Behl DO index v. ODP1017|TOC %	-0.424911895613105	1.49513016625266e-09	186
MD2504|Schmield DO index v. ODP1017|TOC %	-0.28476610550112	5.97441177234066e-05	193
MD2503|Dysoxic fauna % v. MD2503|Total benthic foraminifera #	0.260128834992301	3.45569366833369e-06	310
MD2503|Weakly hypoxic-oxic fauna % v. MD2503|Total benthic foraminifera #	-0.199406366930623	0.000412012850551489	310
MD2503|Behl DO index v. MD2503|Total benthic foraminifera #	-0.300388025097763	1.31072978637945e-07	297
MD2503|Schmield DO index v. MD2503|Total benthic foraminifera #	-0.22215758554248	7.9767946188327e-05	310
MD2503|Total benthic foraminifera # v. MD2503|Dysoxic fauna %	0.260128834992301	3.45569366833369e-06	310
MD2503|Suboxic fauna % v. MD2503|Dysoxic fauna %	-0.731633338500705	3.45321900294875e-53	310
MD2503|Weakly hypoxic-oxic fauna % v. MD2503|Dysoxic fauna %	-0.516128803804122	1.66924999796035e-22	310
MD2503|Shannon diversity index v. MD2503|Dysoxic fauna %	-0.383914055910163	2.51700352414051e-12	310
MD2503|Behl DO index v. MD2503|Dysoxic fauna %	-0.76639618460237	1.19529109242256e-58	297
MD2503|Schmield DO index v. MD2503|Dysoxic fauna %	-0.765441615697046	6.40443715027796e-61	310
MD2503|Dysoxic fauna % v. MD2503|Suboxic fauna %	-0.731633338500705	3.45321900294875e-53	310
MD2503|Shannon diversity index v. MD2503|Suboxic fauna %	0.318379614184099	9.87449853682113e-09	310
MD2503|Behl DO index v. MD2503|Suboxic fauna %	0.333019760050755	4.01074407873717e-09	297
MD2503|Schmield DO index v. MD2503|Suboxic fauna %	0.303857950284668	4.81669771649579e-08	310
MD2503|Total benthic foraminifera # v. MD2503|Weakly hypoxic-oxic fauna %	-0.199406366930623	0.000412012850551489	310
MD2503|Dysoxic fauna % v. MD2503|Weakly hypoxic-oxic fauna %	-0.516128803804122	1.66924999796035e-22	310
MD2503|Shannon diversity index v. MD2503|Weakly hypoxic-oxic fauna %	0.340718122418396	7.27378491753662e-10	310
MD2503|Behl DO index v. MD2503|Weakly hypoxic-oxic fauna %	0.772520441088436	3.92625915602882e-60	297
MD2503|Schmield DO index v. MD2503|Weakly hypoxic-oxic fauna %	0.920501276563089	9.87070146395773e-128	310
MD2503|Dysoxic fauna % v. MD2503|Shannon diversity index	-0.383914055910163	2.51700352414051e-12	310
MD2503|Suboxic fauna % v. MD2503|Shannon diversity index	0.318379614184099	9.87449853682113e-09	310
MD2503|Weakly hypoxic-oxic fauna % v. MD2503|Shannon diversity index	0.340718122418396	7.27378491753662e-10	310
MD2503|Behl DO index v. MD2503|Shannon diversity index	0.688751267074128	4.22962529208748e-43	297
MD2503|Schmield DO index v. MD2503|Shannon diversity index	0.457272582090855	2.00846036542161e-17	310
MD2503|Total benthic foraminifera # v. MD2503|Behl DO index	-0.277645881161913	6.8101299659356e-07	310
MD2503|Dysoxic fauna % v. MD2503|Behl DO index	-0.7257625160585	5.77931470242878e-52	310
MD2503|Suboxic fauna % v. MD2503|Behl DO index	0.312663374855369	1.86150655979015e-08	310
MD2503|Weakly hypoxic-oxic fauna % v. MD2503|Behl DO index	0.769503131659971	6.16115677592567e-62	310
MD2503|Shannon diversity index v. MD2503|Behl DO index	0.656732048128164	1.23159456394588e-39	310
MD2503|Schmield DO index v. MD2503|Behl DO index	0.854458528535798	1.35052750167491e-89	310
MD2503|Total benthic foraminifera # v. MD2503|Schmield DO index	-0.22215758554248	7.9767946188327e-05	310
MD2503|Dysoxic fauna % v. MD2503|Schmield DO index	-0.765441615697046	6.40443715027796e-61	310
MD2503|Suboxic fauna % v. MD2503|Schmield DO index	0.303857950284668	4.81669771649579e-08	310
MD2503|Weakly hypoxic-oxic fauna % v. MD2503|Schmield DO index	0.920501276563089	9.87070146395773e-128	310
MD2503|Shannon diversity index v. MD2503|Schmield DO index	0.457272582090855	2.00846036542161e-17	310
MD2503|Behl DO index v. MD2503|Schmield DO index	0.867206142303137	2.49844876600885e-91	297
MD2504|Planktic / benthic foraminiferal ratio v. MD2504|Total benthic foraminifera #	-0.338753672576858	9.79394653909479e-05	127
MD2504|Suboxic fauna % v. MD2504|Total benthic foraminifera #	0.202447499858285	0.00486110143008589	192
MD2504|Behl DO index v. MD2504|Total benthic foraminifera #	-0.236525923665562	0.00118938377415063	185
MD2504|Schmield DO index v. MD2504|Total benthic foraminifera #	-0.237727357241331	0.000899317776314478	192
ODP1017|N-15 per mill v. MD2504|Planktic / benthic foraminiferal ratio	0.377302714608468	2.10276230280915e-06	149
MD2504|Total benthic foraminifera # v. MD2504|Planktic / benthic foraminiferal ratio	-0.293629392688205	0.000265472695240003	150
MD2504|Dysoxic fauna % v. MD2504|Planktic / benthic foraminiferal ratio	0.315151206954052	8.5624369263513e-05	150
MD2504|Behl DO index v. MD2504|Planktic / benthic foraminiferal ratio	-0.301452883952951	0.000253496555388232	143
MD2504|Schmield DO index v. MD2504|Planktic / benthic foraminiferal ratio	-0.341102133064721	1.94158572825405e-05	150
ODP1017|N-15 per mill v. MD2504|Dysoxic fauna %	0.444387120604649	1.01705864647415e-09	172
MD2504|Planktic / benthic foraminiferal ratio v. MD2504|Dysoxic fauna %	0.318333917313046	0.000264983969167074	127
MD2504|Suboxic fauna % v. MD2504|Dysoxic fauna %	-0.368382491726517	1.46275057486206e-07	192
MD2504|Behl DO index v. MD2504|Dysoxic fauna %	-0.481689769537953	3.88290445150164e-12	185
MD2504|Schmield DO index v. MD2504|Dysoxic fauna %	-0.613265273658685	3.2134298638187e-21	192
ODP1017|TOC % v. MD2504|Suboxic fauna %	0.223313283929308	0.00265723695798915	179
MD2504|Total benthic foraminifera # v. MD2504|Suboxic fauna %	0.202447499858285	0.00486110143008589	192
MD2504|Dysoxic fauna % v. MD2504|Suboxic fauna %	-0.368382491726517	1.46275057486206e-07	192
MD2504|Behl DO index v. MD2504|Suboxic fauna %	-0.370279829883888	2.12786743547404e-07	185
MD2504|Schmield DO index v. MD2504|Suboxic fauna %	-0.361817624689039	2.51565088489874e-07	192
ODP1017|TOC % v. MD2504|Shannon diversity index	-0.179225854666224	0.0163704555778211	179
MD2504|Behl DO index v. MD2504|Shannon diversity index	0.576583972810608	8.8102369427481e-18	185
ODP1017|N-15 per mill v. MD2504|Behl DO index	-0.440748836292956	1.44066507594607e-09	172
ODP1017|TOC % v. MD2504|Behl DO index	-0.407826078953056	1.45813031895245e-08	179
MD2504|Total benthic foraminifera # v. MD2504|Behl DO index	-0.19680544410062	0.00621873740158051	192
MD2504|Planktic / benthic foraminiferal ratio v. MD2504|Behl DO index	-0.201002845185759	0.0234532945327122	127
MD2504|Dysoxic fauna % v. MD2504|Behl DO index	-0.443255230850033	1.20631897141997e-10	192
MD2504|Suboxic fauna % v. MD2504|Behl DO index	-0.356004178068287	4.02555984347483e-07	192
MD2504|Shannon diversity index v. MD2504|Behl DO index	0.56190479586723	2.25812075919179e-17	192
MD2504|Schmield DO index v. MD2504|Behl DO index	0.744201473325658	3.89486973223693e-35	192
ODP1017|N-15 per mill v. MD2504|Schmield DO index	-0.525940513504983	1.27425427002234e-13	172
ODP1017|TOC % v. MD2504|Schmield DO index	-0.234629343185836	0.00157020982557958	179
MD2504|Total benthic foraminifera # v. MD2504|Schmield DO index	-0.237727357241331	0.000899317776314478	192
MD2504|Planktic / benthic foraminiferal ratio v. MD2504|Schmield DO index	-0.264717675858718	0.00263350149647102	127
MD2504|Dysoxic fauna % v. MD2504|Schmield DO index	-0.613265273658685	3.2134298638187e-21	192
MD2504|Suboxic fauna % v. MD2504|Schmield DO index	-0.361817624689039	2.51565088489874e-07	192
MD2504|Behl DO index v. MD2504|Schmield DO index	0.762654278372825	1.81056012450432e-36	185
SABA87-1|TOC % v. BC-1|Otolith # 100 cm^-2 year^-1	-0.276650625250514	2.16890225035831e-05	229
SPR0901-02KC|Sardine Scales # cm^-3 v. SPR0901-02KC|Anchovy Scales # cm^-3	0.693262095753208	5.27539511194259e-13	82
SPR0901-02KC|Hake Scales # cm^-3 v. SPR0901-02KC|Anchovy Scales # cm^-3	0.317552874847177	0.00364839120385486	82
214|Sardine # cm^-2 ky^-1 v. SPR0901-02KC|Sardine Scales # cm^-3	0.449219677685985	0.00153778783619185	47
SPR0901-02KC|Anchovy Scales # cm^-3 v. SPR0901-02KC|Sardine Scales # cm^-3	0.693262095753208	5.27539511194259e-13	82
214|Sardine # cm^-2 ky^-1 v. SPR0901-02KC|Surf Perch Scales # cm^-3	-0.417354479043155	0.00351523254198616	47
214|Anchovy # cm^-2 ky^-1 v. SPR0901-02KC|Hake Scales # cm^-3	-0.335945443178655	0.0195724729612603	48
214|Other Scales # v. SPR0901-02KC|Hake Scales # cm^-3	0.377372842185754	0.00818956346178036	48
SPR0901-02KC|Anchovy Scales # cm^-3 v. SPR0901-02KC|Hake Scales # cm^-3	0.317552874847177	0.00364839120385486	82
