# Supplementary material for: Links between fish abundance and ocean biogeochemistry as recorded in marine sediments
Source: PLoS One. 2018 Aug 1;13(8):e0199420. doi: 10.1371/journal.pone.0199420 (PMC6070179; doi:10.1371/journal.pone.0199420)
Supplement: S2 File — A zipped archive of all down-core plots and correlation tables used in this paper. (ZIP) [file pone.0199420.s006.zip › Downcore Plots and Correlation Tables/santabarbara/tables/214.year.sigcorrs.txt]

pair_names	r_values	p_values	n_tested
Anchovy # cm^-2 ky^-1 v. Sardine # cm^-2 ky^-1	0.357292430605605	2.13758617393533e-06	167
Total Scales # v. Sardine # cm^-2 ky^-1	0.182579837604846	0.018551286322003	166
Sardine # cm^-2 ky^-1 v. Anchovy # cm^-2 ky^-1	0.350312745498915	4.25659843198798e-06	164
Total Scales # v. Anchovy # cm^-2 ky^-1	0.177341721158949	0.0210745438923895	169
Total Scales # v. Hake #	0.849479715467122	1.05937171539101e-52	185
Total Scales # v. Other Scales #	0.319952967347259	9.01260899979432e-06	185
Sardine # cm^-2 ky^-1 v. Total Scales #	0.200470909947161	0.0098291504395139	165
Anchovy # cm^-2 ky^-1 v. Total Scales #	0.194383708691219	0.0110842922461811	170
Hake # v. Total Scales #	0.849479715467122	1.05937171539101e-52	185
Other Scales # v. Total Scales #	0.319952967347259	9.01260899979432e-06	185
