# Supplementary material for: Links between fish abundance and ocean biogeochemistry as recorded in marine sediments
Source: PLoS One. 2018 Aug 1;13(8):e0199420. doi: 10.1371/journal.pone.0199420 (PMC6070179; doi:10.1371/journal.pone.0199420)
Supplement: S2 File — A zipped archive of all down-core plots and correlation tables used in this paper. (ZIP) [file pone.0199420.s006.zip › Downcore Plots and Correlation Tables/santabarbara/tables/214.year.sigcorrs_dt.txt]

pair_names	r_values	p_values	n_tested
Anchovy # cm^-2 ky^-1 v. Sardine # cm^-2 ky^-1	0.28320465169493	0.000208458061557412	167
Sardine # cm^-2 ky^-1 v. Anchovy # cm^-2 ky^-1	0.282204559307996	0.000251196092912772	164
Total Scales # v. Hake #	0.854008465999931	8.05370676326917e-54	185
Total Scales # v. Other Scales #	0.335808492760494	2.96906680042332e-06	185
Hake # v. Total Scales #	0.854008465999931	8.05370676326917e-54	185
Other Scales # v. Total Scales #	0.335808492760494	2.96906680042332e-06	185
