# Supplementary material for: Links between fish abundance and ocean biogeochemistry as recorded in marine sediments
Source: PLoS One. 2018 Aug 1;13(8):e0199420. doi: 10.1371/journal.pone.0199420 (PMC6070179; doi:10.1371/journal.pone.0199420)
Supplement: S2 File — A zipped archive of all down-core plots and correlation tables used in this paper. (ZIP) [file pone.0199420.s006.zip › Downcore Plots and Correlation Tables/santabarbara/tables/age.corrs.txt]

pair_names	r_values	p_values	n_tested
214|Anchovy # cm^-2 ky^-1 v. 214|Sardine # cm^-2 ky^-1	0.357292430605605	2.13758617393533e-06	167
214|Total Scales # v. 214|Sardine # cm^-2 ky^-1	0.182579837604846	0.018551286322003	166
SPR0901-02KC|Anchovy Scales # cm^-3 v. 214|Sardine # cm^-2 ky^-1	0.290158141696579	0.00779362097027221	83
SPR0901-02KC|Sardine Scales # cm^-3 v. 214|Sardine # cm^-2 ky^-1	0.426782407572035	5.73571023490591e-05	83
214|Sardine # cm^-2 ky^-1 v. 214|Anchovy # cm^-2 ky^-1	0.350312745498915	4.25659843198798e-06	164
214|Total Scales # v. 214|Anchovy # cm^-2 ky^-1	0.177341721158949	0.0210745438923895	169
SPR0901-02KC|Hake Scales # cm^-3 v. 214|Anchovy # cm^-2 ky^-1	-0.320069003830806	0.00318019740655142	83
214|Total Scales # v. 214|Hake #	0.849479715467122	1.05937171539101e-52	185
SMB|N-15 per mill v. 214|Hake #	0.750325802626116	9.93539258431994e-11	53
214|Total Scales # v. 214|Other Scales #	0.319952967347259	9.01260899979432e-06	185
SPR0901-02KC|Hake Scales # cm^-3 v. 214|Other Scales #	0.29908359285177	0.00602112356248844	83
214|Sardine # cm^-2 ky^-1 v. 214|Total Scales #	0.200470909947161	0.0098291504395139	165
214|Anchovy # cm^-2 ky^-1 v. 214|Total Scales #	0.194383708691219	0.0110842922461811	170
214|Hake # v. 214|Total Scales #	0.849479715467122	1.05937171539101e-52	185
214|Other Scales # v. 214|Total Scales #	0.319952967347259	9.01260899979432e-06	185
SABA87-1|TOC % v. 214|Total Scales #	-0.252389094714568	0.000112861770344786	229
SMB|N-15 per mill v. 214|Total Scales #	0.78730663898686	2.71513009594922e-12	53
MD2504|Total benthic foraminifera # v. 214|Total Scales #	0.710255460591111	0.0213543872390928	10
214|Total Scales # v. SABA87-1|TOC %	-0.294996451439252	0.037552046142394	50
214|Hake # v. SMB|N-15 per mill	0.79584145808415	0.000662698776757596	14
214|Total Scales # v. SMB|N-15 per mill	0.832664028817785	0.000218766637194102	14
ODP1017|TOC % v. ODP1017|N-15 per mill	0.738449574832609	7.21409178276536e-35	195
MD2504|Planktic / benthic foraminiferal ratio v. ODP1017|N-15 per mill	0.174546182098941	0.0487757182225218	128
MD2504|Dysoxic fauna % v. ODP1017|N-15 per mill	0.369914515733466	1.19242784750452e-07	193
MD2504|Suboxic fauna % v. ODP1017|N-15 per mill	0.470737418712332	4.9057329226283e-12	193
MD2504|Shannon diversity index v. ODP1017|N-15 per mill	-0.374637516917642	7.97932473605076e-08	193
MD2504|Behl DO index v. ODP1017|N-15 per mill	-0.745544333376457	2.94156288340701e-34	186
MD2504|Schmield DO index v. ODP1017|N-15 per mill	-0.692556738650876	6.68999445631682e-29	193
ODP1017|N-15 per mill v. ODP1017|TOC %	0.732289178463104	2.33684304582765e-32	185
MD2504|Suboxic fauna % v. ODP1017|TOC %	0.596715325053514	5.31194138598355e-20	193
MD2504|Shannon diversity index v. ODP1017|TOC %	-0.400054315873115	8.20648369803866e-09	193
MD2504|Behl DO index v. ODP1017|TOC %	-0.748769511358129	1.07357936597438e-34	186
MD2504|Schmield DO index v. ODP1017|TOC %	-0.612241599649411	3.07205398608183e-21	193
ODP893|TOC % v. ODP893|N-15 per mill	0.339375738210075	5.63333221788249e-09	280
ODP893|N-15 per mill v. ODP893|TOC %	0.314297596426649	1.56175207712279e-09	353
MD2503|Planktic / benthic foraminiferal ratio v. MD2503|Total benthic foraminifera #	-0.150764172284029	0.0221910040822898	230
MD2503|Dysoxic fauna % v. MD2503|Total benthic foraminifera #	0.24654605922765	1.12660227710305e-05	310
MD2503|Suboxic fauna % v. MD2503|Total benthic foraminifera #	-0.114085461491713	0.0447363652693346	310
MD2503|Weakly hypoxic-oxic fauna % v. MD2503|Total benthic foraminifera #	-0.142908868560953	0.0117706175143105	310
MD2503|Behl DO index v. MD2503|Total benthic foraminifera #	-0.241245411944993	2.6427836840554e-05	297
MD2503|Schmield DO index v. MD2503|Total benthic foraminifera #	-0.174105340039911	0.00209384489307729	310
MD2503|Total benthic foraminifera # v. MD2503|Planktic / benthic foraminiferal ratio	-0.210983877565625	0.000182593738199497	310
MD2503|Total benthic foraminifera # v. MD2503|Dysoxic fauna %	0.24654605922765	1.12660227710305e-05	310
MD2503|Suboxic fauna % v. MD2503|Dysoxic fauna %	-0.723274277107904	1.86615377517558e-51	310
MD2503|Weakly hypoxic-oxic fauna % v. MD2503|Dysoxic fauna %	-0.510860855179933	5.22744565061374e-22	310
MD2503|Shannon diversity index v. MD2503|Dysoxic fauna %	-0.386293664078139	1.79631655292558e-12	310
MD2503|Behl DO index v. MD2503|Dysoxic fauna %	-0.75532388043424	4.44005683092282e-56	297
MD2503|Schmield DO index v. MD2503|Dysoxic fauna %	-0.757231919791071	6.31291479462084e-59	310
MD2503|Total benthic foraminifera # v. MD2503|Suboxic fauna %	-0.114085461491713	0.0447363652693346	310
MD2503|Dysoxic fauna % v. MD2503|Suboxic fauna %	-0.723274277107904	1.86615377517558e-51	310
MD2503|Shannon diversity index v. MD2503|Suboxic fauna %	0.299178238104004	7.8830132215329e-08	310
MD2503|Behl DO index v. MD2503|Suboxic fauna %	0.297084149661824	1.82324263124025e-07	297
MD2503|Schmield DO index v. MD2503|Suboxic fauna %	0.276019599054922	7.95689975899631e-07	310
MD2503|Total benthic foraminifera # v. MD2503|Weakly hypoxic-oxic fauna %	-0.142908868560953	0.0117706175143105	310
MD2503|Dysoxic fauna % v. MD2503|Weakly hypoxic-oxic fauna %	-0.510860855179933	5.22744565061374e-22	310
MD2503|Shannon diversity index v. MD2503|Weakly hypoxic-oxic fauna %	0.36454078719657	3.55047530640773e-11	310
MD2503|Behl DO index v. MD2503|Weakly hypoxic-oxic fauna %	0.785549795902925	1.89497313164045e-63	297
MD2503|Schmield DO index v. MD2503|Weakly hypoxic-oxic fauna %	0.923997483436818	1.27762242737433e-130	310
MD2503|Dysoxic fauna % v. MD2503|Shannon diversity index	-0.386293664078139	1.79631655292558e-12	310
MD2503|Suboxic fauna % v. MD2503|Shannon diversity index	0.299178238104004	7.8830132215329e-08	310
MD2503|Weakly hypoxic-oxic fauna % v. MD2503|Shannon diversity index	0.36454078719657	3.55047530640773e-11	310
MD2503|Behl DO index v. MD2503|Shannon diversity index	0.683358432795033	3.35101583589644e-42	297
MD2503|Schmield DO index v. MD2503|Shannon diversity index	0.474144822283722	8.81593158668633e-19	310
MD2503|Total benthic foraminifera # v. MD2503|Behl DO index	-0.199189940171411	0.000418151463245453	310
MD2503|Dysoxic fauna % v. MD2503|Behl DO index	-0.701868465449855	2.69803055363667e-47	310
MD2503|Suboxic fauna % v. MD2503|Behl DO index	0.265223222273565	2.1802368364967e-06	310
MD2503|Weakly hypoxic-oxic fauna % v. MD2503|Behl DO index	0.786340684379216	2.19030095912982e-66	310
MD2503|Shannon diversity index v. MD2503|Behl DO index	0.663792620751556	9.55674404860505e-41	310
MD2503|Schmield DO index v. MD2503|Behl DO index	0.859010953478332	1.46819892167041e-91	310
MD2503|Total benthic foraminifera # v. MD2503|Schmield DO index	-0.174105340039911	0.00209384489307729	310
MD2503|Dysoxic fauna % v. MD2503|Schmield DO index	-0.757231919791071	6.31291479462084e-59	310
MD2503|Suboxic fauna % v. MD2503|Schmield DO index	0.276019599054922	7.95689975899631e-07	310
MD2503|Weakly hypoxic-oxic fauna % v. MD2503|Schmield DO index	0.923997483436818	1.27762242737433e-130	310
MD2503|Shannon diversity index v. MD2503|Schmield DO index	0.474144822283722	8.81593158668633e-19	310
MD2503|Behl DO index v. MD2503|Schmield DO index	0.870066153382743	1.25771518914796e-92	297
214|Total Scales # v. MD2504|Total benthic foraminifera #	0.252048676991996	0.00117144693714916	163
MD2504|Planktic / benthic foraminiferal ratio v. MD2504|Total benthic foraminifera #	-0.329670795534872	0.000153807977206967	127
MD2504|Shannon diversity index v. MD2504|Total benthic foraminifera #	0.180204172964468	0.012377770632267	192
ODP1017|N-15 per mill v. MD2504|Planktic / benthic foraminiferal ratio	0.193316724998807	0.0181675387276788	149
MD2504|Total benthic foraminifera # v. MD2504|Planktic / benthic foraminiferal ratio	-0.291089456063594	0.000301672261545083	150
MD2504|Dysoxic fauna % v. MD2504|Planktic / benthic foraminiferal ratio	0.313236381173485	9.50316781393977e-05	150
MD2504|Schmield DO index v. MD2504|Planktic / benthic foraminiferal ratio	-0.255200814780782	0.00162284883895731	150
ODP1017|N-15 per mill v. MD2504|Dysoxic fauna %	0.381645931403005	2.39647512200689e-07	172
MD2504|Planktic / benthic foraminiferal ratio v. MD2504|Dysoxic fauna %	0.318235975047699	0.000266207587077823	127
MD2504|Suboxic fauna % v. MD2504|Dysoxic fauna %	-0.200760527842171	0.00523608822038073	192
MD2504|Behl DO index v. MD2504|Dysoxic fauna %	-0.475712770736263	7.7507647993913e-12	185
MD2504|Schmield DO index v. MD2504|Dysoxic fauna %	-0.588135916481294	2.98048636491827e-19	192
ODP1017|N-15 per mill v. MD2504|Suboxic fauna %	0.519206395205828	2.93803666483285e-13	172
ODP1017|TOC % v. MD2504|Suboxic fauna %	0.656642407847703	1.87150969263893e-23	179
MD2504|Dysoxic fauna % v. MD2504|Suboxic fauna %	-0.200760527842171	0.00523608822038073	192
MD2504|Shannon diversity index v. MD2504|Suboxic fauna %	-0.224889637148262	0.00171219724762058	192
MD2504|Behl DO index v. MD2504|Suboxic fauna %	-0.612234722821356	2.05643076135234e-20	185
MD2504|Schmield DO index v. MD2504|Suboxic fauna %	-0.577375320014536	1.84357716015166e-18	192
ODP1017|N-15 per mill v. MD2504|Shannon diversity index	-0.361757762241568	1.08270168841334e-06	172
ODP1017|TOC % v. MD2504|Shannon diversity index	-0.453299629138153	1.86757819100205e-10	179
MD2504|Total benthic foraminifera # v. MD2504|Shannon diversity index	0.180204172964468	0.012377770632267	192
MD2504|Suboxic fauna % v. MD2504|Shannon diversity index	-0.224889637148262	0.00171219724762058	192
MD2504|Behl DO index v. MD2504|Shannon diversity index	0.641171271678346	8.29102213290119e-23	185
MD2504|Schmield DO index v. MD2504|Shannon diversity index	0.33443782096937	2.12580783050642e-06	192
ODP1017|N-15 per mill v. MD2504|Behl DO index	-0.769994503643294	5.28729467849617e-35	172
ODP1017|TOC % v. MD2504|Behl DO index	-0.79668208245308	1.47543206997117e-40	179
MD2504|Dysoxic fauna % v. MD2504|Behl DO index	-0.423444453003236	9.38967805410272e-10	192
MD2504|Suboxic fauna % v. MD2504|Behl DO index	-0.614647957253798	2.47508201696488e-21	192
MD2504|Shannon diversity index v. MD2504|Behl DO index	0.636701904701283	3.21296243468517e-23	192
MD2504|Schmield DO index v. MD2504|Behl DO index	0.844731199030506	1.78243099802714e-53	192
ODP1017|N-15 per mill v. MD2504|Schmield DO index	-0.756977058229775	3.09220574603527e-33	172
ODP1017|TOC % v. MD2504|Schmield DO index	-0.641892027616756	3.58687300489186e-22	179
MD2504|Planktic / benthic foraminiferal ratio v. MD2504|Schmield DO index	-0.207475221835495	0.0192560121304846	127
MD2504|Dysoxic fauna % v. MD2504|Schmield DO index	-0.588135916481294	2.98048636491827e-19	192
MD2504|Suboxic fauna % v. MD2504|Schmield DO index	-0.577375320014536	1.84357716015166e-18	192
MD2504|Shannon diversity index v. MD2504|Schmield DO index	0.33443782096937	2.12580783050642e-06	192
MD2504|Behl DO index v. MD2504|Schmield DO index	0.855146504176946	4.15748210388143e-54	185
214|Sardine # cm^-2 ky^-1 v. SPR0901-02KC|Anchovy Scales # cm^-3	0.404779999601781	0.00476952102441913	47
SPR0901-02KC|Sardine Scales # cm^-3 v. SPR0901-02KC|Anchovy Scales # cm^-3	0.719791873945686	2.54271981342858e-14	82
SPR0901-02KC|Hake Scales # cm^-3 v. SPR0901-02KC|Anchovy Scales # cm^-3	0.275898961093664	0.0121101812842536	82
214|Sardine # cm^-2 ky^-1 v. SPR0901-02KC|Sardine Scales # cm^-3	0.537402422753274	9.817169421068e-05	47
SPR0901-02KC|Anchovy Scales # cm^-3 v. SPR0901-02KC|Sardine Scales # cm^-3	0.719791873945686	2.54271981342858e-14	82
214|Anchovy # cm^-2 ky^-1 v. SPR0901-02KC|Hake Scales # cm^-3	-0.342793618418013	0.0170743113979117	48
214|Other Scales # v. SPR0901-02KC|Hake Scales # cm^-3	0.36039727228873	0.0118601204075215	48
SPR0901-02KC|Anchovy Scales # cm^-3 v. SPR0901-02KC|Hake Scales # cm^-3	0.275898961093664	0.0121101812842536	82
