# Supplementary material for: Links between fish abundance and ocean biogeochemistry as recorded in marine sediments
Source: PLoS One. 2018 Aug 1;13(8):e0199420. doi: 10.1371/journal.pone.0199420 (PMC6070179; doi:10.1371/journal.pone.0199420)
Supplement: S2 File — A zipped archive of all down-core plots and correlation tables used in this paper. (ZIP) [file pone.0199420.s006.zip › Downcore Plots and Correlation Tables/guaymas/tables/age.corrs.txt]

pair_names	r_values	p_values	n_tested
BC50|N % v. 7807-1305|Anchovy Scales # 1000 cm^-2 year^-1	-0.574157681955758	2.44951043381968e-06	58
BC50|C:N v. 7807-1305|Anchovy Scales # 1000 cm^-2 year^-1	0.611626604772908	3.38884616324955e-07	58
7807-1305|Myctophid Scales # 1000 cm^-2 year^-1 v. 7807-1305|Mackerel Scales # 1000 cm^-2 year^-1	0.717657715374587	7.88841546945316e-05	24
7807-1305|Mackerel Scales # 1000 cm^-2 year^-1 v. 7807-1305|Myctophid Scales # 1000 cm^-2 year^-1	0.717657715374587	7.88841546945316e-05	24
BC50|N % v. BC50|TOC %	0.903316687418315	9.98909492595256e-24	62
BC50|Al % v. BC50|TOC %	0.54968347635093	3.07170961173096e-06	63
BC50|Mo ppm v. BC50|TOC %	-0.349084504447203	0.00504593823611085	63
BC50|Mo/Al v. BC50|TOC %	-0.390777999723905	0.00154270870875159	63
7807-1305|Anchovy Scales # 1000 cm^-2 year^-1 v. BC50|N %	-0.624130545817855	0.00741049754085079	17
BC50|TOC % v. BC50|N %	0.903316687418315	9.98909492595256e-24	62
BC50|C:N v. BC50|N %	-0.464565180854205	0.000142524911543924	62
BC50|Al % v. BC50|N %	0.518481288839357	1.34383088709465e-05	63
7807-1305|Anchovy Scales # 1000 cm^-2 year^-1 v. BC50|C:N	0.630546300110902	0.00665497098980072	17
BC50|N % v. BC50|C:N	-0.464565180854205	0.000142524911543924	62
BC50|TOC % v. BC50|Al %	0.556314665802324	2.20135912176331e-06	63
BC50|N % v. BC50|Al %	0.525611715147942	9.71475157883269e-06	63
BC50|Mo ppm v. BC50|Al %	-0.659516132854478	3.09575314062913e-09	64
BC50|Mo/Al v. BC50|Al %	-0.777702438396875	4.06871152212474e-14	64
BC50|TOC % v. BC50|Mo ppm	-0.359866652027217	0.00376884065898532	63
BC50|Al % v. BC50|Mo ppm	-0.659516132854478	3.09575314062913e-09	64
BC50|Mo/Al v. BC50|Mo ppm	0.975488216868557	1.78219922071876e-42	64
BC50|TOC % v. BC50|Mo/Al	-0.400176018121396	0.00115551574453822	63
BC50|Al % v. BC50|Mo/Al	-0.777702438396875	4.06871152212474e-14	64
BC50|Mo ppm v. BC50|Mo/Al	0.975488216868557	1.78219922071876e-42	64
