# Supplementary material for: Links between fish abundance and ocean biogeochemistry as recorded in marine sediments
Source: PLoS One. 2018 Aug 1;13(8):e0199420. doi: 10.1371/journal.pone.0199420 (PMC6070179; doi:10.1371/journal.pone.0199420)
Supplement: S2 File — A zipped archive of all down-core plots and correlation tables used in this paper. (ZIP) [file pone.0199420.s006.zip › Downcore Plots and Correlation Tables/guaymas/tables/7807-1305.year.sigcorrs.txt]

pair_names	r_values	p_values	n_tested
Myctophid Scales # 1000 cm^-2 year^-1 v. Mackerel Scales # 1000 cm^-2 year^-1	0.717657715374587	7.88841546945316e-05	24
Mackerel Scales # 1000 cm^-2 year^-1 v. Myctophid Scales # 1000 cm^-2 year^-1	0.717657715374587	7.88841546945316e-05	24
