# Supplementary material for: Links between fish abundance and ocean biogeochemistry as recorded in marine sediments
Source: PLoS One. 2018 Aug 1;13(8):e0199420. doi: 10.1371/journal.pone.0199420 (PMC6070179; doi:10.1371/journal.pone.0199420)
Supplement: S3 File — A zipped archive of the raw input data used at each site. (ZIP) [file pone.0199420.s007.zip]

Archive with 20 entries (17 files):
- RawInputData/
- RawInputData/Mejillones Bay-Table 1.csv
- __MACOSX/
- __MACOSX/RawInputData/
- __MACOSX/RawInputData/._Mejillones Bay-Table 1.csv
- RawInputData/Callao-Table 1.csv
- __MACOSX/RawInputData/._Callao-Table 1.csv
- RawInputData/Soledad-Table 1.csv
- __MACOSX/RawInputData/._Soledad-Table 1.csv
- RawInputData/Santa Barbara-Table 1.csv
- __MACOSX/RawInputData/._Santa Barbara-Table 1.csv
- RawInputData/Effingham Inlet-Table 1.csv
- __MACOSX/RawInputData/._Effingham Inlet-Table 1.csv
- RawInputData/Guaymas-Table 1.csv
- __MACOSX/RawInputData/._Guaymas-Table 1.csv
- RawInputData/Saanich Inlet-Table 1.csv
- __MACOSX/RawInputData/._Saanich Inlet-Table 1.csv
- RawInputData/Pisco-Table 1.csv
- __MACOSX/RawInputData/._Pisco-Table 1.csv
- __MACOSX/._RawInputData
