# Supplementary material for: Links between fish abundance and ocean biogeochemistry as recorded in marine sediments
Source: PLoS One. 2018 Aug 1;13(8):e0199420. doi: 10.1371/journal.pone.0199420 (PMC6070179; doi:10.1371/journal.pone.0199420)
Supplement: S3 File — A zipped archive of the raw input data used at each site. (ZIP) [file pone.0199420.s007.zip › RawInputData/Mejillones Bay-Table 1.csv]

Location	Mejillones Bay
Core	F981A																			33C								BC-3D		BC-1
Paper	Vargas et al. (2007)		Valdes et al. (2008)											Valdes et al. (2008)						Vargas et al. (2004)								Dıaz-Ochoa et al (2011)		Guinez et al. (2014)
Measurment	TOC		Scales																	Scales				Geochem				Redox		Scales and TOC
Acquisition	Digitized from Figure		Data table provided by authors							Digitized from Figure				Digitized from Figure						Digitized from Figure								Digitized from Figure		Digitized from Figure
Notes
Values	Time	TOC	Depth	Time	Anchovy	Sardine	Jack Mackerel	Others	Total	Time	Anchovy Scales	Time	Sardine Scales	Time	Anchovy (anomaly)	Time	Sardine (anomaly)	Time	N-15 (anomaly)	Depth	TOC	Depth	Scales	Depth	Carbonates	Depth	Silica	Age	TOC	Time	SDR Anchovy	Time	Temperature	Time	OI	Time	TOC	Time	Quartz
Units	Year	mg cm^-2 yr^-1	Cm	Year	#	#	#	#	#	Year	# cm^-2 yr^-1	Year	# cm^-2 yr^-1	Year		Year		Year	‰	cm	%	cm	g^-1	cm	%	cm	%	year	%	Year	# cm^-2 year^-1	Year	ºC	Year	mgCO2 g^-1	Year	%	Year	%
	1994.882	3.133	0.25	2000.566225	8	5	3	3	19	1997.579	35.946	1997.507	22.825	1744.435	-0.507	1744.409	0.055	1744.616	-0.859	0.862	4.397	0.5	3.532	0.873	9.791	0.536	44.579	2002.243	7.77	2013.468	52.111	2010.48	16.986	2013.512	163.013	2013.8	5.532	2000.794	8.189
	1991.377	3.104	0.75	1997.498675	4	4	4	2	14	1994.502	16.374	1994.235	16.217							1.924	3.838	1.5	5.449	1.848	7.766	1.423	49.434	1999.495	8.255	2006.901	28.319	2005.033	18.189	2007.046	155.455	2008.01	6.448	1988.848	9.897
	1989.103	2.713	1.25	1994.431125	5	4	1	2	12	1991.619	20.547	1991.349	15.796	1747.878	-0.742	1747.928	-0.474	1748.2	-0.88	2.81	4.006	2.473	3.392	2.937	7.868	2.397	61.581	1997.303	8.537	2000.592	25.678	1997.998	17.388	2001.256	162.815	2001.891	6.609	1982.073	11.017
	1986.621	2.684	1.75	1991.363575	3	3	1	0	7	1988.199	11.165	1988.463	11.003	1751.494	-0.523	1751.475	0.008	1751.763	-1.083	3.821	3.148	3.474	1.418	3.865	10.782	3.452	48.822	1995.221	8.315	1992.909	25.678	1986.255	17.46	1995.137	155.56	1995.193	6.891	1975.588	11.463
	1983.661	2.663	2.25	1988.296025	6	8	2	1	17	1985.62	22.8	1985.404	30.575	1754.933	-0.756	1754.886	-0.021	1755.15	-0.762	4.906	4.615	4.412	0.869	4.918	9.748	4.527	45.518	1993.196	8.102	1986.169	28.319	1972.276	16.58	1988.967	139.922	1988.569	6.331	1962.234	6.107
	1979.884	2.669	2.75	1985.228475	2	2	1	1	6	1983.211	7.048	1982.801	7.605	1758.335	-0.554	1758.289	-0.509	1758.524	-1.202	5.969	4.298	5.415	1.788	5.886	11.729	5.436	44.81	1991.239	7.91	1979.792	78.744	1966.394	18.835	1981.915	156.959	1982.29	7.073	1956.409	8.777
	1977.707	2.491	3.25	1982.160925	3	1	0	0	4	1980.025	11.519	1979.742	3.619	1761.501	-0.762	1761.544	-0.529	1761.767	-0.882	6.935	4.728	6.492	2.451	6.919	12.865	6.39	39.68	1988.601	5.513	1974.577	131.739	1960.386	18.566	1975.455	141.636	1976.293	6.105	1950.78	11.12
	1975.356	2.434	3.75	1979.093375	1	1	1	0	3	1977.142	3.809	1976.836	3.637	1764.74	-0.352	1764.757	-0.061	1765.021	-0.743	7.821	3.992	7.516	3.33	7.926	9.749	8.275	42.621	1986.585	5.697	1968.089	105.731	1954.221	17.645	1969.341	160.743	1969.855	6.216	1937.996	9.615
	1971.579	2.398	4.25	1976.025825	6	0	1	0	7	1973.874	23.436	1974.274	0.114	1768.235	-0.079	1768.333	0.027	1768.5	-1.243	8.91	4.095	8.511	3.165	8.88	9.763	9.139	41.071	1983.209	6.968	1961.45	215.565	1948.23	19.044	1962.781	169.548	1964.022	5.595	1918.783	11.497
	1969.161	2.603	4.75	1972.958275	9	1	0	3	13	1971.445	36.953	1971.56	3.743	1771.925	-0.532	1771.969	-0.003	1772.031	-1.053	9.773	3.341	9.487	0.822	9.819	10.721	10.271	45.869	1981.361	6.606	1954.9	265.978	1929.218	19.292	1956.851	151.642	1957.627	4.63	1891.957	11.405
	1966.474	2.539	5.25	1969.890725	12	2	1	2	17	1967.853	50.593	1968.116	7.955	1775.192	-0.551	1775.251	-0.499	1775.466	-0.8	10.81	3.555	10.405	0.882	10.818	10.737	11.144	44.912	1979.387	7.393	1948.216	133.048	1923.118	20.508	1951.257	160.04	1951.693	5.53	1885.953	14.158
	1962.696	2.56	5.75	1966.823175	16	1	2	1	20	1965.638	63.828	1965.21	3.919	1778.57	-0.551	1778.605	-0.049	1778.765	-1.084	11.747	2.959	11.483	0.02	11.814	6.636	12.348	52.213	1977.077	7.71	1942.951	159.339	1910.189	18.288	1944.925	159.707	1945.861	4.907	1873.073	13.739
	1960.826	2.332	6.25	1963.755625	11	2	0	0	13	1962.176	45.294	1962.302	7.955	1781.897	-0.76	1781.899	0.412	1782.083	-0.966	12.829	3.562	12.46	2.228	12.774	7.837	13.205	55.846	1973.936	7.549	1936.931	28.319	1903.714	18.761	1938.096	194.985	1939.12	5.421	1859.702	7.281
	1957.321	2.332	6.75	1960.688075	3	2	1	0	6	1959.403	11.66	1959.61	7.532	1785.38	-0.542	1785.327	-0.024	1785.647	-0.743	13.84	3.022	13.374	1.069	13.817	6.62	14.374	50.917	1970.415	7.832	1929.192	51.569	1897.179	18.356	1932.351	159.547	1931.997	5.447	1840.193	4.082
	1954.426	2.394	7.25	1957.620525	4	0	0	0	4	1956.691	13.192	1956.551	-0.011	1788.73	-0.545	1788.786	-0.502	1792.077	-1.356	14.829	3.377	14.425	1.1	14.816	9.756	15.273	50.917	1967.273	7.379	1923.826	0	1884.544	17.945	1926.17	163.845	1926.228	5.746	1833.58	9.56
	1952.011	2.245	7.75	1954.552975	5	0	0	1	6	1954.435	19.668	1954.161	-0.011	1791.836	-0.371	1791.887	-0.53	1795.235	-1.11	15.873	3.377	15.384	1.175	15.834	12.826	16.293	40.691	1963.518	6.395	1917.176	0	1879.07	17.854	1919.353	167.072	1919.222	5.308	1820.421	8.686
	1949.354	2.39	8.25	1951.485425	5	2	1	0	8	1951.186	23.227	1951.255	8.8	1794.922	-0.583	1794.977	-0.533	1798.293	-1.12	16.784	2.093	16.269	0.033	16.843	4.78	17.102	46.55	1960.872	6.357	1910.738	123.215	1872.263	19.414	1913.111	174.797	1913.288	5.512	1808.28	10.462
	1945.935	2.518	8.75	1948.417875	2	1	0	1	4	1947.745	8.421	1948.003	3.828	1798.063	-0.394	1798.038	-0.546	1801.319	-0.831	17.847	2.244	17.245	0.029	17.854	7.846	19.188	51.738	1958.293	7.078	1904.071	157.606	1864.971	19.092	1906.757	165.655	1907.057	5.893	1794.489	8.304
	1942.669	2.633	9.25	1945.350325	10	0	0	0	10	1944.972	47.197	1944.925	0.198	1801.033	-0.788	1801.083	-0.974	1804.292	-0.965	18.733	3.24	18.45	5.116	18.861	6.662	20.143	45.858	1955.883	6.998	1897.789	50.732	1852.135	18.052	1901.168	163.816	1900.619	6.295	1781.739	9.139
	1939.47	2.497	9.75	1942.282775	8	1	1	2	12	1941.361	41.492	1941.349	4.849	1804.175	-0.387	1804.092	-0.539	1807.482	-1.377	19.718	3.975	19.45	0.072	19.723	8.758	21.161	53.868	1954.341	6.281	1891.245	50.732	1838.95	17.934	1894.2	154.177	1894.022	5.192	1768.077	7.765
	1935.497	2.68	10.25	1939.215225	5	1	0	1	7	1937.727	21.848	1937.581	4.144	1807.344	-0.382	1807.286	-0.101	1810.741	-0.76	20.736	3.975	20.426	3.088	20.71	12.787	22.16	49.463	1951.814	5.202	1885.282	92.208	1832.764	19.095	1887.7	177.463	1887.281	4.735	1756.019	8.831
	1932.534	2.665	10.75	1936.147675	7	2	2	0	11	1934.459	25.666	1934.716	6.539	1810.639	-0.555	1810.641	-0.513	1814.199	-1.048	21.702	4.321	21.335	1.78	21.682	7.807	23.114	50.873	1951.36	4.292	1877.945	354.873	1820.357	20.035	1881.698	151.63	1880.96	5.326	1749.484	9.623
	1929.782	2.483	11.25	1933.080125	10	2	1	1	14	1931.748	40.787	1932.155	7.527	1814.005	-0.548	1814.02	-0.497	1817.442	-0.777	22.736	3.236	22.436	1.78	22.713	6.633	23.956	56.803	1950.176	4.709	1869.898	33.884	1813.964	17.353	1875.076	157.41	1874.92	5.095	1743.134	3.153
	1926.755	2.748	11.75	1930.012575	6	2	1	0	9	1928.996	27.57	1928.132	8.811	1817.264	-0.567	1817.209	0.369	1820.363	-1.201	23.699	2.835	23.436	0.072	23.753	3.726	25.076	57.719	1947.093	5.298	1865.912	25.289	1808.451	17.468	1869.141	156.549	1868.413	4.894	1717.319	6.016
	1924.101	2.814	12.25	1926.945025	8	3	0	1	12	1925.485	32.555	1925.378	11.753	1820.321	-0.397	1820.239	-0.132	1823.517	-0.693	24.758	2.351	24.324	1.122	24.716	5.747	26.128	47.982	1945.244	5.911	1858.681	51.404	1794.973	20.211	1862.832	169.718	1862.071	5.167	1697.547	11.801
	1920.388	2.608	12.75	1923.877475	7	4	1	2	14	1921.915	24.737	1922.125	14.099	1823.268	-0.226	1823.212	-0.143	1826.49	-1.531	25.743	3.994	25.396	2.997	25.751	7.864	27.004	49.942	1940.985	7	1852.466	29.227	1768.919	18.984	1855.808	160.083	1856.052	4.316	1672.638	7.931
	1917.973	2.403	13.25	1920.809925	7	0	0	0	7	1919.872	25.475	1919.392	0.322	1826.353	0.189	1826.273	-0.11	1829.453	-1.118	26.755	2.128	26.447	0.045	26.76	3.184	28.012	59.064	1937.172	7.645	1845.425	24.641	1762.564	20.973	1849.583	176.708	1849.535	4.351	1647.545	9.672
	1915.077	2.459	13.75	1917.742375	3	0	0	0	3	1916.967	10.933	1916.657	0.322	1829.27	-0.211	1829.338	-0.124	1832.455	-1.19	27.736	3.488	27.352	1.886	27.759	6.273	29.022	57.309	1933.123	7.986	1839.154	104.741	1750.174	18.496	1842.475	160.585	1843.224	4.181	1640.742	13.771
	1913.14	2.292	14.25	1914.674825	9	1	1	1	12	1914.708	32.252	1914.439	3.072	1832.271	0.308	1832.264	0.234	1835.24	-0.918	28.6	3.021	28.284	0.06	28.598	3.79	29.931	58.93	1930.318	7.774	1832.995	78.98	1737.865	19.106	1836.456	164.85	1836.398	5.064	1633.917	5.708
	1909.601	2.549	14.75	1911.607275	8	2	0	0	10	1911.674	27.532	1911.876	6.156	1835.172	-0.615	1835.052	-0.579	1838.35	-0.576	29.563	2.316	29.08	0.087	29.603	4.164	32.068	59.094	1928.169	6.553	1827.25	153.774	1730.906	19.307	1830.029	161.255	1829.753	4.738	1614.391	9.425
	1907.459	2.557	15.25	1908.539725	7	2	1	2	12	1909.286	24.17	1909.121	6.156	1838.213	-0.591	1838.134	-0.544	1841.219	-0.264	30.581	2.577	30.284	3.141	30.622	3.768	33.053	50.992	1925.027	7.485	1820.298	25.855	1718.108	20.034	1824.262	156.29	1823.4	4.018	1601.439	3.698
	1905.858	2.466	15.75	1905.472175	3	1	0	2	6	1906.858	9.245	1906.731	2.651	1841.218	-0.021	1841.111	0.281	1844.028	0.228	31.64	2.577	31.285	0.858	31.611	4.724	33.949	49.576	1922.002	8.342	1814.016	158.302	1712.568	18.971	1817.679	174.584	1817.801	4.547	1595.183	6.765
	1902.996	2.518	16.25	1902.404625	4	1	1	2	8	1904.683	13.086	1904.492	2.651	1843.913	-0.296	1843.814	-0.968	1847.185	-0.147	32.6	3.781	32.339	0.798	32.62	7.873	34.891	49.802	1919.979	8.654	1807.053	0	1706.675	18.865	1811.537	161.599	1811.008	5.22	1582.902	10.43
	1900.547	2.827	16.75	1899.337075	6	3	1	1	11	1902.103	25.476	1902.061	12.481	1847.139	-0.55	1847.028	-0.053	1850.833	-0.199	33.659	2.414	33.339	1.32	33.583	3.829	35.844	55.637	1917.895	7.671	1800.872	29.675	1699.879	18.935	1805.004	166.429	1804.383	4.689	1568.413	8.192
	1897.587	2.749	17.25	1896.269525	15	6	3	2	26	1898.751	71.084	1898.789	28.089	1850.734	-0.517	1850.733	-0.474	1853.747	-0.863	34.641	1.864	34.351	0.073	34.631	0.715	36.988	55.774	1914.922	7.303	1794.082	158.596	1687.32	19.304	1798.974	177.601	1798.694	5.232	1550.011	2.45
	1894.082	2.891	17.75	1893.201975	10	3	1	0	14	1896.11	45.159	1895.194	12.904	1853.623	-0.602	1853.496	-0.184	1856.05	-0.37	35.685	2.144	35.314	0.104	35.672	2.841	37.861	45.78	1913.015	7.005	1787.186	131.845	1681.596	17.852	1791.777	187.008	1791.704	5.184	1536.589	6.226
	1890.48	2.602	18.25	1890.134425	17	6	3	0	26	1892.303	78.212	1892.073	27.401	1858.354	-0.966	1855.911	-0.965	1858.518	0.42	36.645	2.954	36.415	0.104	36.647	4.714	38.859	52.047	1912.124	6.307	1781.603	104.576	1661.653	18.112	1785.876	160.091	1785.16	4.33	1504.312	7.042
	1887.486	2.688	18.75	1887.066875	19	7	3	1	30	1888.712	86.593	1888.672	31.42	1861.231	-0.793	1858.326	-0.279	1864.325	0.965	37.623	2.414	37.401	0.148	37.633	6.628	40.768	45.176	1910.108	6.581	1775.868	153.609	1649.339	17.511	1779.198	169.548	1779.295	4.875	1491.64	7.412
	1884.015	2.518	19.25	1883.999325	15	5	1	0	21	1885.917	62.252	1885.785	20.372	1864.063	-0.212	1861.149	0.573	1867.896	0.23	38.567	2.079	38.387	0.088	38.549	2.734	41.784	47.864	1907.076	8.398	1767.928	78.921	1642.766	21.926	1772.274	169.548	1772.969	5.084	1484.809	3.835
	1881.597	2.59	19.75	1880.931775	11	8	2	2	23	1882.477	50.972	1882.209	36.843	1867.868	0.61	1864.078	1.941	1871.781	0.263	39.453	3.008	39.213	0.088	39.534	4.742	42.88	44.013	1904.043	8.549	1762.294	104.576	1636.758	21.544	1766.484	176.716	1766.818	5.293	1464.869	8.402
	1877.755	2.798	20.25	1877.864225	6	5	3	0	14	1879.361	27.982	1878.767	22.944	1871.532	0.003	1867.745	2.977	1875.179	0.465	40.516	2.58	40.335	0.088	40.52	4.787	43.711	45.634	1902.136	7.951	1755.711	105.283	1629.886	17.3	1759.963	163.533	1760.156	5.435	1452.482	2.819
	1874.557	2.523	20.75	1874.796675	5	7	0	1	13	1875.94	22.7	1875.922	31.737	1874.935	0.077	1871.554	2.236	1878.414	0.911	41.505	2.403	41.345	0.088	41.493	3.176	44.809	59.756	1900.893	7.8	1749.501	91.418	1624.243	19.362	1754.223	168.539	1753.899	4.83	1445.606	4.093
	1871.355	2.374	21.25	1871.729125	4	6	1	1	12	1872.329	21.168	1872.195	31.737	1878.309	0.31	1874.856	2.255	1881.869	1.473	42.516	3.594	42.26	1.027	42.558	7.899	46.138	45.922	1900.273	7.332	1742.265	51.969	1611.162	18.122	1747.852	155.053	1746.925	4.04	1433.107	6.432
	1868.123	2.573	21.75	1868.661575	7	8	1	0	16	1868.735	34.211	1868.427	39.154	1881.641	1.369	1878.344	1.376	1884.738	1.885	43.556	3.155	43.42	0.095	43.568	5.707	47.753	36.844	1896.122	8.921	1736.033	25.372	1598.152	17.533	1741.365	163.741	1741.453	4.565	1420.652	8.652
	1864.553	2.232	22.25	1865.594025	4	7	2	0	13	1864.931	16.189	1865.155	28.427	1884.695	1.854	1881.658	2.765	1888.076	0.88	45.549	2.224	44.331	2.127	44.518	5.404	48.729	37.665	1892.981	8.996	1730.07	77.589	1592.269	18.926	1735.346	149.799	1734.808	3.794	1414.42	8.243
	1861.015	1.659	22.75	1862.526475	1	4	2	1	8	1862.007	3.584	1861.884	15.18	1887.812	2.974	1884.655	1.103	1891.343	0.942	46.586	1.471	45.393	0.083	45.593	5.741	49.784	37.528	1887.967	8.684	1723.805	122.154	1585.604	18.957	1729.014	150.097	1728.301	4.11	1407.231	7.557
	1858.536	2.041	23.25	1859.458925	0	2	0	0	2	1859.124	0.398	1858.999	6.495	1891.295	2.6	1887.957	2.229	1894.637	0.929	47.472	2.16	46.335	0.07	46.555	3.752	50.541	35.88	1879.887	8.124	1717.06	0	1578.965	19.976	1722.459	169.669	1722.128	4.826	1388.857	7.928
	1856.087	2.356	24.25	1853.323825	2	2	0	0	4	1856.695	0.521	1856.76	-0.327	1894.481	1.096	1891.231	1.797	1898.112	0.806	48.435	5.928	47.27	0.054	47.439	7.826	51.52	41.168	1877.022	8.43	1710.259	238.154	1573.415	18.786	1716.016	164.58	1715.165	5.067	1375.838	2.34
	1853.332	2.314	24.75	1850.256275	2	1	0	1	4	1854.63	7.685	1854.259	7.357	1897.96	2.268	1894.53	0.388	1901.162	0.571	49.449	6.441	48.318	1.314	48.414	12.858	52.661	43.022	1876.241	7.681	1704.089	51.097	1560.584	19.629	1709.852	176.594	1709.465	4.836	1368.844	7.847
	1850.917	2.314	25.25	1847.188725	2	2	1	0	5	1851.267	9.527	1851.677	4.38	1901.126	0.206	1897.957	1.879	1903.582	0.553	50.435	6.003	49.318	0.063	49.432	14.77	53.551	45.535	1873.099	6.81	1698.41	25.313	1541.822	17.702	1703.425	149.483	1702.708	4.675	1356.759	3.244
	1847.17	1.918	25.75	1844.121175	4	0	1	1	6	1848.02	8.963	1847.778	8.449	1903.432	-0.362	1901.07	0.327	1905.805	0.657	51.469	6.326	50.339	0.819	50.463	11.702	54.582	58.789	1869.95	7.144	1691.86	122.685	1534.846	19.391	1697.038	165.005	1696.509	5.262	1349.179	3.204
	1843.666	2.112	26.25	1841.053625	5	3	3	0	11	1844.943	14.421	1844.506	0.029	1905.795	-0.539	1903.481	-0.644	1913.508	0.686	52.432	4.894	51.318	1.969	51.426	10.664	55.652	41.505	1867.875	5.035	1685.657	50.779	1515.29	17.796	1691.488	133.154	1690.554	4.663	1336.545	6.899
	1841.25	2.418	26.75	1837.986075	2	1	0	1	4	1842.102	20.739	1841.579	12.007	1908.338	0.141	1905.867	-0.658	1921.425	0.689	53.468	3.814	52.277	1.356	52.436	14.815	56.647	45.289	1865.011	1.4	1680	0	1509.761	21.648	1685.218	164.702	1684.807	5.382	1329.664	8.385
	1838.257	2.418	27.25	1834.918525	2	1	3	0	6	1839.176	8.401	1838.865	3.974	1910.77	0.3	1908.29	-0.274	1924.378	0.588	54.457	3.57	53.325	0.063	53.434	11.622	57.501	47.665	1864.077	5.688	1672.82	25.301	1502.954	18.646	1679.215	145.105	1678.73	5.215	1323.75	2.853
	1835.058	2.404	27.75	1831.850975	7	3	2	1	13	1835.627	7.82	1835.634	3.145	1913.426	0.509	1910.789	-0.267	1927.753	0.501	55.468	2.316	54.281	3.591	54.476	6.608	58.588	58.64	1862.734	5.458	1666.895	0	1496.424	18.747	1672.873	155.572	1672.26	5.62
	1832.129	2.516	28.25	1828.783425	4	2	0	0	6	1833.177	27.92	1833.073	11.286	1916.137	-0.465	1913.468	-0.61	1930.667	1.68	56.505	2.968	55.414	0.075	55.52	3.734	59.618	48.377	1861.019	7.296	1659.413	0	1489.797	18.742	1666.708	169.713	1666.284	5.771
	1829.68	2.349	28.75	1825.715875	6	2	1	1	10	1830.272	16.691	1830.297	7.712	1918.789	0.202	1916.074	-0.97	1933.457	0.893	57.324	2.577	56.258	1.401	56.46	8.853	60.46	55.747	1854.874	7.005	1653.757	51.875	1484.023	19.114	1659.45	160.726	1659.512	5.807
	1826.515	2.484	29.25	1822.648325	4	2	1	2	9	1827.542	25.459	1826.894	8.134	1921.368	0.181	1918.794	-0.968	1936.611	1.512	58.393	2.501	57.261	1.194	57.344	8.796	61.56	57.939	1850.937	6.706	1647.079	25.336	1476.906	18.436	1654.045	159.38	1652.797	5.497
	1823.555	2.484	29.75	1819.580775	3	2	0	0	5	1824.252	16.217	1823.684	7.571	1924.506	0.523	1921.341	0.486	1940.416	1.678	59.408	2.501	58.261	3.27	58.363	4.767	62.657	52.96	1847.934	6.811	1640.724	29.793	1471.073	19.585	1647.552	161.413	1646.524	5.499
	1820.562	2.27	30.25	1816.513225	2	3	2	2	9	1821.5	12.308	1820.757	7.977	1927.752	0.3	1924.294	0.267	1943.73	1.03	60.297	2.835	59.262	0.081	59.349	2.275	63.612	38.728	1845.256	5.223	1632.946	0	1457.888	20.674	1641.538	154.274	1640.362	5.858
	1817.632	2.138	30.75	1813.445675	2	1	0	1	4	1818.211	8.383	1817.871	12.768	1930.641	0.903	1927.624	-0.043	1946.968	0.195	61.389	2.798	60.241	1.018	60.367	6.645	64.358	42.285	1842.896	5.11	1628.094	0	1439.023	20.924	1634.771	151.654	1633.951	4.79
	1814.195	2.186	31.25	1810.378125	2	1	1	0	4	1815.115	9.087	1814.621	4.047	1933.521	0.213	1930.633	-0.145	1950.319	0.468	62.375	2.474	61.2	1.018	61.352	3.775			1841.139	6.273	1620.623	0	1420.277	19.761	1627.909	146.311	1627.321	4.858
	1811.299	2.131	31.75	1807.310575	3	2	1	1	7	1811.37	9.087	1811.349	3.873	1936.442	0.039	1933.297	-0.222	1953.184	0.741	63.386	3.598	62.269	2.562	62.378	3.836			1837.978	6.203	1615.179	29.192	1413.606	20.426	1621.326	153.127	1620.336	4.189
	1808.131	2.066	32.25	1804.243025	3	1	1	2	7	1808.336	12.557	1808.186	8.05	1940.242	0.924	1936.551	-0.524	1970.319	1.044	64.442	4.957	63.269	1.04	63.35	8.789			1835.016	5.997	1607.814	132.305	1407.729	19.301	1615.883	166.569	1614.461	4.49
	1804.899	2.107	32.75	1801.175475	1	0	0	1	2	1805.089	12.557	1805.086	3.557	1943.701	1.183	1940.319	-0.448	1973.24	0.673	65.356	5.431	64.34	0.101	64.378	13.874			1830.671	5.706	1602.141	132.305	1401.444	17.777	1609.339	162.754	1608.491	5.423
	1801.36	2.122	33.25	1798.107925	3	1	1	2	7	1802.226	3.597	1801.491	0.101	1946.911	-0.585	1943.614	-0.967	1976.021	1.681			65.181	2.407	65.338	5.668			1828.817	6.07	1595.708	79.522	1395.258	19.499	1602.695	161.609	1602.658	5.554
	1798.673	2.081	33.75	1795.040375	2	1	1	1	5	1799.604	12.467	1798.928	3.732	1950.241	0.107	1946.783	-0.539	1981.731	1.853									1825.868	7.323	1589.655	91.288	1389.087	20.032	1596.307	179.757	1595.45	5.436
	1795.952	2.102	34.25	1791.972825	3	1	1	0	5	1796.164	8.35	1795.829	3.732	1953.138	-0.055	1950.162	-0.022	1984.596	1.547									1822.865	6.02	1582.536	52.948	1382.563	18.2	1589.708	150.082	1589.123	5.224
	1792.753	2.102	34.75	1788.905275	2	1	0	0	3	1792.917	12.698	1792.578	3.732	1955.557	-0.359	1953.147	-0.972	1987.409	1.139									1819.868	6.652	1575.908	50.566	1369.824	19.674	1584.113	165.861	1582.845	4.452
	1789.04	2.22	35.25	1785.837725	2	2	2	1	7	1789.971	8.912	1789.347	4.155	1958.425	-0.432	1955.475	-0.971	1990.435	0.929									1815.715	4.28	1569.822	158.089	1363.267	18.857	1577.625	159.508	1577.028	4.11
	1785.569	2.241	35.75	1782.770175	1	3	0	0	4	1786.229	9.318	1786.248	8.93	1961.322	1.106	1958.371	-0.177	1993.464	0.757									1812.069	4.931	1563.049	59.503	1350.828	19.766	1571.293	168.816	1570.086	3.727
	1782.337	2.069	36.25	1779.702625	2	2	0	0	4	1783.283	4.333	1782.461	13.281	1964.242	1.947	1961.328	-0.144	1996.759	1.341									1809.854	5.149	1556.214	0	1344.337	18.364	1564.437	163.564	1563.881	4.988
	1779.169	2.22	36.75	1776.635075	2	1	1	0	4	1779.409	8.806	1779.209	8.716	1967.247	1.323	1964.225	-0.572											1807.453	4.945	1549.938	105.495	1337.513	17.791	1558.362	168.74	1557.65	5.605
	1776.481	2.143	37.25	1773.567525	2	2	1	2	7	1776.181	9.104	1776.303	4.082	1970.24	0.732	1967.254	-0.125											1805.972	4.546	1543.556	78.685	1332.464	18.408	1551.802	168.5	1551.611	4.432
	1773.074	2.075	37.75	1770.499975	4	2	2	1	9	1773.085	9.544	1772.404	9.42	1973.081	0.103	1970.287	-0.553											1803.661	4.324	1538.106	52.123			1545.582	167.629	1544.95	4.332
	1769.058	2.09	38.25	1767.432425	3	2	2	0	7	1769.515	19.54	1769.132	9.42	1975.969	-0.79	1973.103	-0.966											1801.723	4.488	1531.333	28.26			1539.295	164.697	1538.384	4.527
	1765.762	2.22	38.75	1764.364875	1	1	1	0	3	1765.859	13.396	1765.558	8.732	1978.79	-0.42	1975.916	-0.579											1799.737	4.856	1524.755	25.23			1532.868	160.908	1531.93	3.344
	1762.799	2.073	39.25	1761.297325	2	1	1	1	5	1762.095	4.17	1762.155	3.833	1981.686	-0.603	1978.844	-0.57											1797.619	4.596	1518.133	132.211			1526.972	172.74	1525.705	5.602
	1759.566	1.996	39.75	1758.229775	1	2	0	1	4	1759.172	8.992	1759.249	3.833	1984.583	0.09	1981.701	-0.178											1795.771	5.148	1512.292	24.735			1520.786	161.488	1519.335	4.689
	1755.759	2.149	40.25	1755.162225	2	2	1	0	5	1755.69	4.329	1755.996	8.996	1987.347	-0.432	1984.505	2.131											1793.972	4.105	1505.464	29.557			1514.231	171.663	1512.765	4.637
	1752.829	2.087	40.75	1752.094675	1	1	2	0	4	1752.635	9.346	1752.078	9.261	1990.211	-0.027	1987.317	0.207											1790.879	5.28	1498.026	0			1507.854	150.917	1506.544	3.553
	1749.021	2.009	41.25	1749.027125	2	2	3	2	9	1748.679	4.576	1748.827	4.47	1993.353	-0.202	1990.29	0.688											1786.768	5.164	1492.269	25.372			1501.154	170.511	1499.889	4.271
	1745.82	2.159	41.75	1745.959575	3	5	2	0	10	1745.43	9.983	1745.232	9.651	1996.724	0.691	1993.384	0.712													1486.132	0			1494.583	158.283	1494.763	3.884
	1741.804	2.159														1996.694	1.311													1479.371	0			1488.318	175.874	1486.582	4.404
																														1473.536	0			1481.864	166.95	1480.734	3.634
																														1465.478	0			1476.202	177.773	1474.089	4.192
																														1454.718	0			1469.474	163.634	1467.969	4.79
																														1446.136	0			1463.433	156.811	1461.839	4.652
																														1441.005	25.372			1456.303	170.734	1454.759	5.473
																														1434.673	0			1449.943	164.098	1448.331	4.932
																														1427.983	0			1444.148	181.763	1441.564	4.906
																														1420.73	0			1437.364	173.029	1435.715	3.908
																														1416.458	0			1431.161	171.498	1429.559	4.929
																														1409.367	0			1424.868	180.781	1422.977	4.504
																														1402.99	0			1419.391	163.176	1418.064	4.058
																														1396.312	0			1412.674	184.866	1411.073	4.447
																														1389.913	0			1406.588	170.477	1405.172	4.37
																														1383.922	0			1400.245	151.565	1398.07	3.424
																														1376.83	0			1394.126	150.594	1392.322	3.843
																														1371.342	30.253			1387.99	151.814	1386.288	4.97
																														1363.279	24.44			1381.261	147.761	1380.068	5.093
																														1357.137	78.084			1374.913	154.051	1373.38	4.841
																														1351.653	25.301			1362.306	154.626	1360.754	4.94
																														1344.981	0			1343.451	182.712	1340.754	5.029
																														1338.565	25.513			1330.235	160.481	1328.627	4.376
																														1331.959	0
