# Supplementary material for: Links between fish abundance and ocean biogeochemistry as recorded in marine sediments
Source: PLoS One. 2018 Aug 1;13(8):e0199420. doi: 10.1371/journal.pone.0199420 (PMC6070179; doi:10.1371/journal.pone.0199420)
Supplement: S3 File — A zipped archive of the raw input data used at each site. (ZIP) [file pone.0199420.s007.zip › RawInputData/Callao-Table 1.csv]

Location	Callao
Core	106KL		ODP 1228					W7706-40					SO78_173-4			B0405-13																							C0329
Paper	Rein et al. (2005)		Agnihotri et al. (2006)					Higginson and Altabet (2004)					Müller (2014)			Gutiérrez et al. (2009)																							Díaz-Ochoa et al. (2009)
Measurment	SST		Nitrogen					Nitrogen					SST and TOC			Scales				Geochem						N-15		Scales and Bones			Scales						Carbon		Fish Scales						Geochem
Acquisition	Data table provided by authors		Data obtained from NICOPP					Data obtained from NICOPP					Data table provided by authors			Digitized from Figure															Data table provided by authors								Digitized from Figure
Notes																Age model is a linear fit to the data provided by Salvatteci
Values	Time	SST	Depth	Age	Time	N-15	N	Depth	Age	Time	N-15	N	Depth	TOC	SST	Depth	Time	Anchovy	Hake	Depth	Time	N	TOC	Calcite	Quartz	N-15	Time	Depth	Time	Anchovy Scales	Depth	Midpoint Time	Anchovy	Hake	Sardine	Jack Mackerel	Midpoint Time	TOC	Depth	Anchovy	Hake	Sardine	Other Species	All Species	Depth	P_fish	Depth	TOC	N
Units	Year	ºC	m	ka	year	‰	%	m	ka	year	‰	%	m	%	°C	cm	year	# g^-1	# g^-1	cm	year	%	%	%	%	‰	year	cm	year	# g^-1	Cm	year	# g^-1	# g^-1	# g^-1	# g^-1	year	%	cm	# g^-1	# g^-1	# g^-1	# g^-1	# g^-1	cm	ppm	cm	%	%
	1960	21.3275206690107	0.02	0.8618484	1088.1516	5.421555	1.131894	0.02	0.34262	1607.38	7.013933	0.988046	0.25	10.98	22.2	0.275	2002.3381825	4.84192594541336	1.21048148635334	0.55	2000.876365	1.78881943225861	14.983360824585	12	4	7.096	2000.243	0.87469440000001	1999.15038697792	9.4091874415143	0.28	2002.7	4.84	1.45	0	0.00	2000.8	15.0	0.41	4.7	0.0	4.6	4.7	13.9	0.425	830.805	0.437	14.208	1.553
	1896	21.5588235294118	0.04	0.8619996	1088.0004	5.449777	1.331978	0.03	0.35608	1593.92	6.83361	1.045415	0.3	6.55	21.6	0.825	1999.4145475	4.54739510405813	0.484192594541336	1.75	1994.497525	1.70558214187622	14.8135694885254	13	5	6.678	1992.159	1.72510240000003	1994.62987317232	2.27657643573735	0.83	1999.0	4.55	2.25	0.2756	0.2756	1992.0	14.8	1.41	17.0	0.0	1.6	14.2	32.8	1.423	1919.702	3.466	15.913	1.828
	1778	21.6400348978204	0.06	0.8635836	1086.4164	5.599251	1.21744	0.04	0.36954	1580.46	6.830659	0.974087	0.35	6.85	22.1	1.425	1996.2251275	1.25055913559053	0.605240743176669	3	1987.8529	1.7530505657196	14.1575694656372	12	4.5	6.517	1984.3	2.74366800000001	1989.2154840124	1.16235534036659	1.43	1994.6	1.26	1.53	0.6948	0.00	1983.1	14.2	2.36	19.0	0.1	2.4	12.2	33.7	3.398	807.839	6.548	9.912	1.441
	1659	21.747247413817	0.08	0.8666004	1083.3996	5.619786	1.192441	0.05	0.383	1567	7.071795	1.087671	0.4	7.18	21.6	2.075	1992.7699225	0.759388927585719	0.242096297270668	4.15	1981.739845	1.88877391815186	14.2728153991699	11	5.5	6.305	1978.784	3.61081480000001	1984.60599176764	0.833484694153828	2.08	1989.5	0.76	0.25	0.7594	0.2531	1976.0	14.3	3.38	12.0	0.1	0.0	7.1	19.2	4.396	2241.359	10.478	9.297	1.524
	1541	21.7993130520118	0.1	0.87105	1078.95	5.277041	1.138332	0.06	0.39646	1553.54	8.044571	1.078887	0.45	6.77	21.7	2.7	1989.44761	0.921274897806642	1.69467408089467	4.9	1977.75307	1.84159660339355	14.3835139846802	12	4	7.57	1968.279	4.29826000000003	1980.951739318	0.629032410064462	2.70	1985.0	0.92	1.84	0.3948	0.00	1971.4	14.4	4.41	36.5	3.8	0.1	5.4	45.8	5.416	2714.886	14.439	12.548	1.892
	1423	21.8289391866683	0.12	0.8769324	1073.0676	5.205609	1.201047	0.07	0.40992	1540.08	7.685796	0.826151	0.5	9.18	21.7	3.3	1986.25819	0.398653046274032	0.726288891812003	5.525	1974.4307575	1.83160126209259	13.9348229980469	17	4	6.4	1961.898	5.06901440000001	1976.85464015392	0.366407873661994	3.30	1981.1	0.40	0.80	0.00	0.00	1968.9	13.9	5.37	8.4	1.7	0.1	0.2	10.3	9.459	1191.638	18.471	8.195	1.59
	1381	21.7615315467161	0.14	0.8842476	1065.7524	5.425821	1.232969	0.08	0.42338	1526.62	7.312541	1.014905	0.55	6.82	21.8	3.875	1983.2016625	0	0.242096297270668	6.475	1969.3808425	1.467749	14.32678	16	4	6.339	1955.211	5.58926400000001	1974.0891493552	0.420347001672443	3.88	1977.6	0.23	0.23	0.00	0.00	1966.2	14.3	6.38	30.0	6.0	0.0	0.1	36.2	15.509	1709.105	19.44	6.678	1.467
	1339	21.5096833656112	0.16	0.8929956	1057.0044	5.280633	1.254141	0.09	0.43684	1513.16	7.491492	1.134699	0.6	9.44	21.3	4.425	1980.2780275	0.283125337597118	0.242096297270668	7.55	1963.666465	1.928631067276	14.4844031524658	16.5	5	6.079	1952.602	6.10932120000001	1971.32468129716	0.516153228077755	4.43	1974.4	0.28	0.85	0.00	0.00	1962.8	14.5	7.42	25.9	6.0	0.0	2.3	34.2	19.483	547.401	25.427	7.504	1.604
	1298	21.919695968275	0.18	0.9031764	1046.8236	5.329326	1.206445	0.1	0.4503	1499.7	7.377326	1.243507	0.65	7.49	22.4	4.9	1977.75307	0.859073937875003	0.605240743176669	8.825	1956.8889475	1.81232559680939	13.8128313446045	13	3.5	6.506	1947.956	6.45083119999998	1969.50931659016	0.949132126529425	4.90	1971.4	0.86	1.43	0.00	0.00	1958.7	13.8	8.38	6.4	0.1	6.5	8.7	21.7	23.433	1448.665	28.443	8.894	1.705
	1268	21.623339658444	0.2	0.91479	1035.21	5.347296	1.286038	0.11	0.46376	1486.24	6.960284	0.97183	0.7	7.99	21.8	5.3125	1975.56034375	0.613336251516797	0	9.925	1951.0416775	1.79422998428345	13.6025738143921	13	4.5	6.216	1943.007	6.70749280000001	1968.14498052304	1.16821218654218	5.31	1969.5	0.61	0.00	0.00	0.367	1955.1	13.6	9.44	14.6	0.1	0.0	5.7	20.4	31.498	327.417	30.454	8.147	1.649
	1256		0.22	0.9278364	1022.1636	5.595136	1.432675	0.12	0.47722	1472.78	6.020054	0.999004	0.75	7.09	21.5	5.7375	1973.30117125	1.76311145770772	0.484192594541336	10.475	1948.1180425	1.37925350666046	12.1487618255615	16	4.5	6.325	1935.491	6.95261040000003	1966.84200889672	1.54084231218395	5.74	1968.4	1.76	0.54	0.00	0.5425	1953.3	12.1	10.37	8.0	4.9	0.0	6.6	19.6	34.458	1354.172	35.388	5.99	1.459
	1184		0.24	0.9423156	1007.6844	5.599264	1.217259	0.13	0.49068	1459.32	5.533661	0.780568	0.8	8.65	21.1	6.2125	1970.77621375	1.87766653766013	1.21048148635334	11.275	1943.8654825	1.39646649360657	11.5067453765869	20.5	3.5	6.618	1929.976	7.287194	1965.0634628542	2.06720264664935	6.21	1967.0	1.88	1.48	0.2347	0.2347	1950.7	11.5	11.38	6.9	0.0	0.0	7.2	14.1	39.467	1894.604	40.848	9.053	1.729
	1128		0.26	0.9582276	991.7724	5.460453	0.980919	0.15	0.5176	1432.4	5.514246	0.792227	0.85	8.21	21.5	6.7375	1967.98547125	2.37988439038022	0.968385189082671	12.025	1939.8787075	1.60222268104553	13.984370803833	20	4	7.178	1925.33	7.6340912	1963.21946140816	1.94488488656849	6.74	1965.3	2.38	1.12	0.00	0.00	1948.0	14.0	12.38	0.2	0.1	0.0	5.5	5.8	43.475	2232.543	45.358	7.077	1.623
	1079		0.28	0.9755724	974.4276	5.213821	1.249839	0.16	0.53106	1418.94	5.618818	0.802348	0.9	6.54	21.5	7.275	1965.1282825	4.66439652967003	2.54201112134201	12.5	1937.35375	1.5811859369278	13.8142816925049	23	3.5	6.615	1919.512	8.10277760000002	1960.72806511168	6.31131455676053	7.28	1963.6	4.66	1.66	0.3162	0.3162	1946.2	13.8	13.37	3.9	0.1	0.0	0.1	4.2	44.537	1776.579	47.352	7.664	1.645
	1053		0.3	0.99435	955.65	5.069959	1.364748	0.17	0.54452	1405.48	5.802665	0.882102	0.95	5.43	21.8	7.825	1962.2046475	1.57723864744265	0	13.4	1932.56962	1.55418050289154	13.3657305145264	23	3	6.337	1913.126	8.38368160000005	1959.23486371888	6.92329633649387	7.83	1961.9	1.58	0.00	0.00	0.2253	1941.4	13.4	14.37	12.0	1.6	0.0	4.7	18.3			50.421	7.077	1.58
	1019		0.32	1.0145604	935.4396	5.218468	1.426727	0.18	0.55798	1392.02	5.662403	0.876193	1	4.72	22.1	8.4625	1958.81588875	4.88520257882193	3.99458890496602	14.325	1927.6525975	1.273	11.439	24.5	2	6.549	1908.48	9.00821200000001	1955.9150474716	8.62199918118077	8.46	1959.8	4.89	2.99	0.00	0.00	1935.0	11.4	15.42	25.5	0.0	0.0	4.9	30.5
	990		0.34	1.0362036	913.7964	5.300122	1.428865	0.19	0.57144	1378.56	5.512041	0.778026	1.06	9.38	22.5	9.18750000000001	1954.96200625	6.12494699221525	2.05781852680068	15.725	1920.2106175	1.45866334438324	12.06035987854	21.5	2.5	6.614	1902.397	9.28930839999998	1954.42082333812	9.52150422360982	9.19	1957.5	6.12	1.83	0.00	0.00	1930.7	12.1	16.39	13.3	5.2	0.0	8.4	26.9
	911		0.36	1.0592796	890.7204	5.333761	1.391441	0.2	0.5849	1365.1	5.713828	0.911195	1.11	9.24	22.4	9.92500000000001	1951.0416775	8.2194023645525	2.29991482407134	17.1	1912.90153	1.24906706809998	10.3713763046265	18.5	5.5	6.583	1895.975	9.778774	1951.8189710482	10.7566467606864	9.93	1955.1	8.22	2.65	0.00	0.00	1919.0	10.4	17.39	3.1	0.2	0.0	1.1	4.3
	843		0.38	1.0837884	866.2116	5.809912	1.326992	0.21	0.59836	1351.64	5.777706	0.89722	1.15	7.24	22.5	10.475	1948.1180425	12.8514506844461	0	17.675	1909.8450025	1.3447699546814	11.59176902771	10	4.5	7.174	1892.501	10.268432	1949.2160960176	9.79711392040241	10.48	1953.3	9.67	0.00	0.00	0.00	1916.4	11.6	18.40	1.1	0.2	0.1	1.1	2.5
	795		0.4	1.10973	840.27	5.214511	1.213451	0.22	0.61182	1338.18	5.852829	0.850802	1.2	8.14	22.2	10.9625	1945.52663875	7.97263519476235	0.605240743176669	18.625	1904.7950875	1.21115052700043	10.1835556793213	16	4	6.636	1887.548	10.549336	1947.7228946248	8.81886126752658	10.96	1951.8	7.97	1.63	0.00	0.00	1913.6	10.2	19.41	3.3	0.2	0.0	0.2	3.8
	699	22.7205945932199	0.42	1.1371044	812.8956	5.246943	1.473436	0.23	0.62528	1324.72	6.545739	0.946402	1.25	8.65	22	11.5875	1942.20432625	5.21850342479531	1.33152963498867	20.2	1896.42286	1.16454982757568	9.56115196228027	21	3.5	6.495	1879.387	10.7929144	1946.42810492392	8.97818028918695	11.59	1949.7	5.22	2.13	0.00	0.00	1905.3	9.6	20.44	0.2	3.0	0.0	0.1	3.4
	649	23.0674462556107	0.44	1.1659116	784.0884	5.50397	1.456907	0.24	0.63874	1311.26	5.537813	0.85944	1.3	9.27	22.7	12.025	1939.8787075	2.42907748774348	3.14725186451868	21.5	1889.51245	1.14397132396698	9.66475242614746	13	3	6.805	1876.48	11.2475556	1944.01136869708	9.89407466907185	12.03	1948.0	2.43	2.88	0.00	0.00	1898.4	9.7	21.41	0.3	0.1	0.0	0.1	0.5
	604	22.9329523278506	0.46	1.1961516	753.8484	5.68311	1.534386	0.25	0.6522	1297.8	5.390797	0.806566	1.34	9.59	22.3	12.5	1937.35375	2.32911796627959	1.69467408089467	22.55	1883.930965	1.17695438861847	9.84079654693604	16	4.5	7.612	1868.964	11.59503	1942.164299029	5.94104759815348	12.50	1946.2	2.33	1.36	0.00	0.00	1891.7	9.8	22.43	3.8	0.2	0.1	1.1	5.1
	558	22.7575647542968	0.48	1.2278244	722.1756	5.279536	1.284833	0.26	0.66566	1284.34	5.420127	0.715917	1.39	7.11	22.9	13.125	1934.0314375	5.55756668949076	1.33152963498867	24.1	1875.69163	1.18008708953857	10.148261680603	15.5	3	7.301	1864.318	12.4113832	1937.82481032376	5.45560519955358	13.13	1943.8	5.56	1.69	0.00	0.00	1884.3	10.1	23.38	0.3	0.1	0.0	0.9	1.3
	512	22.7488986007824	0.5	1.26093	689.07	5.443176	1.383936	0.27	0.67912	1270.88	5.19832	0.735369	1.44	8.28	22.8	13.675	1931.1078025	5.49244904731116	2.29991482407134	25.375	1868.9141125	1.17405390739441	8.83890716552734	21.5	4	7.457	1857.672	13.1838692	1933.71850649356	6.62035604196154	13.68	1939.1	5.75	2.48	0.00	0.00	1872.4	8.8	24.43	5.8	15.5	0.0	5.8	27.2
	466	23.0487497275247	0.52	1.2954684	654.5316	5.908831	1.401446	0.28	0.69258	1257.42	5.289377	0.786036	1.49	8.91	22.8	14.325	1927.6525975	6.79718139208621	2.05781852680068	25.875	1866.2562625	1.09772825241089	9.3898738861084	5	2.5	7.561	1850.719	13.5704008	1931.66382046744	7.16349697476459	14.33	1935.0	7.36	2.27	0.2385	0.00	1869.5	9.4	25.40	0.2	0.0	0.0	0.8	1.1
	420	22.5446247464503	0.54	1.3314396	618.5604	6.134437	1.144242	0.29	0.70604	1243.96	5.854519	0.734399	1.55	8.33	22.4	15.0416666666667	1923.8430125	10.1186651324587	3.38934816178935	26.35	1863.731305	0.994166851043701	7.97101623535156	14	1.5	6.457	1844.64	13.9623196	1929.58049770228	7.65811909187309	15.04	1933.5	9.67	3.77	0.00	0.00	1865.6	8.0	26.41	1.0	0.0	0.0	0.1	1.1
	370	22.8505110428132	0.56	1.3688436	581.1564	6.205386	1.194546	0.3	0.7195	1230.5	6.088138	0.72307	1.6	7.9	22.4	15.725	1920.2106175	8.4984790253668	3.14725186451868	26.825	1861.2063475	0.824971437454224	5.49046562194824	33.5	2	6.906	1835.65	14.9468304	1924.34713364272	8.7125866164874	15.73	1932.3	9.43	3.77	0.00	0.00	1859.3	5.5	27.36	1.0	0.9	0.0	1.2	3.1
	309	22.2282301566915	0.58	1.4076804	542.3196	6.488872	1.052264	0.31	0.73296	1217.04	5.021608	0.837633	1.67	11.34	22.6	16.4083333333333	1916.5782225	4.2391084879583	1.57362593225934	27.3	1858.68139	0.593630909919739	4.5515279006958	21.5	1.5	6.187	1826.66	16.28478	1917.234994954	8.79964789455206	16.41	1926.3	3.63	2.27	0.00	0.328	1859.3	4.6	28.40	0.2	0.1	0.1	0.2	0.6
	238	22.0974618796335	0.6	1.44795	502.05	6.034328	0.94755	0.32	0.74642	1203.58	5.226992	0.835198	1.7	8.21	23.3					27.8	1856.02354	0.665892899036407	5.589013671875	20	1	5.328	1814.759	16.9791516	1913.54392383988	8.16951211829135	17.10	1919.0	3.89	1.94	0.2286	0.4572	1855.5	5.6	29.38	2.8	0.0	0.1	3.5	6.4
	189	22.0836397058824	0.62	1.4896524	460.3476	5.739828	1.194965	0.33	0.75988	1190.12	5.803814	0.876998	1.76	8.58	22.9					28.125	1854.2959375	0.693914890289307	6.15451148986816	8	1	4.558	1795.649	17.5771308	1910.36524580644	5.1623440463808	17.68	1916.4	3.69	1.65	0.2546	0.592	1855.5	6.2	30.35	0.3	0.1	0.0	0.1	0.5
	129	21.8182917002417	0.64	1.5327876	417.2124	5.800785	1.15238	0.34	0.77334	1176.66	5.562562	0.862201	1.83	8.07	22.1					28.575	1851.9038725	0.4318266	4.236676	6	1.5	4.734	1775.325	18.529126	1905.3047249218	6.49025783547529	18.26	1915.0	2.45	3.29	0.3776	0.7552	1853.2	4.2	31.38	0.1	0.1	0.0	0.2	0.5
	68	21.8953818369453	0.66	1.5773556	372.6444	5.631028	1.127232	0.35	0.7868	1163.2	5.953035	0.791748	1.87	10.44	22.9					29.275	1848.1828825	1.075027	10.05833	10	3	5.138	1732.454	19.365104	1900.8609166672	2.56892436070704	18.99	1912.1	5.31	2.19	0.693	0.693	1848.6	10.1	32.42	1.1	1.1	0.0	0.1	2.3
	-88	21.5683386959272	0.68	1.6233564	326.6436	5.655838	1.236294	0.37	0.81372	1136.28	5.790573	0.972547	1.92	10.02	21.9					29.875	1844.9934625	0.9810237	8.124626	14.5	3	5.033	1716.552	20.1874216	1896.48972300088	0.572454353453537	19.78	1907.6	7.45	2.20	0.733	0.733	1844.9	8.1	33.42	10.7	1.6	0.1	1.6	13.9
	-251	21.8317341765251	0.7	1.67079	279.21	5.988919	1.22092	0.38	0.82718	1122.82	5.773127	0.954133	1.96	8.65	22.1					30.65	1840.873795	1.155731	9.87714	12	3	4.982	1699.099	21.3889596	1890.10270745428	0.0671688830678945	20.63	1903.0	1.75	0.12	0.00	0.00	1840.8	9.9	34.41	0.1	0.0	0.1	0.1	0.3
	-411	21.8924073461781	0.72	1.7196564	230.3436	5.998445	1.221222	0.39	0.84064	1109.36	5.905941	1.045098	2.01	7.09	22.2					31.475	1836.4883425	1.228507	10.40121	11	4.5	4.741	1678.249	22.2051204	1885.76424148972	0.287031947218889	21.28	1898.4	0.00	0.00	0.2622	0.2622	1832.6	10.4	35.41	11.2	0.1	0.0	1.1	12.4
	-574	21.9573274396464	0.74	1.7699556	180.0444	5.365436	0.913648	0.4	0.8541	1095.9	6.04334	1.061666	2.05	7.12	22.2					32.4	1831.57132	0.8193139	6.969557	8.5	3	4.189	1660.571	22.72537	1882.998750691	0.303531952683704	21.73	1895.0	0.00	0.31	0.3144	0.9432	1830.3	7.0	36.43	9.8	0.1	0.0	1.2	11.2
	-734	21.5211736237145	0.76	1.8216876	128.3124	5.498594	1.210819	0.41	0.86756	1082.44	5.792693	1.062284	2.1	7.02	22.9					33.35	1826.521405	1.102181	9.414773	3	12	4.72	1641.159	23.9777016	1876.34173160488	0.896015377119606	22.25	1892.9	0.00	0.37	0.00	0.614			37.38	11.5	1.5	0.0	4.3	17.3
	-916	21.1927412940485	0.78	1.8748524	75.1476	5.53368	1.150322	0.42	0.88102	1068.98	6.407926	0.832189	2.14	6.12	22.5					34.325	1821.3385975	0.9351134	8.238818	0	6.5	5.293	1622.611	24.550404	1873.2974174572	0.409323750723515	22.85	1890.6	0.27	0.27	0.273	3.2433			38.40	9.1	0.1	0.1	1.2	10.4
	-1120	20.916357423669	0.8	1.92945	20.55	5.141364	1.199012	0.43	0.89448	1055.52	5.767365	0.868492	2.16	4.47	20.8					35.5	1815.09265	0.9725152	8.580945	0	10	5.146	1608.367	24.8784955	1871.55338147065	0.237946852744911	23.47	1887.8	0.00	0.82	0.8183	0.00			39.40	5.8	0.1	0.1	1.1	7.1
	-1328	21.0473843105807	0.82	1.9854804	-35.4803999999999	5.180386	1.126819	0.44	0.90794	1042.06	5.571656	0.944512	2.23	7.27	22					36.4	1810.30852	0.9982653	8.828203	0	10	4.868	1595.033	25.2564225	1869.54443491675	0.118561173069408	24.10	1885.4	0.86	0.00	0.00	1.276			40.91	7.8	4.3	0.1	9.5	21.7
	-1528	21.5822122571002	0.84	2.0429436	-92.9436000000001	5.663886	1.303948	0.45	0.9214	1028.6	5.438441	0.894213	2.3	2.45	21.8					37	1807.1191	1.027727	9.227203	0	9	5.225	1577.053	25.7343945	1867.00367915635	0.00180189437169945	24.73	1879.5	0.27	0.00	0.00	1.614			42.43	5.1	5.1	1.8	0.2	12.2
	-1664	21.4881711375757	0.86	2.1018396	-151.8396	6.180735	1.279221	0.46	0.93486	1015.14	5.779312	0.868588								38.1	1801.27183	1.034923	9.477113	0	7	5.016	1557.723	26.13392	1864.879921456	0.272128217924065	25.38	1872.4	0.20	0.20	0.00	0.00			43.39	24.1	0.1	0.1	1.7	26.0
	-1800	21.6395939086294	0.88	2.1621684	-212.1684	5.618459	1.097532	0.47	0.94832	1001.68	5.516519	1.064128								39.425	1794.2285275	1.053268	9.626554	0	9	4.809	1540.91	26.342986	1863.7685893198	0.586072764223634	25.88	1869.5	0.42	0.42	0.8342	0.4171			44.38	18.6	7.3	0.0	9.5	35.5
	-2006	21.662899072068	0.9	2.22393	-273.93	5.706283	1.175478	0.48	0.96178	988.22	5.454278	1.046414								40.25	1789.843075	1.050345	9.393683	0	7.5	4.228	1522.368	26.8021645	1861.32773416735	0.521117654429048	26.35	1865.6	0.00	0.00	0.00	0.00			45.39	13.0	1.9	7.5	5.8	28.1
	-2294	21.4338146811071	0.92	2.2871244	-337.1244	5.839533	1.158665	0.49	0.97524	974.76	5.255325	1.123082								41.2	1784.79316	0.9873292	8.782066	0	7	4.04	1504.081	27.1174465	1859.65178963995	1.85086359387083	27.13	1859.3	0.00	0.00	0.00	0.325			46.40	1.7	6.4	0.0	0.2	8.4
	-2510	21.8533436835145	0.94	2.3517516	-401.7516	6.306805	1.30713	0.5	0.9887	961.3	5.573658	0.941286								42.3	1778.94589	0.9585789	8.826816	1	3	5.051	1485.538	27.701354	1856.5479125422	3.32344180595352	27.93	1855.5	0.00	0.00	0.00	0.00			47.38	0.3	5.1	0.0	5.2	10.7
	-2750	21.8676470588235	0.96	2.4178116	-467.8116	5.890829	1.29294	0.51	1.00216	947.84	6.667733	0.889536								43.5	1772.56705	0.9050377	8.010351	1	6	6.514	1469.861	28.2635695	1853.55934360885	2.02693141039096	28.58	1853.2	0.48	0.00	0.00	0.00			48.40	5.9	1.2	0.0	1.2	8.4
	-3612	21.9621848739496	0.98	2.4853044	-535.3044	6.074814	1.283622	0.53	1.02908	920.92	6.372844	0.848066								44.6	1766.71978	1.001204	8.969802	1	13.5	5.215	1455.657	28.5350935	1852.11600348205	2.40516553337483	29.28	1848.6	0.64	0.00	0.00	0.00			49.39	5.4	0.0	0.0	0.2	5.7
	-5850	21.5303827601328	1	2.55423	-604.23	5.981739	1.286017	0.54	1.04254	907.46	5.733462	1.005797								46.15	1758.480445	1.064365	9.521032	0.5	9	4.565	1438.584	28.9317205	1850.00765333815	0.239560582228189	29.88	1844.9	0.51	0.00	0.00	0.00			50.37	0.3	0.1	0.1	0.2	0.7
	-6445	20.9533067464274	1.02	2.6245884	-674.5884	5.902119	1.312614	0.55	1.056	894	5.579725	0.889996								47.8	1749.70954	1.191995	10.54452	1.5	7.5	5.039	1420.604	29.6058555	1846.42415391865	0.208008174753088	30.38	1843.4	2.60	0.36	0.00	0.357			51.38	0.2	0.0	-0.0	0.2	0.4
	-6951	21.5625336604632	1.04	2.6963796	-746.3796	5.637703	1.302507	0.56	1.06946	880.54	6.062324	0.871856								48.875	1743.9951625	0.9264873	8.629868	0.5	8	4.703	1404.364	30.0782175	1843.91321923525	0.0738573636598945	30.93	1838.2	0.64	0.96	0.00	0.00
	-6990	21.6514096762966	1.06	2.7696036	-819.6036	5.557363	1.21179	0.57	1.08292	867.08	6.163365	0.924086								49.95	1738.280785	1.076321	9.98897	0.5	10	4.539	1386.645	31.002091	1839.0021848713	0.040792012828057	31.48	1832.6249	2.78	0.37	0.00	0.00
	-7032	21.7941176470588	1.08	2.8442604	-894.2604	5.694214	1.260287	0.58	1.09638	853.62	5.900322	0.893913								51.175	1731.7690525	1.03089	9.913849	0.5	6	4.871	1371.837	32.1483075	1832.90924182225	0.0416254023722633	32.08	1830.283	0.00	0.00	0.00	0.00
	-7075	22.4231671853477	1.1	2.92035	-970.35	5.793309	1.257307	0.59	1.10984	840.16	5.721433	0.895668								52.071643225	1727.00276610887	1.14495	10.49566	0	6	6.163	1365.754	32.8632085	1829.10904257655	0.0228323472926469
	-7118	22.0898602534937	1.12	2.9978724	-1047.8724	6.096919	1.304309	0.6	1.1233	826.7	5.783034	0.976264								52.588810755	1724.25365866965	0.9884539	8.992081	0	7	6.305	1353.509	33.599521	1825.1950262203	0.0156718057547085
	-7160	21.8214929558657	1.14	3.0768276	-1126.8276	5.9903	1.248412	0.61	1.13676	813.24	6.05977	0.909473								53.151714185	1721.2614329068	0.9841111	8.612897	0	7.75	5.68	1340.743	34.330504	1821.3093398872	0.0168172547349004
	-7245	22.3625692429438	1.16	3.1572156	-1207.2156	6.189916	1.219485	0.62	1.15022	799.78	5.906621	0.968634								53.619627655	1718.77414527432	1.063255	9.314073	0	8.5	5.785	1326.237	35.501311	1815.0856811173	0.0021005084481863
	-7333	21.8316864803664	1.18	3.2390364	-1289.0364	6.333691	1.12246	0.63	1.16368	786.32	5.918978	0.929194								54.4780554	1714.21100091022	1.009271	8.996635	0	8.5	6.473	1318.158	36.4661375	1809.95695289125	-0.0012475848513664
	-7491	21.9440350654301	1.2	3.32229	-1372.29	5.799942	1.004521	0.64	1.17714	772.86	5.974766	0.757638								55.389255345	1709.36733536258	0.9908525	8.814477	0	8.75	6.629	1310.642	37.811322	1802.8063556446	-0.00151200784699804
	-7531	22.1988992780211	1.22	3.4069764	-1456.9764	6.543612	0.975853	0.65	1.1906	759.4	5.352762	0.744032								55.860686965	1706.86134630015	0.8494611	7.539937	0	9			38.9693195	1796.65078833385	-0.00139412564894799
	-7555	21.3736642364926	1.24	3.4930956	-1543.0956	5.484218	1.142112	0.66	1.20406	745.94	5.467625	0.706219								56.391927075	1704.03743324742	0.8644058	7.686272	0	9.5			40.227362	1789.9634118166	-0.00142765870989915
	-7580	21.8000779423227	1.26	3.5806476	-1630.6476	5.627504	1.24609	0.67	1.21752	732.48	5.366353	0.717053								56.905576455	1701.30702723816	0.8884664	7.780291	0	9.25			41.3606755	1783.93905724465	-0.00165640644702395
	-7610	22.2193316125526	1.28	3.6696324	-1719.6324	5.92083	1.212568	0.68	1.23098	719.02	5.401877	0.697025								57.489588765	1698.20259300189	0.8341256	7.486329	0	9			42.096988	1780.0250408884	-0.00210266885613546
	-7790	21.958897173893	1.3	3.76005	-1810.05	5.899366	1.282636	0.69	1.24444	705.56	5.984478	0.664224								58.101746245	1694.94854748545	0.8378454	7.523003	0	9			43.555775	1772.2705668325	0.0323425422362519
	-7870	22.1827900788748	1.32	3.8519004	-1901.9004	6.456013	1.036426	0.7	1.2579	692.1	6.613149	0.886512								58.77019406	1691.39527943526	0.8372033	7.612254	0	6			44.3925065	1767.82275319795	0.0255469802573803
	-7950	21.9951134058639	1.34	3.9451836	-1995.1836	5.51024	0.981931	0.71	1.27136	678.64	6.256387	0.869489								59.61103106	1686.92564219436	0.7687969	6.858224	0	2			45.294688	1763.0270269984	0.0298428250056852
	-8204	22.1405055390857	1.36	4.0398996	-2089.8996	6.385451	1.014675	0.72	1.28482	665.18	6.506646	0.875444								60.40261401	1682.71782470704	0.8800501	7.866869	0	7			46.3565675	1757.38239414025	-0.00594054358421967
	-8238	22.219160299681	1.38	4.1360484	-2186.0484	5.394718	1.046164	0.73	1.29828	651.72	6.098264	0.907887								61.20123325	1678.47260441297	1.055442	9.45612	0	7			47.1774975	1753.01857653925	0.0284776889431197
	-8257	21.9812834224599	1.4	4.23363	-2283.63	5.516383	1.104203	0.74	1.31174	638.26	5.837105	0.857424								61.77469113	1675.42427436026	1.168003	10.62972	0	7			48.6856525	1745.00167700575	0.225309074478226
	-8378	22.2138480392157	1.42	4.3326444	-2382.6444	5.703418	1.058366	0.75	1.3252	624.8	5.47523	1.085341								62.49239302	1671.60918642359	1.051947	9.547767	0	7.5			49.919011	1738.4455132273	0.302466680148344
	-8496	22.269951292619	1.44	4.4330916	-2483.0916	6.515159	0.997926	0.76	1.33866	611.34	5.910422	0.991724								63.54360419	1666.02126320722	1.098477	9.962869	0	8			50.633912	1734.6453139816	0.394817961053176
	-8614	22.3190261750633	1.46	4.5349716	-2584.9716	6.800455	0.936813	0.77	1.35212	597.88	5.736599	0.874146								64.2881869	1662.06328489567	1.18585	10.83347	0	8.5			51.4489515	1730.31280851145	0.265162469646397
	-8735	21.8491914694165	1.48	4.6382844	-2688.2844	6.270284	0.965381	0.78	1.36558	584.42	5.980016	0.959461								64.759013845	1659.56051010413	1.207482	11.24366	0	8			52.304383	1725.7655912869	0.300176409427367
	-8853	21.811390461568	1.5	4.74303	-2793.03	5.357226	1.092112	0.79	1.37904	570.96	6.617998	0.99413								65.397227605	1656.1679572201	1.224506	11.49766	0	7.5			53.7602715	1718.02652478745	0.171621358500758
	-9007	21.7627995642702	1.52	4.8492084	-2899.2084	5.658533	1.291653	0.8	1.3925	557.5	6.496265	0.891366								66.278688205	1651.48237710868	1.146522	10.507	0	9			55.577818	1708.3649928574	0.10967065879336
	-9127	21.2410008779631	1.54	4.9568196	-3006.8196	5.81609	1.312228	0.81	1.40596	544.04	5.93159	0.98751								67.30774605	1646.01221432201	1.065847	9.41486	5.5	6.25			56.224277	1704.9286107511	0.0729736373090063
	-9246	22.2282301566915	1.56	5.0658636	-3115.8636	5.376135	1.220736	0.82	1.41942	530.58	6.96716	0.952087								68.35989173	1640.41932353084	0.8385469	7.950739	5.5	6.25			57.1294505	1700.11697997715	0.0674144296073119
	-9364	22.1462000858738	1.58	5.1763404	-3226.3404	5.189071	1.104585	0.84	1.44634	503.66	6.933646	0.884155								69.181983605	1636.0493297509	0.8467824	8.5154	5.5	6.25			58.0564095	1695.18954402085	0.112791153282154
	-9508	21.1229457840577	1.6	5.28825	-3338.25	5.561392	0.948224	0.85	1.4598	490.2	8.165552	0.628723								69.89275913	1632.27106029266	0.8694276	8.598602	5.5	6.25			58.5448535	1692.59312225005	0.056002053099842
	-9627	21.7057442695388	1.62	5.4015924	-3451.5924	6.095837	1.001001	0.86	1.47326	476.74	7.303528	0.706227								70.81709716	1627.35755662659	0.9234329	8.6815	11	4.5			59.131753	1689.4733405779	0.211336617770831
	-9747	21.8842279061958	1.64	5.5163676	-3566.3676	6.001586	0.96313	0.87	1.48672	463.28	7.369192	0.750941								71.785961725	1622.20736325842	0.9007485	8.649296	10.5	5			59.740625	1686.2367596875	0.0685234915952121
	-9865	21.5256466222853	1.66	5.6325756	-3682.5756	5.455327	0.889417	0.88	1.50018	449.82	5.867246	0.933244								72.76719474	1616.99142292058	1.089387	10.07469	10.5	5			60.1590375	1684.01260436125	0.391181097688959
	-9986	21.0259408111071	1.68	5.7502164	-3800.2164	4.743648	1.035715	0.89	1.51364	436.36	5.922065	0.84811								74.16483339	1609.56199514878	1.047004	9.65435	10	5.5			60.6803935	1681.24123227205	0.0591252723857428
	-10146	21.1254794140751	1.7	5.86929	-3919.29	4.804428	1.025252	0.9	1.5271	422.9	6.99398	0.772396								75.39508524	1603.02234538973	1.051471	10.03562	12.75	6.25			61.2238155	1678.35256394665	0.497274865288565
	-10362	20.7232277526395	1.72	5.9897964	-4039.7964	5.079232	1.0143	0.91	1.54056	409.44	7.224541	0.684959								76.29221259	1598.25348553534	0.948485	8.53778	12.75	6.25			62.6006965	1671.03347761495	0.481792081281243
	-10573	20.5334562262697	1.74	6.1117356	-4161.7356	4.671095	1.129707	0.92	1.55402	395.98	5.865361	0.788795								77.64779839	1591.04759809828	0.9234666	8.1412	15.5	8			63.684268	1665.2735365924	0.244294557255763
	-10720	20.6921178144088	1.76	6.2351076	-4285.1076	4.395318	1.10534	0.93	1.56748	382.52	5.070265	0.824874								78.647171855	1585.73522857038	0.8849704	8.21865	15	5			64.9583925	1658.50067298775	0.11276627766086
	-10788	20.4405050870216	1.78	6.3599124	-4409.9124	4.759088	1.31538	0.94	1.58094	369.06	4.755461	0.855681																65.9261175	1653.35653720525	0.423526772597079
	-10825	20.0630595445533	1.8	6.48615	-4536.15	5.234355	1.363864	0.95	1.5944	355.6	5.164434	0.792762																67.140776	1646.8997770168	0.542406644779558
	-10998	21.3704547981764	1.82	6.6138204	-4663.8204	5.031935	0.600973	0.96	1.60786	342.14	4.952825	0.833175																68.95505	1637.255640715	0.489272163690284
	-11213	21.2778428583382	1.84	6.7429236	-4792.9236	4.377594	0.656007	1.01	1.67516	274.84	5.229607	0.853047																70.123239	1631.0458984477	0.696511019390353
	-11424	21.5996698055522	1.86	6.8734596	-4923.4596	5.082879	0.687374	1.02	1.68862	261.38	5.305884	0.862898																70.8539415	1627.16170316845	1.01999820741619
	-11639	21.2058823529412	1.88	7.0054284	-5055.4284	4.977782	0.434909	1.03	1.70208	247.92	5.500938	0.847696																71.837468	1621.9335713524	1.83031863917068
	-11850	21.7128168340507	1.9	7.13883	-5188.83	4.884637	0.627601	1.04	1.71554	234.46	5.552274	0.837498																72.946004	1616.0409265372	1.71719812697523
	-11995	22.0047694753577	1.92	7.2736644	-5323.6644	4.589326	0.417997	1.05	1.729	221	5.568447	0.849113																74.6573345	1606.94400699835	1.98833437017367
	-12137	21.2883304265102	1.94	7.4099316	-5459.9316	5.505655	0.54105	1.06	1.74246	207.54	5.247222	0.822251																76.259644	1598.4266103892	1.63210928886718
	-12283	22.3203246149075	1.96	7.5476316	-5597.6316	5.443071	0.347197	1.07	1.75592	194.08	6.544885	0.877067																77.224377	1593.2983791811	1.63596062072675
	-12425	21.7168312580507	1.98	7.6867644	-5736.7644	5.850412	0.318669	1.08	1.76938	180.62	6.353909	0.946367
	-12570	21.9690503652441	2	7.82733	-5877.33	5.005858	0.291221	1.09	1.78284	167.16	6.431113	0.903447
	-12716	22.234678808762	2.02	7.9693284	-6019.3284	5.224187	0.349636	1.1	1.7963	153.7	6.498148	0.872362
	-12941	22.4843590615437	2.04	8.1127596	-6162.7596	5.15055	0.157933	1.11	1.80976	140.24	6.396651	0.845583
	-13095	22.4001244002133	2.06	8.2576236	-6307.6236	5.429721	0.427935	1.12	1.82322	126.78	5.994592	0.88324
	-13253	22.0147058823529	2.08	8.4039204	-6453.9204	5.235982	0.284179	1.13	1.83668	113.32	6.072398	0.83448
	-13408	21.8329760150074	2.1	8.55165	-6601.65	5.187248	0.210192	1.14	1.85014	99.86	5.603456	0.898498
	-13567	21.3522634860396	2.12	8.7008124	-6750.8124	5.694465	0.279318	1.15	1.8636	86.4	5.760995	0.797892
	-13740	21.8013798111837	2.14	8.8514076	-6901.4076	6.386075	0.44969	1.16	1.87706	72.94	5.81271	0.799769
	-13917	21.4289440546861	2.16	9.0034356	-7053.4356	6.11978	0.72884	1.17	1.89052	59.48	5.629178	0.79332
	-14114	21.9552514074937	2.18	9.1568964	-7206.8964	6.087271	0.59744	1.18	1.90398	46.02	6.301018	0.983076
	-14692	22.4240717563621	2.2	9.31179	-7361.79	5.830387	0.672539	1.19	1.91744	32.56	7.201661	0.873878
	-14805	21.0363908275174	2.22	9.4681164	-7518.1164	6.014021	0.655439	1.2	1.9309	19.1	6.837812	0.805506
	-14986	20.8762432509236	2.24	9.6258756	-7675.8756	6.045306	0.628552	1.21	1.94436	5.64	6.637481	0.761011
	-15100	20.8186895011169	2.26	9.7850676	-7835.0676	5.734322	0.6022	1.22	1.95782	-7.82	6.554591	0.760532
	-15270	20.7352941176471	2.28	9.9456924	-7995.6924	6.21321	0.572952	1.23	1.97128	-21.28	7.632233	0.752576
	-15471	20.272378516624	2.3	10.10775	-8157.75	6.765568	0.740683	1.24	1.98474	-34.74	6.199592	0.781628
	-15902	20.1558548653106	2.32	10.2712404	-8321.2404	6.681573	0.70844	1.25	1.9982	-48.2	5.797637	0.972065
	-16333	19.8879374534624	2.34	10.4361636	-8486.1636	7.364228	0.841471	1.26	2.01166	-61.66	6.25707	0.863451
	-16936	18.7058823529412	2.36	10.6025196	-8652.5196	7.051882	0.707043	1.27	2.02512	-75.12	6.118311	0.962294
	-17223	18.6493212669683	2.38	10.7703084	-8820.3084	7.662973	0.721977	1.28	2.03858	-88.58	6.331506	0.961903
	-17654	19.8613445378151	2.4	10.93953	-8989.53	6.687697	0.666694	1.29	2.05204	-102.04	6.025656	0.938053
			2.42	11.1101844	-9160.1844	7.579066	0.642737	1.3	2.0655	-115.5	6.161934	0.91117
			2.44	11.2822716	-9332.2716	7.020851	0.500592	1.31	2.07896	-128.96	5.578513	0.897434
			2.46	11.4557916	-9505.7916	7.379729	0.567115	1.32	2.09242	-142.42	6.040425	0.846035
			2.48	11.6307444	-9680.7444	6.700185	0.47371	1.33	2.10588	-155.88	5.895733	0.939157
			2.5	11.80713	-9857.13	7.52843	0.677106	1.34	2.11934	-169.34	6.781034	0.757526
			2.52	11.9849484	-10034.9484	7.50855	0.639115	1.35	2.1328	-182.8	5.631665	0.835622
			2.54	12.1641996	-10214.1996	7.101643	0.492611	1.36	2.14626	-196.26	5.938032	0.837454
			2.56	12.3448836	-10394.8836	7.046806	0.568881	1.37	2.15972	-209.72	5.871666	0.728479
			2.58	12.5270004	-10577.0004	7.695378	0.406423	1.38	2.17318	-223.18	5.584082	0.703383
			2.6	12.71055	-10760.55	6.885196	0.634171	1.39	2.18664	-236.64	5.708153	0.783675
			2.62	12.8955324	-10945.5324	6.839253	0.514412	1.4	2.2001	-250.1	6.469281	0.790202
			2.64	13.0819476	-11131.9476	7.999185	0.40495	1.41	2.21356	-263.56	7.140156	0.703583
			2.66	13.2697956	-11319.7956	7.835442	0.310664	1.42	2.22702	-277.02	7.013427	0.664425
			2.68	13.4590764	-11509.0764	7.420709	0.262315	1.43	2.24048	-290.48	6.698984	0.648048
			2.7	13.64979	-11699.79	9.254613	0.359717	1.44	2.25394	-303.94	5.733122	0.671706
			2.72	13.8419364	-11891.9364	8.470207	0.200196	1.45	2.2674	-317.4	6.177031	0.668344
			2.74	14.0355156	-12085.5156	8.454721	0.305083	1.46	2.308357	-358.357	5.884083	0.749411
			2.76	14.2305276	-12280.5276	8.810348	0.208793	1.47	2.3254124	-375.4124	5.918004	0.531352
			2.78	14.4269724	-12476.9724	7.980739	0.285245	1.48			5.493895	0.195695
			2.8	14.62485	-12674.85	5.481143	0.079317	1.49			5.530498	0.224631
								1.5	2.3347	-384.7	5.541607	0.232174
								1.51	2.34816	-398.16	5.721352	0.164783
								1.52	2.36162	-411.62	5.264346	0.607093
								1.53	2.38505	-435.05	5.094004	0.623354
								1.54	2.6830648	-733.0648	5.269932	0.680601
								1.55	2.73369	-783.69	5.217607	0.66374
								1.56	2.7848888	-834.8888	5.263823	0.673786
								1.57	2.8366612	-886.6612	5.501578	0.668895
								1.58	2.8890072	-939.0072	5.262022	0.657983
								1.59	2.9419268	-991.9268	5.296501	0.670932
								1.6	2.99542	-1045.42	5.608691	0.746321
								1.63	3.1593412	-1209.3412	5.32141	0.271813
								1.64	3.2151288	-1265.1288	5.277805	0.297824
								1.65	3.27149	-1321.49	5.41395	0.405702
								1.66	3.3284248	-1378.4248	5.248047	0.372089
								1.67	3.3859332	-1435.9332	5.257156	0.401143
								1.68	3.4440152	-1494.0152	5.654638	0.531441
								1.69	3.5026708	-1552.6708	5.394512	0.51258
								1.7	3.5619	-1611.9	5.690094	0.79282
								1.71	3.6217028	-1671.7028	5.684648	0.714001
								1.72	3.6820792	-1732.0792	5.769796	0.707702
								1.73	3.7430292	-1793.0292	6.135332	0.631947
								1.74	3.8045528	-1854.5528	7.250771	0.545381
								1.75	3.86665	-1916.65	6.475198	0.580493
								1.76	3.9293208	-1979.3208	5.749768	0.768928
								1.77	3.9925652	-2042.5652	5.663162	0.729611
								1.78	4.0563832	-2106.3832	5.599614	0.68759
								1.79	4.1207748	-2170.7748	5.549733	0.670413
								1.8	4.18574	-2235.74	4.994905	0.270847
								1.81	4.2512788	-2301.2788	5.451666	0.300695
								1.82	4.3173912	-2367.3912	5.990528	0.391419
								1.83	4.3840772	-2434.0772	5.33228	0.553745
								1.84	4.4513368	-2501.3368	5.108004	0.486863
								1.85	4.51917	-2569.17	4.858664	0.590982
[truncated: 4 more columns]
