# Supplementary material for: Links between fish abundance and ocean biogeochemistry as recorded in marine sediments
Source: PLoS One. 2018 Aug 1;13(8):e0199420. doi: 10.1371/journal.pone.0199420 (PMC6070179; doi:10.1371/journal.pone.0199420)
Supplement: S3 File — A zipped archive of the raw input data used at each site. (ZIP) [file pone.0199420.s007.zip › RawInputData/Soledad-Table 1.csv]

Location	Soledad Basin				Soledad basin
Core	Core 244											TUL
Paper	Soutar and Isaacs (1974)											Anderson (2012)
Measurment	Scales											Organic Carbon
Acquisition	Digitized from Figure											Digitized from Figure
Notes	Time from figure acquisition, midpoint time is assumed from figure. Use the midpoint age for analysis
Values	Time	Midpoint time	Sardine Scales	Time	Midpoint time	Anchovy Scales	Time	Midpoint time	Hake Scales	Midpoint time	Total Scales	Age	Time	Organic Carbon	Organic Carbon
Units	Year	Year	# 100 cm^-2 year^-1	Year	Year	# 100 cm^-2 year^-1	Year	Year	# 100 cm^-2 year^-1	Year	# 100 cm^-2 year^-1	Years Ago	Year	mg C g^-1	%
	1978.234	1977.5	0.0	1978.656	1977.5	0.0	1978.624	1977.5	0.0	1977.5	0.0	35.445	1976.555	83.299	3.5445
	1974.103	1972.5	0.0	1972.765	1972.5	0.0	1972.901	1972.5	0.0	1972.5	0.0	54.997	1957.003	80.155	5.4997
	1966.515	1967.5	0.0	1967.515	1967.5	6.8	1967.861	1967.5	2.0	1967.5	8.8	74.548	1937.452	77.751	7.4548
	1963.493	1962.5	0.0	1962.527	1962.5	10.3	1962.606	1962.5	6.7	1962.5	17.0	92.127	1919.873	75.347	9.2127
	1957.063	1957.5	-0.0	1957.4	1957.5	3.7	1957.579	1957.5	4.2	1957.5	7.9	109.74	1902.26	76.457	10.974
	1952.169	1952.5	0.6	1952.427	1952.5	0.7	1952.594	1952.5	3.7	1952.5	5.0	129.292	1882.708	77.936	12.9292
	1947.242	1947.5	0.3	1946.733	1947.5	1.6	1947.544	1947.5	7.6	1947.5	9.5	146.84	1865.16	81.265	14.684
	1942.693	1942.5	0.0	1942.467	1942.5	3.0	1942.379	1942.5	10.3	1942.5	13.4	164.484	1847.516	84.593	16.4484
	1937.403	1937.5	0.0	1937.414	1937.5	4.1	1937.312	1937.5	11.0	1937.5	15.1	184.035	1827.965	83.114	18.4035
	1932.163	1932.5	1.8	1932.523	1932.5	0.8	1932.22	1932.5	8.8	1932.5	11.3	203.587	1808.413	80.34	20.3587
	1927.097	1927.5	3.1	1927.28	1927.5	3.6	1927.841	1927.5	7.1	1927.5	13.8	219.228	1792.772	78.676	21.9228
	1922.079	1922.5	1.6	1922.12	1922.5	3.7	1922.487	1922.5	8.5	1922.5	13.8	238.779	1773.221	85.888	23.8779
	1917.028	1917.5	1.0	1917.394	1917.5	3.9	1917.379	1917.5	11.4	1917.5	16.3	258.33	1753.67	86.997	25.833
	1912.19	1912.5	0.0	1911.971	1912.5	2.4	1912.28	1912.5	9.2	1912.5	11.6	277.882	1734.118	78.676	27.7882
	1907.148	1907.5	0.0	1906.99	1907.5	2.4	1907.416	1907.5	2.4	1907.5	4.8	295.479	1716.521	82.004	29.5479
	1901.958	1902.5	0.6	1902.092	1902.5	4.1	1902.406	1902.5	5.9	1902.5	10.6	315.928	1696.072	78.41	31.5928
	1896.742	1897.5	0.6	1897.39	1897.5	6.7	1897.34	1897.5	6.3	1897.5	13.6	332.625	1679.375	78.491	33.2625
	1892.283	1892.5	0.0	1892.395	1892.5	7.7	1892.428	1892.5	2.1	1892.5	9.9	350.182	1661.818	77.011	35.0182
	1886.715	1887.5	0.9	1887.126	1887.5	9.6	1887.369	1887.5	8.1	1887.5	18.6	367.818	1644.182	78.861	36.7818
	1881.664	1882.5	0.3	1882.047	1882.5	15.4	1882.318	1882.5	5.6	1882.5	21.4	387.369	1624.631	77.381	38.7369
	1876.655	1877.5	0.5	1877.083	1877.5	20.5	1877.119	1877.5	4.6	1877.5	25.6	406.921	1605.079	79.97	40.6921
	1871.975	1872.5	0.8	1872.201	1872.5	17.6	1872.381	1872.5	2.9	1872.5	21.3	426.472	1585.528	82.374	42.6472
	1866.62	1867.5	1.3	1866.785	1867.5	6.2	1866.936	1867.5	8.2	1867.5	15.6	444.104	1567.896	71.833	44.4104
	1861.708	1862.5	0.5	1861.961	1862.5	4.7	1861.918	1862.5	9.5	1862.5	14.6	461.664	1550.336	70.909	46.1664
	1856.789	1857.5	0.0	1857.038	1857.5	7.5	1857.136	1857.5	8.8	1857.5	16.3	481.215	1530.785	74.053	48.1215
	1852.847	1852.5	0.0	1852.009	1852.5	10.3	1852.031	1852.5	3.1	1852.5	13.5	500.767	1511.233	74.792	50.0767
	1847.14	1847.5	0.0	1846.677	1847.5	14.4	1846.997	1847.5	0.8	1847.5	15.1	516.408	1495.592	77.011	51.6408
	1841.154	1842.5	0.7	1841.827	1842.5	10.8	1841.627	1842.5	2.6	1842.5	14.1	535.959	1476.041	77.381	53.5959
	1835.659	1837.5	0.7	1836.979	1837.5	18.8	1836.831	1837.5	5.1	1837.5	24.6	555.511	1456.489	75.347	55.5511
	1831.355	1832.5	0.0	1831.991	1832.5	26.8	1831.862	1832.5	5.8	1832.5	32.6
	1826.536	1827.5	1.0	1826.83	1827.5	23.6	1826.548	1827.5	1.9	1827.5	26.5
	1821.487	1822.5	0.5	1821.857	1822.5	15.3	1821.752	1822.5	2.3	1822.5	18.1
	1816.764	1817.5	0.0	1816.943	1817.5	18.1	1816.741	1817.5	4.8	1817.5	22.8
	1812.133	1812.5	0.0	1811.799	1812.5	20.1	1811.765	1812.5	6.2	1812.5	26.3
	1806.057	1807.5	0.0	1806.614	1807.5	11.4	1806.836	1807.5	4.0	1807.5	15.3
	1803.023	1802.5	0.0	1801.526	1802.5	6.9	1801.482	1802.5	5.9	1802.5	12.8
	1796.788	1797.5	0.0	1796.587	1797.5	8.1	1796.628	1797.5	7.4	1797.5	15.6
	1793.655	1792.5	0.0	1791.294	1792.5	9.8	1791.266	1792.5	4.9	1792.5	14.6
	1786.446	1787.5	1.1	1786.601	1787.5	11.7	1786.552	1787.5	4.9	1787.5	17.6
	1781.527	1782.5	0.6	1781.456	1782.5	0.0	1781.803	1782.5	0.0	1782.5	0.6
	1775.957	1777.5	0.0
	1771.087	1772.5	0.0
