# Supplementary material for: Links between fish abundance and ocean biogeochemistry as recorded in marine sediments
Source: PLoS One. 2018 Aug 1;13(8):e0199420. doi: 10.1371/journal.pone.0199420 (PMC6070179; doi:10.1371/journal.pone.0199420)
Supplement: S3 File — A zipped archive of the raw input data used at each site. (ZIP) [file pone.0199420.s007.zip › RawInputData/Santa Barbara-Table 1.csv]

Location	Santa Barbara Basin
Core	Core 214														SABA87-1				SMB		ODP 1017					ODP 893												MD2503											MD2504
Paper	Soutar and Isaacs (1969)														Zaho et al. (2000)				Deutsch et al. (2014)		Hendy et al. (2004)					Emmer and Thunell (2000)					Gardner and Dartnell (1995)							Ohkushi et al. (2013)											Ohkushi et al. (2013)
Measurment	Pacific Sardine			Northern Anchovy			Pacific Hake			Other Species			Total Scales		TOC		SST		N-15		Geochem					Geochem					Carbon and carbonate							Oxygenation (formas)											Oxygenation (formas)
Acquisition	Digitized from Figure														Digitized from Figure				Data table provided by authors		Data obtained from NICOPP					Data obtained from NICOPP					Data table provided by authors							Data table provided by authors											Data table provided by authors
Notes
Values	Age	Time	Sardine Scales	Age	Time	Anchovy Scales	Age	Time	Hake Scales	Age	Time	Other Scales	Time	Total Scales	Time	TOC	Time	SST	Time	N-15	Depth	Age	Time	N-15	TOC	Depth	Age	Time	N-15	TOC	Depth	Age	Time	Total carbon	Inorganic carbon	TOC	CaCO_3	Depth	Age	Time	Total benthic foraminifera	Planktic / benthic foraminiferal ratio	Dysoxic fauna	Suboxic fauna	Weakly hypoxic-oxic fauna	Shannon diversity index	Behl DO index	Schmield DO index	Depth
Units	Years before 2000	Year	#	Years before 2000	Year	#	Years before 2000	Year	#	Years before 2000	Year	#	Year	#	Year	%	Year	ºC	Year	‰	m	Ka	Year	‰	%	m	Ka	year	‰	%	m	Ka	Year	%	%	%	%	m	ka	Year	#		%	%	%				Cm
	4.865	1995	0	7.628	1995	0	4.09	1995	-0	5.622	1995	-0	1995	0	1443.372	3.263	1443.689	14.969	1860.562	7.321	0.015	0	1950	7.37	2.84	0.05	0.03064516	1919.35484	7.25	2.936951	0.07	0.032	1918	3.38	0.68	2.7	5.64	20.5	0.154480000000005	1795.51999999999	140	0.38525	0.840336134453781	99.1596638655462	0	0.5391	0.0866720257234727	0.496638655462185	20
	13.566	1985	0	16.216	1985	0	12.835	1985	-0	13.786	1985	-0	1985	0	1445.323	3.147	1445.007	14.801	1863.288	7.623	0.045	0.13443	1815.57	7.39	2.75	0.24	0.1470968	1802.9032	7.07	2.93054	0.21	0.101	1849	4.04	1.01	3.03	8.38	46.5	0.347400000000005	1602.59999999999	366	1.2885	51.5463917525773	47.4226804123711	1.03092783505155	2.024	0.335205850829078	0.304123711340206	40
	25.222	1975	0	26.795	1975	0	23.117	1975	-0	24.836	1975	-0	1975	0	1449.04	3.351	1446.947	15.527	1866.012	7.75	0.075	0.26885	1681.15			0.45	0.2758065	1674.1935	7.26	2.805209	0.4	0.2	1750	4.78	1.28	3.5	10.62	59.5	0.443860000000005	1506.13999999999	357		21.4285714285714	78.5714285714286	0	1.985	0.319131832797428	0.414285714285714	60
	32.914	1965	0	35.839	1965	0	32.183	1965	-0	34.808	1965	0	1965	0	1451.507	3.164	1449.874	15.404	1868.662	7.882	0.105	0.40328	1546.72	7.11	2.79	0.66	0.4045161	1545.4839	7.76	3.29209	0.6	0.307	1643	4.49	1.31	3.18	10.87	78.5	0.584840000000005	1365.15999999999	19	0.70423	20	80	0	1.412	0.227009646302251	0.42	80
	43.471	1955	2	44.286	1955	2	43.04	1955	3	42.654	1955	0	1955	7	1455.48	3.429	1451.496	15.819	1871.238	8.177	0.125	0.53771	1412.29		2.55	0.86	0.5270968	1422.9032	7.78	3.208844	0.8	0.417	1533	3.79	0.89	2.9	7.39	102.5	0.762920000000005	1187.07999999999	213	17.889	44.8275862068965	55.1724137931034	0	2.208	0.354983922829582	0.320689655172414	100
	54.007	1945	0	56.376	1945	2	52.839	1945	5	53.086	1945	3	1945	10	1458.169	3.599	1453.632	15.626	1874.038	8.161	0.155	0.67214	1277.86	7.06	2.81	1.07	0.6558065	1294.1935	7.56	3.290394	1	0.528	1422	4.43	1.07	3.36	8.88	120.5	0.896480000000005	1053.51999999999	18		60	40	0	1.875	0.301446945337621	0.26	120
	63.189	1935	1	65.219	1935	1	62.844	1935	5	63.794	1935	1	1935	8	1462.142	3.397	1454.648	15.856	1876.688	7.916	0.185	0.80656	1143.44	7.69	2.39	1.22	0.7477419	1202.2581	7.41		1.2	0.64	1310	2.41	0.52	1.89	4.32	137.5	1.02262	927.379999999995	101	33.833	14.8148148148148	85.1851851851852	0	1.824	0.293247588424437	0.440740740740741	140
	72.435	1925	1	74.56	1925	3	73.261	1925	4	74.065	1925	1	1925	9	1463.135	3.464	1456.057	15.126	1879.41	7.674	0.215	0.94099	1009.01	7.42	2.64	1.45	0.8887097	1061.2903	7.4		1.4	0.754	1196	4.48	1.35	3.13	11.21	162.5	1.20812	741.879999999995	6	0.26996	0	100	0	1.33		0.5	153
	83.036	1915	3	85.417	1915	0	82.923	1915	5	82.943	1915	-0	1915	8	1466.08	3.451	1459.302	14.898	1882.058	8.275	0.245	1.07542	874.58	7.2	2.67	1.62	0.9742308	975.7692	7.73	3.191155	1.58	0.857	1093	4.87	1.54	3.33	12.78	182.5	1.35652000000001	593.479999999995	526		5.2060737527115	94.7939262472885	0	0.7616	0.122443729903537	0.479175704989154	173
	93.135	1905	1	95.197	1905	1	93.961	1905	4	92.915	1905	1	1905	6	1468.804	3.291	1462.637	15.465	1884.854	8.248	0.275	1.20985	740.15	7.34	2.56	1.8	1.036538	913.462	7.42	2.836681	1.79	0.978	972	4.07	1.23	2.84	10.21	200.5	1.49008	459.919999999995	124	0.14737	61.2244897959184	38.7755102040816	0	1.503	0.241639871382637	0.255102040816327	193
	102.797	1895	3	105.913	1895	4	103.08	1895	4	103.625	1895	1	1895	11	1471.748	3.526	1464.259	15.42	1887.449	8.437	0.305	1.34427	605.73	7.72	2.7	2	1.105769	844.231	7.63		1.97	1.082	868	4.84	1.62	3.22	13.45	222.5	1.65332000000001	296.679999999995	95	2.9388	58.3333333333333	41.6666666666666	0	1.918	0.308360128617363	0.266666666666667	213
	113.376	1885	2	115.394	1885	2	113.34	1885	4	113.417	1885	1	1885	8	1478.328	2.653	1467.913	16.054	1890.154	8.171	0.335	1.4787	471.3	7.63	2.69	2.21	1.178462	771.538	7.21	2.456464	2.17	1.199	751	4.77	1.58	2.19	13.11	245.5	1.82398000000001	126.019999999995	49		15.3846153846154	84.6153846153846	0	1.816	0.291961414790997	0.438461538461538	233
	123.359	1875	0	124.937	1875	2	122.266	1875	4	123.85	1875	-0	1875	6	1478.81	2.225	1470.26	15.258	1892.581	8.399	0.355	1.56832	381.68	7.37	2.58	2.44	1.258077	691.923	7.7	2.92793	2.38	1.322	628	4.66	1.33	3.33	11.04	262.5	1.95012000000001	-0.12000000000603	32	30.538	50	50	0	1.517	0.243890675241158	0.3	253
	134.853	1865	0	135.697	1865	1	133.463	1865	3	134.143	1865	2	1865	5	1484.197	3.165	1472.398	15.232	1895.38	8.403	0.385	1.70275	247.25	7.35	2.63	2.62	1.320385	629.615	7.495	2.761372	2.57	1.434	516	3.07	0.83	2.24	6.89	277.5	2.06142	-111.420000000005	13	4.2203	20	80	0	1.778	0.285852090032154	0.42	273
	144.099	1855	0	146.16	1855	1	142.232	1855	3	143.934	1855	1	1855	4	1486.046	3.167	1475.732	15.661	1898.124	7.764	0.415	1.83718	112.82	7.42	2.59	2.83	1.393077	556.923	7.77	2.22485	2.77	1.552	398	4.37	1.41	2.96	11.7	299.5	2.22466000000001	-274.660000000006	59		57.1428571428572	42.8571428571428	0	1.65	0.265273311897106	0.271428571428571	293
	153.635	1845	0	155.938	1845	5	153.844	1845	10	154.046	1845	-0	1845	15	1486.757	3.209	1477.552	15.485	1900.752	7.956	0.445	1.9716	-21.5999999999999	7.12	2.6	3.04	1.465769	484.231	7	2.836755	2.97	1.671	279	3.37	1.05	2.62	8.72	324.5	2.41016000000001	-460.160000000006	200	23.636	12.0689655172414	87.9310344827586	0	0.9299	0.149501607717042	0.451724137931034	313
	162.083	1835	1	165.558	1835	1	164.38	1835	5	163.064	1835	-0	1835	7	1488.683	3.041	1479.372	15.953	1903.472	8.097	0.475	2.10603	-156.03	7.08	2.61	3.24	1.535	415	5.76	1.358586	3.19	1.802	148	4.06	1.33	2.73	11.04	344.5	2.55856000000001	-608.560000000006	55	24.462	85.7142857142857	14.2857142857143	0	1.745	0.280546623794212	0.157142857142857	330
	173.321	1825	1	176.253	1825	0	173.882	1825	3	172.621	1825	1	1825	5	1491.019	3.19	1480.386	15.403	1905.978	7.654	0.505	2.24046	-290.46	7.34	2.57	3.45	1.607692	342.308	7.65	2.369	3.39	1.922	28	4.49	1.42	3.07	11.79	358.5	2.66244000000001	-712.440000000006	13		80	20	0	1.631	0.262218649517685	0.18	353
	184.933	1815	0	184.701	1815	0	183.566	1815	1	183.052	1815	5	1815	6	1495.069	2.375	1486.162	15.836	1908.697	7.996	0.535	2.37489	-424.89	7.43	2.65	3.63	1.67	280	7.64	3.191248	3.59	2.042	-91.9999999999998	3.7	1.07	2.63	8.88	388.5	2.88504000000001	-935.040000000006	192	166	38.4615384615385	61.5384615384615	0	1.284	0.206430868167203	0.346153846153846	373
	192.903	1805	2	195.28	1805	-0	192.492	1805	1	193.733	1805	4	1805	7	1495.888	2.917	1488.877	15.612	1911.199	7.553	0.565	2.50931	-559.31	6.78	2.66	3.84	1.784265	165.735	6.71	2.445246	3.79	2.163	-213	3.39	0.93	2.46	7.72	404.5	3.00376000000001	-1053.76000000001	3	2.4872	0	100	0	0.6365		0.5	389
	204.079	1795	0	205.612	1795	2	203.211	1795	-0	204.877	1795	4	1795	6	1496.783	2.868	1490.577	15.635	1913.921	7.905	0.585	2.59893	-648.93	6.69	2.39	4.04	1.893088	56.9119999999998	5.875		3.98	2.278	-328	4.29	1.47	2.82	12.2	419.5	3.11506000000001	-1165.06000000001	39		33.3333333333333	66.6666666666667	0	1.866	0.3	0.366666666666667	413
	213.325	1785	0	216.191	1785	0	211.519	1785	-0	213.615	1785	2	1785	2	1498.405	2.897	1492.622	15.889	1916.495	6.942	0.615	2.73336	-783.36	6.6	2.49	4.24	2.001912	-51.9119999999998	7.77	2.875499	4.18	2.4	-450	2.82	0.8	2.02	6.64	447.5	3.32282000000001	-1372.82000000001	499	1.6749	32.6530612244898	67.3469387755102	0	1.341	0.215594855305466	0.369387755102041	434
	222.188	1775	4	224.501	1775	0	223.589	1775	8	222.95	1775	9	1775	21	1500.833	3.325	1494.337	15.822	1919.14	7.664	0.645	2.86779	-917.79	7	2.42	4.44	2.110735	-160.735	7.93	2.781499	4.38	2.521	-571	4.34	1.48	2.86	12.28	468.5	3.47864000000001	-1528.64000000001	203	2.4878	20.8333333333333	79.1666666666667	0	1.221	0.196302250803858	0.416666666666667	449
	233.342	1765	1	234.438	1765	4	234.443	1765	3	233.34	1765	4	1765	12	1503.878	2.836	1497.078	15.993	1921.642	7.815	0.675	3.00221	-1052.21	6.89	2.26	4.63	2.214118	-264.118	6.93	2.577443	4.6	2.656	-706	3.96	1.32	2.64	10.96	488.5	3.62704000000001	-1677.04000000001	164		60	40	0	1.913	0.307556270096463	0.26	473
	244.058	1755	0	245.432	1755	3	242.551	1755	4	244.048	1755	1	1755	8	1505.592	3.139	1498.398	15.606	1924.363	7.734	0.705	3.13664	-1186.64	6.81	2.25	4.85	2.333823	-383.823	7.6	2.40991	4.81	2.784	-834	3.72	1.08	2.64	8.96	507.5	3.76802000000001	-1818.02000000001	118		78.5714285714286	21.4285714285714	0	1.843	0.296302250803859	0.185714285714286	491
	252.986	1745	0	256.13	1745	1	252.032	1745	16	252.626	1745	3	1745	20	1507.623	3.138	1499.625	15.81	1926.862	7.971	0.735	3.27107	-1321.07	7.23	2.36	5.05	2.442647	-492.647		2.341727	4.99	2.895	-945	3.01	0.85	2.16	7.06	523.5	3.88674000000001	-1936.74000000001	162		25.6198347107438	74.3801652892562	0	1.396	0.22443729903537	0.397520661157025	513
	264.917	1735	0	265.195	1735	2	261.95	1735	17	264.59	1735	2	1735	20	1509.537	3.098	1501.761	15.787	1929.585	7.946	0.765	3.4055	-1455.5	7.35	2.4	5.24	2.546029	-596.029	7.71	2.471685								545.5	4.04998000000001	-2099.98000000001	664	0.92988	2.48062015503876	97.5193798449612	0	0.3706	0.0595819935691318	0.490077519379845	531
	272.429	1725	0	276.208	1725	0	273.287	1725	12	272.392	1725	2	1725	14	1512.781	3.207	1502.579	15.602	1932.084	7.644	0.795	3.53992	-1589.92		2.26	5.45	2.660294	-710.294	7.62	2.269786								565.5	4.19838000000001	-2248.38000000001	328	1.9522	7.00636942675159	92.9936305732484	0	0.5153	0.0828456591639871	0.471974522292994	553
	281.654	1715	0	285.233	1715	1	284.44	1715	3	283.879	1715	-0	1715	4	1515.313	2.575	1505.626	15.459	1934.584	7.951	0.815	3.62954	-1679.54	7.46	2.27	5.65	2.769118	-819.118	7.685	3.149579								585.5	4.34678000000001	-2396.78000000001	251		14.2857142857143	85.7142857142857	0	1.58	0.254019292604502	0.442857142857143	575
	292.508	1705	1	294.393	1705	1	293.622	1705	3	293.374	1705	-0	1705	4	1518.362	3.172	1508.052	15.759	1937.307	7.926	0.845	3.76397	-1813.97	7.48	2.19	5.83	2.982044	-1032.044	7.75	2.505036								602.5	4.47292000000001	-2522.92000000001	377		1.72413793103448	98.2758620689655	0	0.5768	0.0927331189710611	0.493103448275862	593
	305.356	1695	0	306.186	1695	1	304.063	1695	-0	304.562	1695	-0	1695	1	1520.682	3.214	1513.144	15.483	1939.802	7.946	0.875	3.8984	-1948.4	7.53	2.3	6.03	3.234599	-1284.599	6.35	1.152012								626.5	4.65100000000001	-2701.00000000001	267	6.86	5.76923076923077	94.2307692307692	0	0.9847	0.158311897106109	0.476923076923077	617
	314.583	1685	0	316.468	1685	1	313.583	1685	1	312.981	1685	1	1685	3	1523.927	2.899	1514.765	17.165	1942.302	7.946	0.905	4.03282	-2082.82	7.56	2.56	6.23	3.487153	-1537.153	7.45	1.032367								646.5	4.79940000000001	-2849.40000000001	100	4.3784	7.14285714285714	92.8571428571428	0	1.088	0.17491961414791	0.471428571428571	633
	322.432	1675	0	325.19	1675	1	323.684	1675	1	322.837	1675	1	1675	3	1525.748	3.178	1517.298	16.189	1944.8	7.946	0.935	4.16725	-2217.25	7.53	2.29	6.63	3.992263	-2042.263	7.8									666.5	4.94780000000001	-2997.80000000001	259		0.938967136150235	99.0610328638497	0	1.15	0.184887459807074	0.496244131455399	653
	335.297	1665	0	334.833	1665	5	334.538	1665	6	333.844	1665	2	1665	13	1526.355	2.796	1518.616	16.313	1947.519	7.875	0.965	4.30168	-2351.68	7.37	2.42	6.83	4.244817	-2294.817	8.075	2.481814								686.5	5.0962	-3146.20000000001	94	6.6719	14.1176470588235	85.8823529411764	0	0.9404	0.151189710610933	0.443529411764706	673
	344.66	1655	0	345.069	1655	0	344.958	1655	1	344.393	1655	3	1655	4	1528.598	2.928	1522.163	15.2	1949.794	7.744	0.995	4.43611	-2486.11	7.28	2.53	7.04	4.51	-2560	8.2	2.538119								711.5	5.28170000000001	-3331.70000000001	64	8.3429	62.5	37.5	0	1.685	0.270900321543408	0.25	693
	352.692	1645	0	354.019	1645	0	354.299	1645	2	354.184	1645	3	1645	5	1529.509	3.038	1524.088	15.162	1952.144	7.751	1.025	4.57053	-2620.53	7.85	2.41	7.24	4.711198	-2761.198	7.62	2.559483								730.5	5.42268000000001	-3472.68	70		55.5555555555556	44.4444444444444	0	1.487	0.239067524115756	0.277777777777778	711
	362.357	1635	0	365.172	1635	1	364.442	1635	5	364.137	1635	1	1635	7	1532.45	2.829	1526.317	15.731	1954.789	7.412	1.045	4.66015	-2710.15	7.95	2.29	7.44	4.912395	-2962.395	8.19	2.740245								747.5	5.54882000000001	-3598.82000000001	53	1.3776	50	50	0	1.324	0.212861736334405	0.3	733
	370.527	1625	0	375.91	1625	2	374.54	1625	3	374.153	1625	1	1625	6	1534.271	3.067	1530.484	16.259	1957.174	7.623	1.075	4.79458	-2844.58	7.47	2.24	7.63	5.103533	-3153.533	8.15	2.287195								765.5	5.68238000000001	-3732.38000000001	331	2.9663	4.30769230769231	95.6923076923077	0	0.5414	0.0870418006430868	0.482769230769231	753
	386.252	1615	0	385.454	1615	2	383.266	1615	4	383.647	1615	2	1615	8	1535.498	3.015	1531.182	15.71	1959.781	7.533	1.105	4.92901	-2979.01	7.39	2.37	7.85	5.32485	-3374.85	7.91	1.927872								783.5	5.81594000000001	-3865.94000000001	208	0.04	4.42477876106195	95.5752212389381	0	1.442	0.231832797427653	0.482300884955752	773
	393.601	1605	0	394.937	1605	1	392.288	1605	9	392.503	1605	4	1605	14	1537.501	3.183	1532.713	15.914	1962.062	7.442	1.135	5.06344	-3113.44	7.67	2.18	8.05	5.526048	-3576.048	7.84	2.539604								803.5	5.96434000000001	-4014.34000000001	100	1.3358	23.6111111111111	76.3888888888889	0	1.465	0.235530546623794	0.405555555555555	793
	405.394	1595	0	405.354	1595	1	404.221	1595	11	403.809	1595	3	1595	15	1538.729	2.987	1537.473	14.897	1964.553	7.392	1.165	5.19786	-3247.86	7.71	2.12	8.26	5.737305	-3787.305	8.37	2.611796								820.5	6.09048000000001	-4140.48000000001	402		21.8009478672986	77.7251184834123	0.4739336492891	2.133	0.353564342888418	0.417535545023697	813
	413.47	1585	0	414.516	1585	3	414.457	1585	8	412.665	1585	7	1585	18	1540.155	3.21	1538.989	16.013	1967.161	7.321	1.195	5.33229	-3382.29	7.43	2.46	8.46	5.938503	-3988.503	8.35	2.65892								839.5	6.23146000000001	-4281.46000000001	89	10.03	51.0204081632653	48.9795918367347	0	1.617	0.259967845659164	0.295918367346939	836
	423.634	1575	0	425.691	1575	3	423.96	1575	6	424.034	1575	1	1575	10	1542.687	3.329	1541.309	15.167	1969.327	7.059	1.225	5.46672	-3516.72	7.54	2.21	8.65	6.129641	-4179.641	7.88	1.771667								865.5	6.42438000000001	-4474.38000000001	66	3.2576	19.5652173913043	80.4347826086957	0	1.252	0.201286173633441	0.421739130434783	853
	433.499	1565	0	435.927	1565	1	435.295	1565	3	432.73	1565	1	1565	5	1543.598	3.073	1543.629	15.747	1971.97	7.093	1.255	5.60115	-3651.15	7.71	2.48	8.99	6.376667	-4426.667	8.69	2.437643								885.5	6.57278000000001	-4622.78000000001	198		12.0879120879121	87.9120879120879	0	1.098	0.176527331189711	0.451648351648352	873
	443.916	1555	7	445.729	1555	2	444.797	1555	2	442.958	1555	4	1555	14	1544.811	3.116	1544.447	15.473	1974.315	6.868	1.275	5.69076	-3740.76	7.75	2.22	9.21	6.523333	-4573.333	7.57	1.175575								903.5	6.70634000000001	-4756.34000000001	458	2.534	92.7437641723356	7.2562358276644	0	0.5428	0.0872668810289389	0.129024943310658	892
	453.697	1545	4	455.55	1545	1	453.822	1545	0	453.188	1545	12	1545	17	1545.22	2.99	1545.463	15.667	1976.59	7.19	1.305	5.82519	-3875.19	8.04	2.52	9.41	6.656667	-4706.667	8.45	2.329053								926.5	6.87700000000001	-4927.00000000001	309		100	0	0	0.1216	0.0195498392282958	0.1	913
	464.872	1535	1	465.373	1535	1	461.374	1535	-0	464.396	1535	15	1535	17	1547.646	3.273	1545.978	15.417	1979.083	6.848	1.335	5.95962	-4009.62	8.14	2.34	9.58	6.77	-4820		1.874803								949.5	7.04766	-5097.66000000001	154		34.7826086956522	65.2173913043478	0	1.191	0.191479099678457	0.360869565217391	933
	474.992	1525	0	475.195	1525	1	472.709	1525	13	474.008	1525	2	1525	16	1549.573	3.192	1547.797	15.729	1981.429	7.526	1.365	6.09405	-4144.05	8.06	2.06	9.74	6.876667	-4926.667	7.85	1.552804								966.5	7.17380000000001	-5223.80000000001	140		45.8333333333333	54.1666666666666	0	1.405	0.22588424437299	0.316666666666666	953
	483.44	1515	1	486.051	1515	6	484.183	1515	12	484.099	1515	1	1515	20	1552.712	3.418	1549.419	15.712	1983.702	7.076	1.395	6.22847	-4278.47	8.27	2.04	9.98	7.036667	-5086.667	8.4	1.221688								986.5	7.3222	-5372.20000000001	3		0	100	0	0.6365		0.5	973
	495.088	1505	0	495.51	1505	2	492.928	1505	11	492.954	1505	4	1505	17	1554.518	3.195	1550.935	15.837	1986.117	7.2	1.425	6.3629	-4412.9	8.31	2.12	10.17	7.163333	-5213.333	8.47	2.060962								1014.5	7.52996000000001	-5579.96000000001	217		83.3333333333333	16.6666666666667	0	1.089	0.17508038585209	0.166666666666667	990
	505.53	1495	0	505.746	1495	7	503.37	1495	15	502.727	1495	3	1495	25	1556.945	3.584	1553.177	15.602	1988.393	7.21	1.455	6.49733	-4547.33	8.05	2.17	10.37	7.296667	-5346.667	8.26	2.187816								1030.5	7.64868000000001	-5698.68000000001	238	0.025788	78.3505154639175	21.6494845360825	0	1.151	0.185048231511254	0.18659793814433	1013
	514.456	1485	0	517.035	1485	3	514.086	1485	14	513.461	1485	1	1485	18	1558.885	3.548	1553.875	15.902	1990.587	6.75	1.485	6.63176	-4681.76	8.04	2.07	10.57	7.43	-5480	8.295	1.652774								1046.5	7.76740000000001	-5817.40000000001	349		97.6076555023923	2.39234449760766	0	1.158	0.186173633440514	0.109569377990431	1033
	522.126	1475	0	527.614	1475	2	523.589	1475	13	522.338	1475	3	1475	18	1559.598	3.601	1559.728	14.808	1992.708	6.807	1.505	6.72137	-4771.37	8.29	2.15	10.73	7.536667	-5586.667	8.58	2.024237								1065.5	7.90838000000001	-5958.38000000001	218		92.4242424242424	7.57575757575758	0	1.103	0.177331189710611	0.13030303030303	1057
	534.856	1465	1	536.476	1465	1	535.701	1465	2	532.45	1465	5	1465	9	1561.1	3.44	1561.244	15.609	1995.053	6.7	1.535	6.8558	-4905.8	8.42	2.14	10.91	7.656667	-5706.667	8.7	2.170086								1085.5	8.05678000000001	-6106.78000000001	193		84.1269841269841	15.0793650793651	0.793650793650794	1.347	0.221232382726808	0.171428571428571	1073
	545.691	1455	0	546.597	1455	0	545.524	1455	0	542.722	1455	8	1455	8	1563.041	3.468	1564.475	15.83	1997.172	7.257	1.565	6.99023	-5040.23	7.89	2.04	11.09	7.776667	-5826.667	8.54	1.903972								1121.5	8.32390000000001	-6373.90000000001	371		87.9003558718861	12.0996441281139	0	1.251	0.20112540192926	0.148398576512455	1093
	554.459	1445	1	557.176	1445	1	554.291	1445	0	553.408	1445	4	1445	7	1566.892	3.17	1566.625	15.283	1999.292	6.868	1.595	7.12466	-5174.66	8.09	2.03	11.25	7.883333	-5933.333	8.37	2.13207								1145.5	8.50198	-6551.98000000001	283		17.9775280898876	82.0224719101123	0	0.75	0.120578778135048	0.428089887640449	1113
	566.849	1435	0	566.379	1435	1	565.167	1435	1	561.945	1435	7	1435	9	1571.655	3.461	1567.429	15.794	2001.336	7.392	1.625	7.25908	-5309.08	7.83	1.98	11.44	8.01	-6060	8.71	2.300287								1165.5	8.65038000000001	-6700.38	356		98.2658959537572	1.73410404624277	0	1.186	0.190675241157556	0.106936416184971	1133
	575.774	1425	0	576.159	1425	2	572.977	1425	2	574.346	1425	3	1425	7	1575.098	3.514	1571.16	15.784	2003.38	7.694	1.655	7.39351	-5443.51	7.64	1.88	11.62	8.13	-6180	8.3	2.017933								1186.5	8.8062	-6856.2	334	0.032345	97.6	2.4	0	0.8058	0.129549839228296	0.1096	1153
	584.681	1415	0	587.334	1415	3	583.395	1415	8	583.703	1415	2	1415	13	1579.874	3.313	1572.69	15.313	2005.33	7.369	1.685	7.52794	-5577.94	7.76	1.86	11.77	8.23	-6280	8.54	2.13451								1203.5	8.93234	-6982.34	371		100	0	0	1.039	0.167041800643087	0.1	1173
	595.101	1405	0	596.24	1405	2	595.029	1405	18	593.816	1405	1	1405	21	1582.301	3.617	1574.403	15.788	2007.017	8.56	1.715	7.66237	-5712.37	7.52	1.86	11.98	8.338925	-6388.925	8.26	1.541084								1225.5	9.09558	-7145.58	359		49.8470948012232	50.1529051987768	0	1.095	0.17604501607717	0.300611620795107	1193
	604.241	1395	1	606.295	1395	6	604.99	1395	17	603.672	1395	1	1395	25	1583.315	3.626	1575.721	15.51	2009.056	8.208	1.735	7.75198	-5801.98	7.52	1.85	12.15	8.427103	-6477.103	7.12	1.421607								1247.5	9.25882	-7308.82	210	0.04611	99.2647058823529	0.735294117647059	0	1.126	0.181028938906752	0.102941176470588	1213
	612.667	1385	3	615.776	1385	13	613.788	1385	46	612.846	1385	4	1385	66	1586.971	3.523	1577.345	16.282			1.765	7.88641	-5936.41	7.68	1.95	12.31	8.510094	-6560.094	8.63	1.411671								1265.5	9.39238	-7442.38	347		100	0	0	0.6494	0.104405144694534	0.1	1233
	625.515	1375	0	627.528	1375	7	624.738	1375	7	624.152	1375	1	1375	15	1590.11	3.711	1579.467	15.52			1.795	8.02084	-6070.84	7.69	1.96	12.5	8.608645	-6658.645	7.97	1.861898								1285.5	9.54078	-7590.78	2		0	100	0	0		0.5	1253
	635.932	1365	2	637.211	1365	4	633.604	1365	16	635.265	1365	3	1365	25	1593.144	3.563	1582.288	15.98			1.825	8.15527	-6205.27	7.95	2.01	12.7	8.712383	-6762.383	8.6	2.032881								1305.5	9.68918	-7739.18	390		100	0	0	0.3908	0.0628295819935691	0.1	1273
	645.157	1355	1	646.233	1355	4	645.716	1355	16	644.74	1355	1	1355	22	1595.372	3.629	1586.835	14.723			1.855	8.28969	-6339.69	7.58	1.86	12.82	8.774626	-6824.626	8.77	1.904226								1322.5	9.81532	-7865.32	46		93.103448275862	6.89655172413793	0	1.749	0.281189710610933	0.127586206896552	1293
	655.003	1345	2	657.845	1345	0	656.592	1345	5	653.456	1345	2	1345	9	1596.889	3.611	1589.459	15.396			1.885	8.42412	-6474.12	7.67	1.88	13.01	8.873178	-6923.178	8.453333	1.121908								1345.5	9.98598	-8035.98	1		0	0	0	0		0	1313
	666.518	1335	0	665.771	1335	1	665.22	1335	5	663.409	1335	3	1335	9	1599.317	3.73	1591.475	15.015			1.915	8.55855	-6608.55	7.93	1.85	13.19	8.966542	-7016.542	8.76	1.78266								1377.5	10.22342	-8273.42	342		98.8593155893536	1.14068441064639	0	1.061	0.170578778135048	0.104562737642586	1333
	674.551	1325	0	678.363	1325	1	676.673	1325	1	674.298	1325	4	1325	6	1601.335	3.856	1592.386	15.484			1.945	8.69298	-6742.98	7.93	1.98	13.37	9.059906	-7109.906	8.695									1397.5	10.37182	-8421.82	3		33.3333333333333	66.6666666666667	0	0.6365	0.102331189710611	0.366666666666667	1353
	685.632	1315	0	688.94	1315	0	685.399	1315	0	683.176	1315	2	1315	2	1604.079	3.403	1595.01	15.006			1.965	8.7826	-6832.6	8.39	1.96	13.54	9.148084	-7198.084	9.19	2.129917								1417.5	10.52022	-8570.22	356		100	0	0	0.7002	0.112572347266881	0.1	1373
	694.558	1305	0	696.152	1305	0	695.039	1305	2	693.724	1305	1	1305	3	1604.989	3.499	1596.948	15.579			1.995	8.92163	-6971.63	8.36	1.89	13.72	9.241448	-7291.448	8.96	1.141552								1437.5	10.66862	-8718.62	412	29.9	99.234693877551	0.76530612244898	0	0.3262	0.052443729903537	0.103061224489796	1393
	705.414	1295	4	706.709	1295	6	705.06	1295	4	704.432	1295	2	1295	16	1605.716	2.251	1599.966	15.502			2.025	9.06159	-7111.59	8.2	1.85	13.88	9.324439	-7374.439	9.02	2.099117								1453.5	10.78734	-8837.34	10	0.88547	66.6666666666667	33.3333333333333	0	1.089	0.17508038585209	0.233333333333333	1413
	716.408	1285	1	715.915	1285	8	716.373	1285	2	713.471	1285	1	1285	12	1608.248	2.77	1601.482	15.795			2.055	9.1957	-7245.7	8.17	1.72	14.07	9.454476	-7504.476	8.48	1.732168								1477.5	10.96542	-9015.42	358	1.0324	100	0	0	0.09629	0.0154807073954984	0.1	1433
	724.972	1275	0	725.533	1275	5	722.468	1275	8	722.645	1275	5	1275	18	1609.159	2.45	1602.667	15.317			2.085	9.37386	-7423.86	8.27	1.65	14.27	9.575533	-7625.533	8.72	1.905723								1497.5	11.11382	-9163.82	340	1.8872	100	0	0	0.6181	0.0993729903536977	0.1	1453
	734.933	1265	4	735.805	1265	4	734.58	1265	2	733.353	1265	3	1265	13	1610.478	2.985	1604.5	15.892			2.115	9.55202	-7602.02	7.85	2.24	14.47	9.696592	-7746.592	9.3									1516.5	11.2548	-9304.8	133		92.8571428571428	7.14285714285714	0	0.407	0.0654340836012862	0.128571428571429	1473
	745.65	1255	3	746.085	1255	4	745.137	1255	4	744.128	1255	4	1255	15	1612.42	3.011	1606.122	14.291			2.145	9.73019	-7780.19	7.75	2.05	14.67	9.817649	-7867.649	8.685	1.981829								1537.5	11.41062	-9460.62	21	11.077	70	30	0	1.29	0.207395498392283	0.22	1493
	755.749	1245	1	756.526	1245	2	754.502	1245	4	753.005	1245	2	1245	9	1615.466	3.473	1607.244	14.104			2.175	9.90835	-7958.35	7.43	2.04	14.85	9.926601	-7976.601	8.17	1.057029								1551.5	11.5145	-9564.5	13		60	40	0	1.304	0.209646302250804	0.26	1513
	766.306	1235	0	766.028	1235	2	765.516	1235	3	763.096	1235	1	1235	6	1618.089	2.924	1608.456	15.895			2.195	10.02713	-8077.13	7.14	2.32	15.06	10.05371	-8103.71	8.99									1552.5	11.52192	-9571.92	84		4.83870967741935	95.1612903225806	0	0.718	0.115434083601286	0.480645161290322	1533
	773.402	1225	0	776.351	1225	2	776.51	1225	1	773.346	1225	-0	1225	3	1621.625	3.167	1609.274	14.922			2.225	10.20529	-8255.29	6.89	2.43	15.26	10.17477	-8224.77	9.28	2.009891								1553.5	11.52934	-9579.34	14	102	0	100	0	1.352		0.5	1553
	785.854	1215	0	786.173	1215	1	786.29	1215	0	782.042	1215	2	1215	3	1622.444	3.1	1611.503	15.8			2.255	10.38346	-8433.46	7.27	1.8	15.47	10.30188	-8351.88	7.655	1.719173								1554.5	11.53676	-9586.76	3	60	50	50	0	1.099	0.176688102893891	0.3	1573
	794.739	1205	0	796.133	1205	0	794.238	1205	2	792.132	1205	4	1205	6	1624.475	3.174	1615.009	15.885			2.285	10.56162	-8611.62	7.27	1.49	15.66	10.41688	-8466.88	9.33	2.125946								1555.5	11.54418	-9594.18	3		0	0	0	0.6365		0	1593
	804.403	1195	0	804.996	1195	3	805.093	1195	5	804.695	1195	4	1195	13	1625.596	3.151	1615.585	15.109			2.315	10.73978	-8789.78	7.28	1.28	16.15	10.68496	-8734.96	8.48	1.224826								1556.5	11.5516	-9601.6	1	1.6667	100	0	0	0	0	0.1	1613
	813.126	1185	2	816.49	1185	6	815.235	1185	6	814.149	1185	1	1185	15	1628.433	3.356	1616.707	15.591			2.345	10.91795	-8967.95	7.03	1.5	16.35	10.74265	-8792.65	6.69	1.078269								1557.5	11.55902	-9609.02	3	3	66.6666666666667	33.3333333333333	0	1.099	0.176688102893891	0.233333333333333	1633
	824.048	1175	3	827.187	1175	4	825.333	1175	3	823.525	1175	1	1175	11	1630.768	3.209	1618.738	15.116			2.375	11.09611	-9146.11		1.41	16.52	10.79169	-8841.69	8.81	1.717366								1558.5	11.56644	-9616.44	2		100	0	0	0.6931	0.111430868167203	0.1	1653
	835.723	1165	4	836.849	1165	3	834.655	1165	7	833.179	1165	1	1165	15	1633.604	3.341	1619.831	15.891			2.405	11.27428	-9324.28	6.84	1.3	16.72	10.84938	-8899.38	7.22	1.255277								1559.5	11.57386	-9623.86	4	0.16667	25	75	0	1.386	0.222829581993569	0.4	1673
	845.641	1155	2	846.074	1155	3	841.527	1155	10	842.037	1155	3	1155	18	1635.727	3.268	1622.258	15.679			2.425	11.39305	-9443.05	6.66	1.33	16.92	10.94303	-8993.03	8.29	1.638217								1560.5	11.58128	-9631.28	6	3.9167	60	40	0	1.792	0.288102893890675	0.26	1693
	855.602	1145	0	856.013	1145	10	856.479	1145	6	853.587	1145	3	1145	19	1637.47	3.29	1623.667	14.821			2.455	11.57122	-9621.22	7.48	1.28	17.12	11.09059	-9140.59	8.92	1.757928								1561.5	11.5887	-9638.7	60		15.7894736842105	70.1754385964912	14.0350877192983	2.085	0.570503120862493	0.57719298245614	1713
	864.539	1135	0	866.708	1135	6	866.465	1135	5	862.602	1135	2	1135	13	1638.485	3.273	1627.123	15.407			2.485	11.74938	-9799.38	7.26	1.4	17.32	11.23816	-9288.16	8.275	1.79593								1562.5	11.59612	-9646.12	1	16.833	0	0	100	0	0.5	1.5	1733
	875.64	1125	0	875.87	1125	1	874.454	1125	5	872.234	1125	4	1125	10	1639.608	3.309	1629.852	14.917			2.515	11.92755	-9977.55		1.62	17.52	11.38573	-9435.73	8.825	1.929667								1563.5	11.60354	-9653.54	6	54.75	33.3333333333333	16.6666666666667	50	1.242	0.49967845659164	0.866666666666667	1753
	885.782	1115	0	884.892	1115	2	884.415	1115	8	883.082	1115	0	1115	10	1641.548	3.309	1631.961	16			2.545	12.10571	-10155.71	7.1	1.49	17.72	11.50824	-9558.24	6.825	1.212051								1564.5	11.61096	-9660.96	4		0	100	0	0.6931		0.5	1773
	894.551	1105	0	896.569	1105	2	893.92	1105	10	890.905	1105	6	1105	19	1642.352	3.535	1635.31	14.828			2.575	12.28387	-10333.87	6.99	1.43	17.92	11.62	-9670	7.953333	1.672653								1565.5	11.61838	-9668.38	2		0	100	0	0.6931		0.5	1797
	904.053	1095	1	906.764	1095	13	905.786	1095	9	902.508	1095	0	1095	23	1645.307	3.333	1639.16	16.098			2.605	12.46204	-10512.04	7.33	1.14	18.12	11.73176	-9781.76	7.57	1.677705								1566.5	11.6258	-9675.8	0		0	0	0	0		0	1813
	912.682	1085	1	915.489	1085	3	915.129	1085	7	910.15	1085	5	1085	17	1648.157	3.509	1639.689	15.224			2.625	12.58081	-10630.81	7.03	1.11	18.32	11.84353	-9893.53	7.9	1.721166								1567.5	11.63322	-9683.22	0		0	0	0	0		0	1833
	924.794	1075	0	925.448	1075	4	923.234	1075	12	922.209	1075	6	1075	22	1649.993	3.311	1642.116	16.391			2.655	12.75898	-10808.98	6.9	0.96	18.52	11.95529	-10005.29	5.66	1.816255								1568.5	11.64064	-9690.64	1	2.8571	0	100	0	0		0.5	1853
	933.978	1065	0	935.708	1065	5	935.742	1065	9	932.897	1065	3	1065	18	1650.797	3.361	1642.616	15.112			2.685	12.93714	-10987.14	6.93	1.16	18.72	12.0667	-10116.7	6.2	1.840684								1569.5	11.64806	-9698.06	7	0.89362	42.8571428571428	57.1428571428572	0	1.004	0.161414790996785	0.328571428571429	1873
	943	1055	0	946.125	1055	9	944.764	1055	5	943.764	1055	1	1055	16	1652.237	3.043	1645.451	16.193			2.715	13.11531	-11165.31	7.11	1.32	18.92	12.17788	-10227.88	6.38	1.964292								1570.5	11.65548	-9705.48	47		34.1463414634146	65.8536585365853	0	1.701	0.273472668810289	0.363414634146341	1893
	954.422	1045	0	956.364	1045	6	953.586	1045	50	952.524	1045	2	1045	59	1654.359	3.19	1646.953	15.223			2.745	13.28624	-11336.24	7.09	1.55	19.12	12.28905	-10339.05	6.55	1.80353								1571.5	11.6629	-9712.9	27		22.2222222222222	77.7777777777778	0	1.057	0.169935691318328	0.411111111111111	1913
	963.444	1035	1	966.6	1035	4	965.654	1035	2	960.89	1035	5	1035	13	1656.194	3.177	1648.787	16.605			2.775	13.45573	-11505.73	7.86	1.96	19.31	12.39466	-10444.66	6.71	1.792023								1572.5	11.67032	-9720.32	28	2.9412	11.1111111111111	85.1851851851852	3.7037037037037	1.815	0.416800643086817	0.492592592592593	1933
	973.405	1025	5	975.943	1025	2	973.144	1025	50	972.907	1025	8	1025	65	1659.637	3.407	1650.909	15.111			2.805	13.62522	-11675.22	7.76	2.17	19.51	12.50583	-10555.83	6.78	1.732943								1573.5	11.67774	-9727.74	34		11.7647058823529	88.2352941176471	0	1.556	0.25016077170418	0.452941176470588	1953
	984.122	1015	8	985.308	1015	3	985.374	1015	3	983.2	1015	7	1015	21	1662.579	3.224	1651.819	16.702			2.835	13.79471	-11844.71	7.54	2.13	19.72	12.62257	-10672.57	6.76	1.68527								1574.5	11.68516	-9735.16	16	3.2778	7.14285714285714	92.8571428571428	0	1.754	0.281993569131833	0.471428571428571	1973
	993.88	1005	2	996.44	1005	1	993.822	1005	3	992.673	1005	2	1005	8	1663.397	3.344	1654.745	15.114			2.855	13.9077	-11957.7	7.52	2.12	19.88	12.7115	-10761.5	6.78	1.722699								1575.5	11.69258	-9742.58	18	3.4138	5.88235294117647	88.2352941176471	5.88235294117647	1.609	0.508681672025723	0.535294117647059	1993
	1006.887	995	1	1007.456	995	3	1004.198	995	8	1005.052	995	4	995	16	1664.215	3.123	1655.563	16.793			2.885	14.07719	-12127.19	8.19	2.09	20.07	12.81663	-10866.63	7.32	1.701713								1576.5	11.7	-9750	29		3.84615384615385	80.7692307692308	15.3846153846154	1.912	0.707395498392283	0.638461538461539	2013
	1014.992	985	0	1016.478	985	2	1013.561	985	8	1014.824	985	1	985	11	1664.73	2.684	1658.412	15.608			2.915	14.15675	-12206.75	7.89	2.28	20.27	12.92291	-10972.91	7.37	1.705601								1600.5	11.82792	-9877.92	38	4.6235	27.7777777777778	55.5555555555556	16.6666666666667	1.858	0.48621382636656	0.555555555555556	2033
	1024.953	975	4	1026.118	975	3	1024.758	975	12	1023.68	975	1	975	20	1668.477	3.424	1658.899	16.592			2.945	14.20399	-12253.99	7.73	2.14	20.46	13.00988	-11059.88	7.73	1.591395								1608.5	11.87056	-9920.56	85	1.5897	3.57142857142857	84.5238095238095	11.9047619047619	1.434	0.615162008409597	0.604761904761905	2053
	1033.38	965	4	1035.76	965	7	1035.912	965	12	1034.569	965	3	965	26	1669.796	3.112	1661.219	15.413			2.975	14.25123	-12301.23	8.23	2.15	20.66	13.06949	-11119.49	7.895	1.715431								1628.5	11.97716	-10027.16	156		28.1045751633987	61.437908496732	10.4575163398693	1.761	0.418712191400076	0.492156862745098	2073
	1045.194	955	5	1046.935	955	4	1046.15	955	9	1044.063	955	3	955	21	1671.511	3.364	1666.297	15.411			3.005	14.28213	-12332.13	7.83	2.24	20.86	13.1291	-11179.1	7.78	1.763267								1648.5	12.08376	-10133.76	115	2.465	10.2803738317757	71.9626168224299	17.7570093457944	2.244	0.677438370846731	0.636448598130841	2081
	1054.975	945	5	1055.658	945	5	1055.812	945	6	1054.728	945	1	945	17	1675.27	3.429	1666.797	16.105			3.035	14.50001	-12550.01	8.1	1.9	21.06	13.18871	-11238.71	7.9	1.521179								1667.5	12.18503	-10235.03	157	0.049587	25	52.027027027027	22.972972972973	2.205	0.593938227435352	0.62972972972973	2113
	1066.353	935	5	1066.674	935	7	1065.614	935	7	1064.681	935	2	935	21	1677.818	3.685	1668.947	15.515			3.065	14.71788	-12767.88	7.23	1.76	21.26	13.24832	-11298.32	8.39	1.527786								1686.5	12.2863	-10336.3	242		13.1004366812227	65.0655021834061	21.8340611353712	2.076	0.646262057877814	0.665938864628821	2133
	1076.707	925	2	1077.39	925	3	1074.636	925	5	1074.198	925	2	925	13	1679.666	3.384	1670.161	16.593			3.085	14.86313	-12913.13	7.19	1.57	21.46	13.30794	-11357.94	8.235	1.782812								1706.5	12.3929	-10442.9	211	4.2789	19.1176470588235	68.6274509803922	12.2549019607843	2.105	0.533736937299035	0.546078431372549	2153
	1084.399	915	2	1086.871	915	1	1082.744	915	7	1084.469	915	-0	915	11	1681.698	3.213	1671.269	15.402			3.115	15.081	-13131	6.91	1.32	21.66	13.36755	-11417.55	8.34	1.671914								1738.5	12.56346	-10613.46	147	1.3087	25.3731343283582	72.3880597014925	2.23880597014925	2.087	0.376071087164335	0.42089552238806	2173
	1093.762	905	3	1096.311	905	7	1095.932	905	3	1092.451	905	7	905	21	1682.199	3.552	1673.919	15.589			3.145	15.29888	-13348.88	6.55	1.27	21.86	13.42716	-11477.16	8.04	1.532624								1767.5	12.71803	-10768.03	298		25.5395683453237	72.6618705035971	1.79856115107914	2.078	0.366978338128279	0.415827338129496	2193
	1106.653	895	2	1106.706	895	3	1105.413	895	6	1104.831	895	8	895	20	1683.518	3.305	1675.845	15.308			3.175	15.51675	-13566.75	6.47	1	22	13.47761	-11527.61	8.12	1.607758								1791.5	12.84595	-10895.95	459	2.5	3.7280701754386	96.2719298245614	0	1.18	0.189710610932476	0.485087719298246	2213
	1117.327	885	0	1115.475	885	6	1115.222	885	3	1113.848	885	2	885	12	1684.746	3.371	1678.574	15.802			3.205	15.73463	-13784.63	6.58	0.34	22.2	13.56633	-11616.33	8.1	1.5199								1801.5	12.9	-10950	86	1.5136	92.6829268292683	7.31707317073171	0	0.5566	0.0894855305466238	0.129268292682927	2233
	1125.337	875	0	1126.947	875	18	1124.725	875	5	1123.386	875	2	875	26	1686.883	3.081	1680.09	15.412			3.235	15.9525	-14002.5	6.11	0.77	22.38	13.64617	-11696.17	8.06									1817.5	12.9878064	-11037.8064	403		95.0391644908616	4.96083550913838	0	0.8559	0.137604501607717	0.119843342036554	2252
	1135.342	865	0	1137.026	865	3	1133.747	865	9	1135.563	865	1	865	14	1688.505	3.47	1682.226	15.497			3.265	16.17038	-14220.38	6.05	1.14	22.54	13.71715	-11767.15	8	1.478297								1839.5	13.108538	-11158.538	40	3.807	91.8918918918919	8.10810810810811	0	0.6568	0.105594855305466	0.132432432432432	2272
	1145.303	855	0	1146.388	855	6	1145.881	855	3	1144.112	855	1	855	11	1690.311	3.494	1683.137	15.226			3.295	16.38825	-14438.25	5.91	1.48	22.67	13.77481	-11824.81	8.3	1.752613								1861.5	13.2292696	-11279.2696	114		93.6363636363636	6.36363636363636	0	0.5	0.0803858520900322	0.125454545454545	2292
	1156.339	845	0	1156.509	845	7	1154.905	845	7	1154.981	845	0	845	14	1690.417	3.548	1684.561	15.4			3.315	16.5335	-14583.5	6.19	1.55	22.87	13.86353	-11913.53	8.48	1.581542								1881.5	13.3390256	-11389.0256	3		66.6666666666667	33.3333333333333	0	0.6365	0.102331189710611	0.233333333333333	2312
	1165.725	835	0	1167.088	835	6	1165.344	835	6	1163.22	835	2	835	14	1692.132	3.434	1685.273	15.112			3.345	16.75138	-14801.38	5.68	1.54	23.07	13.95224	-12002.24	8.5	1.67776								1896.5	13.4213426	-11471.3426	40	5.7273	94.8717948717948	5.12820512820513	0	0.4291	0.0689871382636656	0.120512820512821	2332
	1174.812	825	0	1177.645	825	3	1173.749	825	15	1174.087	825	3	825	21	1692.845	3.528	1689.018	15.901			3.375	16.96925	-15019.25	5.57	1.48	23.26	14.03652	-12086.52	8.67	1.61695								1919.5	13.547562	-11597.562	33	4.1773	93.5483870967742	6.45161290322581	0	0.6272	0.100836012861736	0.125806451612903	2352
	1184.771	815	1	1187.306	815	2	1187.055	815	13	1184.177	815	5	815	22	1695.073	3.474	1690.549	14.1			3.405	17.11194	-15161.94	5.79	1.61	23.48	14.13411	-12184.11	8.43	1.85761								1939.5	13.657318	-11707.318	141		98.4732824427481	1.52671755725191	0	0.8625	0.138665594855305	0.106106870229008	2372
	1196.089	805	0	1196.169	805	10	1194.885	805	9	1193.812	805	3	805	22	1697.014	3.482	1692.896	15.898			3.435	17.23409	-15284.09	5.57	1.48	23.61	14.19178	-12241.78	8.36	1.736675								1962.5	13.7835374	-11833.5374	85	22.3	97.4025974025974	2.5974025974026	0	0.6306	0.101382636655949	0.11038961038961	2395
	1206.231	795	0	1207.026	795	6	1205.539	795	12	1205.094	795	1	795	19	1698.425	3.674	1693.609	15.325			3.465	17.35624	-15406.24	6.42	1.45	23.81	14.28049	-12330.49	7.885	1.644696								1979.5	13.87683	-11926.83	10	2.0746	100	0	0	1.28	0.205787781350482	0.1	2413
	1215.915	785	0	1216.825	785	2	1215.479	785	13	1213.397	785	1	785	16	1700.679	3.553	1697.459	15.597			3.495	17.47838	-15528.38	6.11	1.42	24.01	14.36921	-12419.21	7.05	1.564027								1999.5	13.986586	-12036.586	67		90.4761904761905	9.52380952380952	0	0.9555	0.153617363344051	0.138095238095238	2433
	1224.264	775	0	1226.627	775	4	1225.918	775	3	1223.328	775	2	775	9	1702.105	3.638	1698.552	15.706			3.525	17.60053	-15650.53	5.79	1.36	24.21	14.53266	-12582.66	7.41	1.636984								2019.5	14.096342	-12146.342	211	9.7	77.5	22.5	0	1.433	0.230385852090032	0.19	2453
	1235.461	765	1	1236.704	765	2	1236.038	765	2	1234.195	765	4	765	10	1704.94	3.254	1701.083	15.415			3.545	17.68196	-15731.96	5.73	1.35	24.41	14.78745	-12837.45	7.25	1.581469								2040.5	14.2115858	-12261.5858	10	0.14933	90	10	0	0.9433	0.151655948553055	0.14	2473
	1245.88	755	0	1246.484	755	9	1244.124	755	6	1245.043	755	3	755	19	1707.368	3.678	1702.297	15.798			3.575	17.78576	-15835.76	5.89	1.62	24.61	15.04225	-13092.25	7.36	1.661907								2055.5	14.2939028	-12343.9028	375		99.4444444444445	0.555555555555556	0	0.393	0.0631832797427653	0.102222222222222	2493
	1255.383	745	0	1256.86	745	5	1255.299	745	7	1253.781	745	2	745	15	1708.383	3.518	1703.601	15.607			3.605	17.88189	-15931.89	5.89	1.18	24.8	15.2843	-13334.3	6.965	1.352895								2069.5	14.370732	-12420.732	3	2.6667	100	0	0	0.6365	0.102331189710611	0.1	2513
	1263.691	735	0	1266.659	735	5	1264.025	735	11	1261.903	735	2	735	19	1711.523	3.729	1704.906	15.7			3.635	17.97801	-16028.01	5.68	0.38	25	15.5391	-13589.1	7.15	1.776212								2076.5	14.4091466	-12459.1466	9	1.96	100	0	0	0.8487	0.136446945337621	0.1	2533
	1275.047	725	0	1277.057	725	7	1275.178	725	19	1274.644	725	1	725	28	1714.056	2.9	1709.164	15.025			3.665	18.07413	-16124.13	5.55	1.08	25.2	15.79389	-13843.89	7.55	1.836276								2085.5	14.4585368	-12508.5368	25		25	75	0	2.111	0.339389067524116	0.4	2553
	1285.167	715	0	1286.603	715	6	1285.437	715	16	1283.702	715	1	715	24	1717.392	3.458	1713	15.698			3.695	18.17025	-16220.25	4.79	1.01	25.4	16.04868	-14098.68	6.68	1.894767								2092.5	14.4969514	-12546.9514	0	0.69811	0	0	0	0		0	2573
	1295.266	705	4	1296.361	705	10	1294.939	705	18	1293.496	705	3	705	36	1720.44	3.534	1715.837	15.22			3.725	18.26638	-16316.38	5.06	1.3	25.65	16.31925	-14369.25	6.48	1.627029								2097.5	14.5243904	-12574.3904	106	0.14209	56.3106796116505	43.6893203883495	0	1.089	0.17508038585209	0.274757281553398	2593
	1305.686	695	1	1307.908	695	2	1307.307	695	9	1305.258	695	7	695	20	1721.244	3.424	1715.851	15.703			3.755	18.3625	-16412.5	5.22	1.44	25.85	16.43712	-14487.12	6.545	1.693437								2108.5	14.5847562	-12634.7562	373		22.2727272727273	77.2727272727273	0.454545454545454	2.006	0.332508038585209	0.415454545454546	2613
	1314.73	685	3	1318.05	685	1	1316.331	685	6	1314.092	685	2	685	13	1723.17	3.545	1719.2	15.888			3.775	18.42658	-16476.58	5.25	1.06	26.05	16.55499	-14604.99	6.33	1.679275								2114.5	14.617683	-12667.683	31	0.95122	0	44.4444444444444	55.5555555555556	1.778	0.785852090032154	1.05555555555556	2633
	1326.704	675	0	1326.934	675	8	1325.491	675	15	1325.14	675	1	675	25	1724.898	3.201	1721.902	15.412			3.805	18.5227	-16572.7	5.01	0.76	26.22	16.65518	-14705.18	6.56	1.666485								2119.5	14.645122	-12695.122	41	2.3571	2.77777777777778	27.7777777777778	69.4444444444445	1.793	0.769032896364086	1.18333333333333	2653
	1335.364	665	0	1337.651	665	9	1336.486	665	8	1334.594	665	4	665	22	1726.522	3.445	1723.066	15.802			3.835	18.61883	-16668.83	4.76	0.87	26.42	16.77305	-14823.05	6.67	1.703864								2139.5	14.770844	-12820.844	28		11.5384615384615	50	38.4615384615385	1.784	0.671432104872619	0.838461538461539	2673
	1346.583	655	0	1347.749	655	4	1346.266	655	21	1345.96	655	3	655	29	1727.537	3.641	1724.688	15.223			3.865	18.71495	-16764.95	4.9	1.27	26.62	16.89092	-14940.92	6.465	1.538896								2160.5	14.918411	-12968.411	57	11.571	5.45454545454545	54.5454545454545	40	1.95	0.753504823151125	0.878181818181818	2693
	1355.511	645	0	1356.793	645	2	1355.747	645	13	1355.114	645	1	645	17	1728.448	3.348	1726.719	15.59			3.895	18.81107	-16861.07	5.23	1.33	26.81	17.00028	-15050.28	6.63	1.670536								2175.5	15.023816	-13073.816	21		26.3157894736842	73.6842105263158	0	1.073	0.172508038585209	0.394736842105263	2713
	1365.472	635	1	1367.053	635	5	1365.942	635	10	1364.31	635	2	635	18	1730.769	3.564	1730.661	15.22			3.925	18.90719	-16957.19	5.9	0.91	27.03	17.07244	-15122.44	6.65	1.630185								2191.5	15.136248	-13186.248	76	2.4754	1.42857142857143	80	18.5714285714286	1.741	0.744189251263206	0.68	2733
	1375.73	625	0	1378.154	625	3	1375.741	625	2	1374.743	625	1	625	7	1732.588	3.341	1732.086	15.499			3.955	19.00212	-17052.12	5.77	0.83	27.17	17.11835	-15168.35	6.965	1.916057								2211.5	15.276788	-13326.788	61	0.90291	1.92307692307692	46.1538461538461	51.9230769230769	2.178	0.832303628847037	1.01153846153846	2753
	1385.073	615	6	1387.016	615	10	1386.321	615	10	1382.405	615	10	615	37	1735.136	3.426	1734.631	15.315			3.985	19.12949	-17179.49	5.73	1.34	27.35	17.17739	-15227.39	6.655	1.576915								2231.5	15.417328	-13467.328	103		7.77777777777778	45.5555555555556	46.6666666666666	2.337	0.804294901240239	0.935555555555555	2774
	1395.491	605	7	1397.274	605	8	1395.642	605	6	1394.022	605	16	605	38	1736.151	3.447	1736.162	15.402			4.005	19.2144	-17264.4	6.14	1.26	27.55	17.24298	-15292.98	5.99	1.76507								2255.5	15.585976	-13635.976	73	1.0263	1.49253731343284	74.6268656716418	23.8805970149254	1.881	0.772999810856819	0.732835820895522	2793
	1406.944	595	1	1407.491	595	4	1406.337	595	2	1403.835	595	8	595	16	1739.016	3.524	1736.98	15.311			4.035	19.34177	-17391.77	6.22	1.46	27.76	17.31186	-15361.86	6.86	1.584702								2270.5	15.691381	-13741.381	76	2.4737	1.38888888888889	68.0555555555555	30.5555555555556	1.923	0.787424856703481	0.8	2810
	1416.905	585	0	1416.972	585	9	1417.076	585	0	1414.864	585	1	585	11	1742.064	3.329	1738.771	15.9			4.065	19.46914	-17519.14	5.97	1.38	27.93	17.36762	-15417.62	6.45	1.608504								2290.5	15.831921	-13881.921	38		0	72.972972972973	27.027027027027	1.49	0.739549839228296	0.77027027027027	2833
	1426.567	575	1	1427.071	575	4	1426.238	575	4	1424.197	575	1	575	10	1743.581	3.389	1740.194	16.191			4.095	19.60927	-17659.27	5.65	1.42	28.11	17.42665	-15476.65	6.885									2314.5	16.000569	-14050.569	72	2.102	0	27.6923076923077	72.3076923076923	2.088	0.835691318327974	1.22307692307692	2853
	1435.611	565	0	1436.573	565	5	1436.177	565	3	1435.247	565	1	565	10	1745.294	3.689	1740.773	16.002			4.125	19.6573	-17707.3	6.1	1.42	28.3	17.48897	-15538.97	7.21	1.578268								2335.5	16.148136	-14198.136	49	0.96407	4.16666666666667	54.1666666666666	41.6666666666666	1.658	0.721104940076001	0.899999999999999	2873
	1445.55	555	0	1446.394	555	4	1445.062	555	11	1445.082	555	1	555	17	1747.129	3.547	1742.107	16.106			4.155	19.70532	-17755.32	5.89	1.34	28.51	17.55784	-15607.84	6.64	1.493642								2369.5	16.387054	-14437.054	167		1.31578947368421	11.1842105263158	87.5	1.206	0.68648326783375	1.36973684210526	2893
	1456.267	545	1	1456.174	545	7	1456.438	545	7	1454.736	545	0	545	15	1747.63	3.817	1743.185	15.815			4.185	19.75334	-17803.34	5.64	1.04	28.71	17.62344	-15673.44	7.03	1.573587								2385.5	16.499486	-14549.486	59		0	7.69230769230769	92.3076923076923	1.129	0.681511254019293	1.42307692307692	2913
	1463.298	535	2	1466.89	535	9	1465.576	535	6	1464.848	535	1	535	18	1749.556	3.503	1744.518	16.291			4.215	19.80137	-17851.37	6.06	1.3	28.91	17.76684	-15816.84	6.715	1.723839								2401.5	16.611918	-14661.918	122	0.825	5.71428571428571	45.7142857142857	48.5714285714286	2.614	0.86762565577932	0.962857142857143	2933
	1475.069	525	5	1475.338	525	10	1475.378	525	11	1473.086	525	7	525	34	1751.165	3.886	1746.549	15.318			4.235	19.83338	-17883.38	6	0.92	29.09	17.90368	-15953.68	6.97	1.613118								2421.5	16.752458	-14802.458	200		0	32.2916666666667	67.7083333333333	1.67	0.768488745980707	1.17708333333333	2953
	1486.469	515	5	1487.271	515	12	1485.913	515	3	1484.552	515	9	515	29	1751.771	3.819	1747.867	16.189			4.265	19.88141	-17931.41	5.43	1.22	29.27	18.04052	-16090.52	7.03	1.589276								2443.5	16.907052	-14957.052	173	2.9402	2.39520958083832	8.98203592814372	88.622754491018	1.101	0.663851751565409	1.37664670658683	2973
	1495.672	505	1	1496.633	505	5	1495.213	505	6	1495.238	505	6	505	18	1755.714	3.739	1749.899	15.518			4.295	19.92943	-17979.43	5.85	1.63	29.43	18.16216	-16212.16	6.92									2458.5	17.012457	-15062.457	117	1.0345	1.98019801980198	24.7524752475248	73.2673267326733	1.823	0.779928921983415	1.22475247524752	2993
	1506.529	495	2	1508.545	495	2	1506.688	495	12	1505.306	495	3	495	20	1757.231	3.452	1751.521	15.708			4.325	19.97746	-18027.46	5.85	1.65	29.63	18.31804	-16368.04	6.79	1.707508								2479.5	17.160024	-15210.024	203	1.4202	0.515463917525773	11.8556701030928	87.6288659793814	1.276	0.702220717925575	1.37422680412371	3013
	1516.531	485	2	1518.344	485	1	1517.265	485	10	1514.941	485	1	485	15	1758.248	3.426	1753.552	15.515			4.355	20.02548	-18075.48	6.15	1.6	29.84	18.51797	-16567.97	7.09	1.745276								2498.5	17.293537	-15343.537	119		1.8348623853211	18.348623853211	79.8165137614679	1.694	0.761111311824849	1.2908256880734	3033
	1526.63	475	2	1527.506	475	6	1527.045	475	5	1525.053	475	2	475	16	1759.552	2.792	1755.582	15.8			4.385	20.0735	-18123.5	6.46	1.2	30.04	18.70838	-16758.38	6.76	1.700222								2518.5	17.434077	-15484.077	165	0.84192	2.68456375838926	21.4765100671141	75.8389261744966	1.989	0.802680902520131	1.24765100671141	3054
	1536.431	465	2	1536.528	465	11	1536.067	465	3	1535.303	465	2	465	19	1761.069	2.739	1758.022	15.606			4.415	20.12153	-18171.53	6.55	1.49	30.25	18.90831	-16958.31	7.12	1.609795								2538.5	17.574617	-15624.617	291		8.92857142857143	18.9285714285714	72.1428571428571	1.778	0.730786010737	1.18571428571429	3073
	1545.912	455	1	1547.385	455	16	1544.814	455	4	1546.491	455	0	455	22	1762.601	2.57	1760.555	16.096			4.445	20.17063	-18220.63	6.49	1.33	30.31	18.96544	-17015.44	6.63	1.65765								2558.5	17.715157	-15765.157	330	0.76035	30.2325581395349	19.6013289036545	50.1661129568106	2.093	0.648478647923255	0.880730897009967	3093
	1556.928	445	1	1558.239	445	13	1555.989	445	12	1554.292	445	1	445	27	1764.936	3.427	1761.873	15.783			4.465	20.26497	-18314.97	6.39	1.59	30.51	19.11235	-17162.35	6.77	1.652726								2575.5	17.834616	-15884.616	459	0.23507	38.3132530120482	16.6265060240964	45.0602409638554	2.198	0.623607419660614	0.797349397590361	3113
	1565.195	435	1	1566.689	435	7	1567.58	435	43	1565.159	435	2	435	53	1766.453	2.977	1766.238	16.385			4.495	20.40649	-18456.49	6.37	1.31	30.66	19.21678	-17266.78	7.07	1.810196								2591.5	17.947048	-15997.048	268	0.1175	9.01287553648068	53.6480686695279	37.3390557939914	2.171	0.751813147552697	0.837339055793991	3133
	1574.558	425	5	1576.054	425	6	1577.36	425	3	1575.293	425	2	425	17	1767.031	3.118	1767.663	15.521			4.525	20.54801	-18598.01	6.39	1.57	30.77	19.29336	-17343.36	6.52	2.160533								2628.5	18.207047	-16257.047	400	0.3634	11.4754098360656	50	38.5245901639344	2.322	0.758557798745454	0.839344262295082	3153
	1585.277	415	3	1584.779	415	9	1586.682	415	13	1586.322	415	1	415	26	1768.548	3.156	1770.314	15.606			4.555	20.68953	-18739.53	5.87	1.44	30.97	19.4326	-17482.6	6.32									2646.5	18.333533	-16383.533	377	0.78808	21.9178082191781	36.1643835616438	41.9178082191781	1.815	0.620126823344327	0.831506849315068	3173
	1595.832	405	3	1595.676	405	10	1596.94	405	5	1594.413	405	7	405	26	1768.85	3.228	1772.542	15.998			4.585	20.83105	-18881.05	6.32	1	31.17	19.57184	-17621.84	6.07	1.624664								2659.5	18.424884	-16474.884	151	0.26087	6.71140939597316	69.1275167785235	24.1610738255034	1.437	0.622333286732839	0.714765100671141	3193
	1605.793	395	1	1607.192	395	12	1606.421	395	1	1605.738	395	5	395	20	1773.006	3.453	1774.588	15.998			4.615	20.97257	-19022.57	6.23	1.42	31.37	19.71108	-17761.08	6.12									2676.5	18.544343	-16594.343	368	0.7036	20.5797101449275	51.5942028985507	27.8260869565217	1.997	0.608486242948187	0.695942028985507	3213
	1614.858	385	4	1616.214	385	9	1614.687	385	4	1615.117	385	5	385	23	1774.629	3.525	1775.786	15.609			4.645	21.11409	-19164.09	5.99	1.42	31.57	19.82804	-17878.04	5.97	2.363616								2696.5	18.684883	-16734.883	361	0.46739	35.1585014409222	35.4466858789625	29.3948126801153	1.8	0.517067638952687	0.653314121037464	3234
	1626.077	375	7	1626.197	375	9	1626.758	375	7	1625.41	375	2	375	26	1777.359	3.201	1777.211	16.298			4.675	21.25561	-19305.61		1.48	31.7	19.90246	-17952.46	6.765	1.674903								2716.5	18.825423	-16875.423	276	0.66222	29.0441176470588	23.1617647058824	47.7941176470588	1.593	0.567114109447838	0.861764705882353	3251
	1634.621	365	1	1636.433	365	11	1636.857	365	3	1634.883	365	4	365	20	1781.197	3.341	1778	16.112			4.695	21.34996	-19399.96	6.24	1.5	31.9	20.01695	-18066.95	5.94									2730.5	18.923801	-16973.801	225	0.58876	15.5555555555556	46.2222222222222	38.2222222222222	1.394	0.579487656453456	0.82	3273
	1642.29	355	3	1647.47	355	2	1644.207	355	11	1644.88	355	4	355	20	1783.032	3.36	1780.046	16.101			4.725	21.51232	-19562.32	6.65	1.51	32.08	20.11999	-18169.99	6.36									2749.5	19.057314	-17107.314	338	0.36493	22.6586102719033	61.3293051359517	16.012084592145	1.542	0.454941217845659	0.569486404833837	3290
	1654.52	345	3	1656.473	345	10	1656.437	345	26	1655.725	345	1	345	40	1783.956	3.403	1780.526	15.606			4.755	21.68261	-19732.61	6.32	1.46	32.29	20.24021	-18290.21	6.77	1.7355								2782.5	19.289205	-17339.205	422	1.0301	18.3770883054893	56.3245823389021	25.2983293556086	1.517	0.533508161579955	0.679474940334129	3313
	1666.472	335	1	1667.626	335	4	1666.835	335	10	1664.624	335	2	335	17	1785.882	3.396	1782.861	15.694			4.785	21.85291	-19902.91	5.9	1.41	32.47	20.34325	-18393.25	6.61	1.878049								2801.5	19.422718	-17472.718	166		11.875	18.75	69.375	1.49	0.666472916151373	1.14625	3333
	1674.572	325	1	1676.349	325	2	1676.016	325	8	1675.151	325	0	325	11	1787.992	3.506	1785.301	15.42			4.815	22.02321	-20073.21	5.98	1.41	32.65	20.44629	-18496.29	6.4	1.689091								2821.5	19.563258	-17613.258	306	0.375	17.2881355932203	58.9830508474576	23.728813559322	1.96	0.604368738540034	0.668135593220339	3353
	1686.525	315	1	1685.714	315	2	1685.519	315	12	1684.328	315	2	315	17	1789.401	3.45	1787.135	15.492			4.845	22.1935	-20243.5	6.21	1.39	32.88	20.57796	-18627.96	6.49	1.543253								2841.5	19.703798	-17753.798	368		24.6498599439776	53.781512605042	21.5686274509804	2.047	0.562433011789925	0.617086834733893	3373
	1694.376	305	0	1695.557	305	7	1696.076	305	11	1693.801	305	2	305	21	1793.254	3.524	1787.544	15.411			4.875	22.3638	-20413.8	5.66	1.19	33.04	20.66955	-18719.55	6.73	1.726198								2861.5	19.844338	-17894.338	391		13.953488372093	78.7375415282392	7.30897009966777	2.245	0.532807475884244	0.517275747508306	3393
	1704.796	295	1	1705.539	295	6	1705.856	295	12	1705.562	295	0	295	19	1795.285	3.596	1790.682	15.405			4.905	22.53409	-20584.09	6.11	0.8	33.24	20.78404	-18834.04	6.545									2874.5	19.935689	-17985.689	351	0.10588	13.0434782608696	84.6376811594203	2.31884057971014	1.692	0.347497421585876	0.471014492753623	3413
	1714.917	285	4	1716.234	285	3	1716.617	285	7	1714.003	285	0	285	15	1799.625	3.639	1791.591	15.791			4.925	22.64762	-20697.62		0.38	33.42	20.88708	-18937.08	6.69	1.591125								2892.5	20.062175	-18112.175	255	0.37892	13.9344262295082	50.4098360655738	35.6557377049181	2.342	0.736031463421116	0.800819672131148	3433
	1723.801	275	2	1726.632	275	6	1726.556	275	3	1724.434	275	1	275	13	1801.762	3.701	1794.425	15.417			4.955	22.81792	-20867.92		1.12	33.59	20.9844	-19034.4	6.35									2907.5	20.16758	-18217.58	351	0.26032	29.3604651162791	55.2325581395349	15.406976744186	1.862	0.471434835261202	0.536627906976744	3453
	1733.142	265	6	1735.538	265	6	1734.343	265	6	1734.131	265	1	265	20	1804.323	3.569	1797.685	15.489			4.985	22.98822	-21038.22	5.54	0.78	33.82	21.11606	-19166.06	6.57	1.553508								2929.5	20.322174	-18372.174	315		18.6274509803922	54.2483660130719	27.124183006536	1.683	0.56700734956362	0.696732026143791	3473
	1746.012	255	5	1745.456	255	4	1743.729	255	11	1743.127	255	3	255	24	1806.447	3.624	1798.805	15.33			5.015	23.15851	-21208.51	5.54	1.25	34	21.21911	-19269.11	6.46	1.878922								2949.5	20.462714	-18512.714	520	1.0706	14.0316205533597	68.7747035573123	17.1936758893281	1.843	0.571618706500061	0.615810276679842	3493
	1755.181	245	3	1755.277	245	4	1755.404	245	12	1754.611	245	5	245	25	1810.814	3.416	1800.019	15.598			5.045	23.32881	-21378.81	5.24	0.98	34.2	21.3336	-19383.6	6.53	1.563686								2971.5	20.617308	-18667.308	340	1.2492	25.8358662613982	50.7598784194529	23.4042553191489	1.908	0.544406732563217	0.630699088145896	3513
	1766.335	235	0	1765.354	235	2	1766.526	235	6	1765.297	235	3	235	12	1812.133	3.58	1801.732	15.215			5.075	23.4991	-21549.1	5.22	0.7	34.37	21.43091	-19480.91	6.79	1.816972								2989.5	20.743794	-18793.794	313		23.1270358306189	66.4495114006515	10.4234527687296	1.729	0.433314082352574	0.511726384364821	3533
	1773.11	225	0	1774.559	225	3	1775.549	225	2	1774.218	225	3	225	9	1815.47	3.778	1803.672	15.59			5.105	23.6694	-21719.4	5.63	1.39	35.15	21.87743	-19927.43	6.58	1.68629								3012.5	20.905415	-18955.415	334		19.2488262910798	61.5023474178403	19.2488262910798	3.11	0.75	0.615492957746479	3553
	1783.527	215	0	1784.701	215	4	1786.084	215	24	1784.81	215	2	215	31	1818.806	3.661	1806.506	15.013			5.125	23.78293	-21832.93	5.06	1.29	35.35	21.99192	-20041.92	6.69	1.696304								3037.5	21.08109	-19131.09	345	2.114	14.2394822006473	54.0453074433657	31.7152103559871	2.014	0.668864634753861	0.760194174757281	3573
	1793.648	205	2	1794.522	205	6	1794.788	205	8	1794.143	205	1	205	17	1821.354	3.611	1811.16	15.691			5.155	23.95323	-22003.23	5.55	1.31	35.55	22.10641	-20156.41	6.38	1.729542								3061.5	21.249738	-19299.738	307	0.25526	7.01754385964912	88.4210526315789	4.56140350877193	1.565	0.448577414011498	0.517543859649123	3593
	1805.281	195	0	1805.079	195	5	1806.284	195	9	1805.587	195	0	195	15	1826.92	3.353	1813.995	15.605			5.185	24.12352	-22173.52	5.46	1.24	35.75	22.2209	-20270.9	5.96									3081.5	21.390278	-19440.278	380	0.93548	52.3545706371191	38.2271468144044	9.41828254847645	1.625	0.337487203149107	0.384764542936288	3613
	1814.166	185	1	1815.137	185	2	1815.488	185	18	1813.847	185	1	185	22	1834.624	3.167	1815.618	16.291			5.215	24.29382	-22343.82	5.42	1.16	35.95	22.33539	-20385.39	6.49									3101.5	21.530818	-19580.818	155	1.3434	6.71140939597316	82.5503355704698	10.738255033557	1.617	0.567660153351472	0.580536912751678	3633
	1823.051	175	1	1824.958	175	5	1825.608	175	3	1824.598	175	1	175	10	1839.006	3.145	1817.133	15.598			5.245	24.46411	-22514.11		0.92	36.04	22.38691	-20436.91	6.74	1.891117								3121.5	21.671358	-19721.358	297		7.87671232876712	85.6164383561644	6.50684931506849	1.396	0.450627775225846	0.533561643835616	3653
	1833.586	165	1	1834.779	165	7	1835.089	165	13	1833.538	165	1	165	22	1840.825	3.312	1818.861	15.598			5.275	24.63441	-22684.41	5.65	1.15	36.21	22.48423	-20534.23	6.52	1.667184								3138.5	21.790817	-19840.817	457	0.2679	3.15315315315315	66.8918918918919	29.9549549549549	1.397	0.676979023120502	0.786936936936937	3673
	1842.056	155	1	1845.539	155	5	1845.967	155	17	1843.054	155	3	155	25	1844.65	2.432	1822.408	15.113			5.305	24.80471	-22854.71	5.46	1.34	36.34	22.55865	-20608.65	5.86	1.749631								3158.5	21.931357	-19981.357	433	3.6628	11.0070257611241	66.9789227166276	22.0140515222482	1.45	0.566452304394427	0.676112412177986	3693
	1853.69	145	1	1854.904	145	3	1854.372	145	6	1854.445	145	0	145	10	1847.38	3.376	1824.637	15.487			5.335	24.975	-23025	5.39	1.3	36.54	22.67314	-20723.14	6.46									3175.5	22.050816	-20100.816	86	3.2817	7.14285714285714	67.8571428571428	25	1.825	0.682297249017506	0.721428571428571	3713
															1849.912	3.36	1826.972	14.923			5.355	25.08853	-23138.53	5.39	0.94	36.67	22.74756	-20797.56	6.235	1.286191								3197.5	22.20541	-20255.41	71	0.16892	1.44927536231884	89.8550724637681	8.69565217391304	0.925	0.577285254937988	0.581159420289855	3733
															1851.641	3.247	1830.61	15.298			5.385	25.25883	-23308.83	5.1	0.78	36.87	22.86205	-20912.05	5.16	1.622122								3217.5	22.34595	-20395.95	296	0.35	0.346020761245675	78.2006920415225	21.4532871972318	0.9391	0.64304419945899	0.713148788927336	3753
															1853.566	3.391	1834.946	15.595			5.415	25.42912	-23479.12		0.73	37.07	22.97654	-21026.54	4.86									3235.5	22.472436	-20522.436	380	1.1589	3.73831775700935	71.3395638629283	24.9221183800623	1.74	0.714525373968964	0.734267912772586	3773
															1855.492	3.249	1836.266	15.512			5.44	25.59942	-23649.42	5.25	0.87	37.27	23.09103	-21141.03	5.93	1.663251								3247.5	22.55676	-20606.76	302	0.059621	1.02739726027397	80.4794520547945	18.4931506849315	0.9878	0.632494499915383	0.680821917808219	3793
															1859.239	3.547	1837.28	15.592			5.465	25.71295	-23762.95	4.74	0.65	37.47	23.20552	-21255.52	5.61	1.702051								3263.5	22.669192	-20719.192	369	0.53659	0.819672131147541	64.207650273224	34.9726775956284	1.198	0.681154119928328	0.846448087431694	3813
															1862.576	3.218	1840.433	15.998			5.495	25.88325	-23933.25	5.13	0.79	37.67	23.32001	-21370.01	6	1.702053								3279.5	22.781624	-20831.624	328		4.375	92.1875	3.4375	1.043	0.387684887459807	0.516875	3833
															1865.199	3.87	1842.372	15.315			5.525	26.05354	-24103.54	5.1	0.69	37.83	23.41161	-21461.61	6.41	1.692656								3297.5	22.90811	-20958.11	332	0.57267	2.40963855421687	92.7710843373494	4.81927710843374	1.065	0.504555198285102	0.53855421686747	3853
															1869.264	2.865	1844.494	15.692			5.555	26.22384	-24273.84	5	0.8	38.03	23.5261	-21576.1	5.58	1.68936								3319.5	23.062704	-21112.704	344	0.31267	5.57184750733138	87.9765395894428	6.45161290322581	1.085	0.442729981962199	0.542228739002933
															1872.298	3.373	1846.314	15.317			5.585	26.39414	-24444.14		0.81	38.23	23.64059	-21690.59	6.7	1.701422								3339.5	23.203244	-21253.244	371	1.5225	23.4972677595628	63.1147540983606	13.3879781420765	1.751	0.462992735500774	0.539890710382514
															1875.148	2.56	1847.632	15.791			5.605	26.50767	-24557.67	5.18	0.82	38.43	23.75508	-21805.08	5.69	1.628305								3352.5	23.294595	-21344.595	333	3.1176	11.4114114114114	88.2882882882883	0.3003003003003	1.164	0.199958776486108	0.457357357357357
															1877.074	3.004	1850.165	15.603			5.635	26.67796	-24727.96	5.37	0.86	38.59	23.84667	-21896.67	4.99									3367.5	23.4	-21450	102	0.56322	72.7272727272727	27.2727272727273	0	1.319	0.212057877813505	0.209090909090909
															1880.41	3.188	1851.801	15.321			5.915	28.26739	-26317.39	5.53		38.76	23.94399	-21993.99	5.99									3384.5	23.581975	-21631.975	348	1.4059	2.01729106628242	97.4063400576369	0.576368876080692	0.8223	0.243313683458378	0.497694524495677
															1883.958	3.071	1853.422	15.619			5.945	28.43769	-26487.69	6.03		38.94	24.04703	-22097.03	5.7	1.603285								3416.5	23.924407	-21974.407	101	0.50649	14.5833333333333	57.2916666666667	28.125	2.031	0.655795623872637	0.722916666666667
															1884.975	2.689	1856.666	15.884			5.965	28.55122	-26601.22	5.93		39.12	24.20508	-22255.08	5.41									3436.5	24.138427	-22188.427	154		38.8157894736842	19.7368421052632	41.4473684210526	1.415	0.485688682726266	0.759210526315789
															1888.418	3.262	1856.864	15.121			5.995	28.72151	-26771.51	5.9		39.24	24.36809	-22418.09	5.58									3446.5	24.352447	-22402.447	130	0.75806	3.48837209302326	68.6046511627907	27.906976744186	2.36	0.823865666309396	0.765116279069768
															1889.251	2.746	1857.971	15.614			6.025	28.89181	-26941.81	4.77		39.5	24.72126	-22771.26	6.12									3456.5	24.566467	-22616.467	62	2.0345	5.45454545454545	67.2727272727273	27.2727272727273	2.277	0.782743837084673	0.750909090909091
															1889.857	3.179	1859.925	15.893			6.055	29.06211	-27112.11	5.18		39.64	24.91143	-22961.43	6.37	1.481881								3476.5	24.726982	-22776.982	29	0.43925	8.33333333333333	37.5	54.1666666666667	1.869	0.733815648445874	1.00833333333333
															1891.981	3.047	1860.743	15.02			6.075	29.17564	-27225.64	5.24		39.84	25.1831	-23233.1	6.03	1.604757								3491.5	24.930301	-22980.301	107	2.3125	2.66666666666667	61.3333333333333	36	2.024	0.790919170639761	0.849333333333333
															1894.513	2.943	1865.108	16.296			6.105	29.34593	-27395.93	4.97		40	25.40044	-23450.44	6.15	1.731068								3528.5	25.122919	-23172.919	48	3.1875	3.2258064516129	74.1935483870968	22.5806451612903	1.946	0.750361736334405	0.712903225806451
															1894.831	3.054	1865.819	15.906			6.135	29.51623	-27566.23	5.66		40.2	25.67211	-23722.11	6.86									3548.5	25.336939	-23386.939	64	4.2326	0	61.2903225806452	38.7096774193548	2.12	0.840836012861736	0.887096774193548
															1895.74	3.339	1867.548	16.1			6.165	29.68652	-27736.52	5.28		40.38	25.91661	-23966.61	6.41	1.648989								3568.5	25.550959	-23600.959	43	0.93103	0	72	28	1.894	0.804501607717042	0.78
															1896.544	3.197	1869.184	15.118			6.185	29.80005	-27850.05	5.08		40.55	26.14753	-24197.53	5.34	1.761887								3588.5	25.764979	-23814.979	174	1.3026	1.11111111111111	82.2222222222222	16.6666666666667	1.959	0.783701768488746	0.662222222222222
															1897.561	3.321	1870.411	16.396			6.215	29.97035	-28020.35	5.46		40.77	26.44637	-24496.37	6.31									3608.5	25.978999	-24028.999	195	1.8354	0.746268656716418	73.1343283582089	26.1194029850746	2.244	0.846882815291175	0.758208955223881
															1899.183	3.174	1873.14	15.999			6.245	30.14065	-28190.65	4.96		40.94	26.67729	-24727.29	5.79	1.882081								3623.5	26.139514	-24189.514	79	4.6667	0	81.4285714285714	18.5714285714286	1.735	0.778938906752412	0.685714285714286
															1901.004	3.612	1873.866	17.488			6.275	30.31094	-28360.94	5.72		41.14	26.94896	-24998.96	6.215	1.712076								3638.5	26.300029	-24350.029	33	3.3385	3.2258064516129	48.3870967741935	48.3870967741935	1.422	0.697367363344051	0.970967741935484
															1901.842	3.215	1874.973	15.213			6.295	30.42447	-28474.47	5.8		41.34	27.22063	-25270.63	6.9	1.778319								3661.5	26.546152	-24596.152	65	4.4677	0	72.8813559322034	27.1186440677966	1.533	0.746463022508039	0.771186440677966
															1903.782	3.306	1875.686	16.187			6.325	30.59477	-28644.77	5.63		41.54	27.4923	-25542.3	6.93									3678.5	26.728069	-24778.069	62	3.92	1.69491525423729	84.7457627118644	13.5593220338983	1.175	0.63335119685602	0.628813559322034
															1905.208	3.152	1878.218	15.112			6.355	30.76506	-28815.06	5.65		41.74	27.76397	-25813.97	7.06	1.729066								3698.5	26.942089	-24992.089	50	0.29808	0	93.6170212765958	6.38297872340426	1.415	0.727491961414791	0.563829787234043
															1907.03	3.119	1879.127	15.903			6.385	30.93536	-28985.36	5.07		41.91	27.99489	-26044.89	6.545	1.513779								3718.5	27.156109	-25206.109	520	3.5579	9.16179337231969	71.5399610136452	19.2982456140351	1.283	0.545311192353433	0.656335282651072
															1907.866	3.026	1880.143	14.914			6.405	31.04889	-29098.89	5.43		42.14	28.30731	-26357.31	6.415	1.621241								3733.5	27.316624	-25366.624	95	1.0978	0	62.3655913978495	37.6344086021505	1.505	0.741961414790997	0.876344086021505
															1909.561	3.226	1883.478	15.994			6.435	31.21919	-29269.19	5.85		42.26	28.47031	-26520.31	6.525	1.796148								3749.5	27.48784	-25537.84	225	0.68347	21.7777777777778	75.5555555555555	2.66666666666667	1.663	0.321908798596902	0.439555555555555
															1911.881	2.558	1884.494	15.211			6.465	31.38948	-29439.48	5.91		42.43	28.70123	-26751.23	6.97	1.745854								3750.5	27.498541	-25548.541	496	1.413	40	57.3737373737373	2.62626262626263	1.644	0.295114368875817	0.366262626262626
															1916.037	3.109	1885.707	15.352			6.495	31.55978	-29609.78	5.48		42.64	28.98649	-27036.49	6.54	1.639896								3751.5	27.509242	-25559.242	385	1.0147	29.8429319371728	69.6335078534031	0.523560209424084	1.628	0.270357024060317	0.38586387434555
															1917.844	3.127	1886.708	14.701			6.515	31.67331	-29723.31	5.68		42.68	29.04082	-27090.82	6.965	1.698344								3752.5	27.519943	-25569.943	340	0.55684	57.8171091445428	41.2979351032449	0.884955752212389	1.261	0.210270807413272	0.277581120943953
															1919.875	3.348	1888.027	15.006			6.545	31.84361	-29893.61	6.14		42.88	29.31249	-27362.49	7.5									3753.5	27.530644	-25580.644	431	0.92638	71.3953488372093	25.5813953488372	3.02325581395349	1.108	0.198447548231511	0.244651162790698
															1920.89	3.307	1888.634	14.608			6.575	32.0139	-30063.9	5.95		43.03	29.51625	-27566.25	6.8									3754.5	27.541345	-25591.345	326	0.80059	69.6319018404908	28.8343558282209	1.53374233128834	1.411	0.237624736667036	0.23680981595092
															1922.527	3.367	1889.134	15.214			6.595	32.12743	-30177.43	6.43		43.21	29.73971	-27789.71	6.62	1.780299								3755.5	27.552046	-25602.046	341	1.5169	74.1176470588236	25	0.882352941176471	1.267	0.209580102137318	0.212352941176471
															1924.058	3.299	1890.15	15.49			6.625	32.29773	-30347.73	6.6		44.52	30.60048	-28650.48	7.04	1.545534								3756.5	27.562747	-25612.747	178	0.4797	75	23.2954545454545	1.70454545454545	1.431	0.241175419792783	0.217045454545455
															1927.409	3.526	1890.256	15.009			6.655	32.46802	-30518.02	6.31		44.68	30.70562	-28755.62	7.44	1.497009								3757.5	27.573448	-25623.448	394	1.1382	83.969465648855	16.030534351145	0	1.226	0.197106109324759	0.16412213740458
															1930.048	3.471	1892.681	15.588			6.685	32.63832	-30688.32	6.06		44.88	30.83703	-28887.03	6.45	1.572119								3758.5	27.584149	-25634.149	340	0.58497	84.3657817109144	15.6342182890856	0	1.199	0.192765273311897	0.162536873156342
															1931.868	3.622	1893.104	15.111			6.705	32.75185	-30801.85	5.68		44.96	30.8896	-28939.6	6.8									3759.5	27.59485	-25644.85	559	0.85	86.3799283154122	12.7240143369176	0.896057347670251	1.27	0.209313534534554	0.163440860215054
															1939.24	2.948	1894.212	15.488			6.735	32.92215	-30972.15	5.99		45.16	31.02101	-29071.01	6.62									3760.5	27.605551	-25655.551	360	0.80878	92.3943661971831	7.6056338028169	0	1.115	0.179260450160772	0.130422535211268
															1940.573	3.131	1894.924	14.6			6.765	33.09244	-31142.44	5.93		45.28	31.09986	-29149.86	6.5	1.56633								3761.5	27.616252	-25666.252	319	0.4042	72.3270440251572	27.6729559748428	0	1.298	0.208681672025723	0.210691823899371
																	1896.546	14.914			6.795	33.26274	-31312.74	5.6		45.41	31.18528	-29235.28	6.78	1.575708								3762.5	27.626953	-25676.953	381	1.1463	46.2962962962963	53.7037037037037	0	1.128	0.181350482315112	0.314814814814815
																	1897.759	15.398			6.815	33.37627	-31426.27	5.63		45.61	31.3167	-29366.7	6.84	1.687042								3763.5	27.637654	-25687.654	335	0.96571	85.3731343283582	14.6268656716418	0	0.931	0.14967845659164	0.158507462686567
																	1899.684	14.521			6.845	33.54657	-31596.57	6.15		45.74	31.40212	-29452.12	6.9									3764.5	27.648355	-25698.355	350	0.15446	77.0348837209302	22.9651162790698	0	1.053	0.169292604501608	0.191860465116279
																	1900.806	13.893			6.875	33.71686	-31766.86	6.09		45.82	31.45468	-29504.68	7.47									3765.5	27.659056	-25709.056	751	0.24118	55.1264980026631	44.7403462050599	0.133155792276964	1.247	0.201687134389649	0.280825565912117
																	1902.729	14.6			6.905	33.88716	-31937.16	6.09		46.02	31.5861	-29636.1	7.32	1.535286								3766.5	27.669757	-25719.757	340	1.119	52.2255192878338	47.7744807121662	0	1.241	0.19951768488746	0.291097922848665
																	1904.853	14.809			6.925	34.00069	-32050.69	5.84		46.22	31.71751	-29767.51	7.59	1.67905								3767.5	27.680458	-25730.458	353	0.016779	58.9235127478754	41.0764872521246	0	1.203	0.193408360128617	0.264305949008499
																	1907.792	14.993			6.955	34.17098	-32220.98	5.96		46.42	31.84893	-29898.93	7.66									3768.5	27.691159	-25741.159	596	0.65443	56.9256756756757	43.0743243243243	0	1.19	0.191318327974277	0.272297297297297
																	1910.43	14.816			6.985	34.34128	-32391.28	5.85		46.58	31.95406	-30004.06	7.72	1.236794								3769.5	27.70186	-25751.86	327	1.4822	38.6503067484663	61.3496932515338	0	1.005	0.161575562700965	0.345398773006135
																	1910.945	15.501			7.015	34.51158	-32561.58	5.48		46.76	32.07233	-30122.33	6.72									3770.5	27.712561	-25762.561	197	1.257	28.3505154639175	70.6185567010309	1.03092783505155	0.985	0.175903988266486	0.396907216494845
																	1912.052	14.712			7.035	34.62511	-32675.11	5.37		46.95	32.19718	-30247.18	6.783333									3771.5	27.723262	-25773.262	393	1.1143	38.1074168797954	61.8925831202046	0	1.047	0.168327974276527	0.347570332480818
																	1913.372	15.8			7.065	34.7954	-32845.4	5.56		47.15	32.32859	-30378.59	6.49									3772.5	27.733963	-25783.963	315	2.275	50.4823151125402	49.5176848874598	0	1.029	0.165434083601286	0.298070739549839
																	1915.417	15.315			7.095	34.9657	-33015.7	5.93		47.32	32.4403	-30490.3	6.48	1.519086								3773.5	27.744664	-25794.664	160	0.64162	73.4177215189873	26.5822784810127	0	0.8627	0.138697749196142	0.206329113924051
																	1917.13	15.592			7.125	35.13599	-33185.99	6.13		47.51	32.56514	-30615.14	7.12	1.630187								3774.5	27.755365	-25805.365	346	0.48071	92.7325581395349	7.26744186046511	0	0.3391	0.0545176848874598	0.12906976744186
																	1918.146	15.305			7.145	35.24952	-33299.52	6.26		47.7	32.68999	-30739.99	7.04	1.627931								3775.5	27.766066	-25816.066	337	0.43175	91.8181818181818	8.18181818181818	0	0.4889	0.0786012861736334	0.132727272727273
																	1919.344	15.697			7.175	35.41982	-33469.82	6.05		47.9	32.8214	-30871.4	6.995									3776.5	27.776767	-25826.767	359	0.72843	71.5877437325905	25.0696378830083	3.34261838440111	1.087	0.197063675157484	0.247075208913649
																	1919.951	15.005			7.205	35.59012	-33640.12	6.06		48	32.88711	-30937.11	7.46	1.568743								3777.5	27.787468	-25837.468	394	1.0663	47.4358974358974	37.4358974358974	15.1282051282051	1.566	0.372670128090243	0.461538461538461
																	1922.073	15.497			7.235	35.76041	-33810.41	5.94		48.2	33.01852	-31068.52	7.5	1.586246								3778.5	27.798169	-25848.169	332	1.092	40.2439024390244	47.8658536585366	11.890243902439	1.762	0.397314830484572	0.457926829268293
																	1922.68	15.303			7.255	35.87394	-33923.94	5.98		48.39	33.14337	-31193.37	7.195	1.467988								3779.5	27.80887	-25858.87	337	0.75217	45.3172205438066	32.6283987915408	22.0543806646526	1.67	0.432165876025551	0.539274924471299
																	1924.407	15.404			7.285	36.04424	-34094.24	6.11		48.57	33.26164	-31311.64	6.37									3780.5	27.819571	-25869.571	230	2.6081	55.0660792951542	25.5506607929516	19.3832599118943	1.356	0.348183945661067	0.473568281938326
																	1925.924	15.106			7.315	36.21454	-34264.54	6.06		48.74	33.37335	-31423.35	6.82	1.653739								3799.5	28.02289	-26072.89	74	0.5748	1.35135135135135	79.7297297297297	18.9189189189189	1.226	0.663772775991426	0.683783783783784
																	1927.349	15.398			7.335	36.32807	-34378.07	6.14		48.94	33.50476	-31554.76	6.29	1.463442								3819.5	28.23691	-26286.91	254	1.7324	0	91.9678714859438	8.03212851405623	1.043	0.667684887459807	0.580321285140562
																	1929.273	14.918			7.365	36.49836	-34548.36	6.37		49.14	33.63618	-31686.18	6.205	1.481632								3839.5	28.45093	-26500.93	71	2.1207	0	81.1594202898551	18.8405797101449	1.316	0.711575562700965	0.688405797101449
																	1929.985	15.505			7.395	36.66866	-34718.66	6.71		49.34	33.76759	-31817.59	6.2	1.518596								3859.5	28.66495	-26714.95	58	0.86667	0	60.3773584905661	39.6226415094339	1.621	0.760610932475884	0.89622641509434
																	1931.502	15.391			7.425	36.83895	-34888.95	6.88		49.54	33.89901	-31949.01	6.05	1.520241								3879.5	28.87897	-26928.97	105	0.17877	13.1868131868132	83.5164835164835	3.2967032967033	2.103	0.438102893890675	0.48021978021978
																	1932.623	14.925			7.445	36.95248	-35002.48	6.56		49.72	34.01728	-32067.28	6.81									3889.5	28.98598	-27035.98	179	0.21203	18.6046511627907	80.2325581395349	1.16279069767442	1.758	0.312048420654435	0.437209302325581
																	1934.534	15.11			7.475	37.12278	-35172.78	6.74		49.9	34.13555	-32185.55	7.27									3894.5	29.039485	-27089.485	316	0.068063	72.6984126984127	25.0793650793651	2.22222222222222	1.525	0.260007357349174	0.231428571428571
																	1940.599	16.407			7.505	37.29308	-35343.08	6.91		50.1	34.26697	-32316.97	6.31	1.571845								3899.5	29.09299	-27142.99	382	0.329	98.1675392670157	1.83246073298429	0	0.6796	0.109260450160772	0.107329842931937
																					7.535	37.46337	-35513.37	6.9		50.3	34.39839	-32448.39	5.8	1.436197								3903.5	29.135794	-27185.794	538	0.16571	94.7565543071161	5.2434456928839	0	0.7102	0.114180064308682	0.120973782771536
																					7.555	37.5769	-35626.9	6.92		50.5	34.5298	-32579.8	6.7									3909.5	29.2	-27250	350	0.80864	78.6743515850144	21.3256484149856	0	1.381	0.222025723472669	0.185302593659942
																					7.585	37.7472	-35797.2	7.1		50.7	34.66121	-32711.21	7.685									3914.5	29.235095	-27285.095	324	0.35514	81.0126582278481	18.6708860759494	0.316455696202532	1.229	0.199533949729128	0.179113924050633
																					7.615	37.91749	-35967.49	7.11		50.9	34.79263	-32842.63	6.99	1.635506								3919.5	29.2701495	-27320.1495	428	0.7837	33.3333333333333	54.054054054054	12.6126126126126	2.092	0.473589307105479	0.492792792792793
																					7.645	38.08779	-36137.79	7.08		51.1	34.92405	-32974.05	7.16									3939.5	29.4103675	-27460.3675	319	0.79918	2.54237288135593	36.4406779661017	61.0169491525424	2.005	0.802347266881029	1.1
																					7.665	38.20132	-36251.32	6.99		51.18	34.97661	-33026.61	6.65	1.354171								3958.5	29.5435746	-27593.5746	244	0.75546	3.07692307692308	46.1538461538461	50.7692307692308	2.131	0.814033073036288	0.995384615384616
																					7.695	38.37162	-36421.62	6.65		51.28	35.04232	-33092.32	7.17	1.475222								3969.5	29.6206945	-27670.6945	229	1.0252	2.35294117647059	17.6470588235294	80	1.959	0.800666054203032	1.29058823529412
																					7.725	38.4913	-36541.3	6.43		51.38	35.10803	-33158.03	7.4	1.351022								4012.5	29.9221632	-27972.1632	119	0.65926	3.44827586206896	62.0689655172414	34.4827586206897	1.269	0.658564747149956	0.831034482758621
																					7.755	38.60087	-36650.87	6.3		51.48	35.17373	-33223.73	6.85	1.451778								4032.5	30.0623812	-28112.3812	135	0.39377	4.54545454545455	27.2727272727273	68.1818181818182	0.9981	0.629216237942122	1.16363636363636
																					7.775	38.67391	-36723.91	6.21		51.58	35.23944	-33289.44	7.055	1.396211								4050.5	30.1885774	-28238.5774	353	0.99074	2.97029702970297	22.7722772277228	74.2574257425743	1.71	0.755688844917141	1.23069306930693
																					7.805	38.78348	-36833.48	5.81		51.63	35.2723	-33322.3	6.785	1.245094								4075.5	30.3638499	-28413.8499	108	0.47541	0	18.1818181818182	81.8181818181818	0.9423	0.651495176848875	1.31818181818182
																					7.835	38.89304	-36943.04	5.91		51.73	35.338	-33388	6.91									4092.5	30.4830352	-28533.0352	61	0.41477	12.5	50	37.5	1.541	0.622749196141479	0.825
																					7.865	39.00261	-37052.61	6.22		51.79	35.37743	-33427.43	7.47									4109.5	30.6022205	-28652.2205	176	2.9079	3.57142857142857	44.6428571428572	51.7857142857143	1.56	0.718545794004771	1.00357142857143
																					7.885	39.07565	-37125.65	5.75		51.95	35.48256	-33532.56	6.84	1.440197								4129.5	30.7424385	-28792.4385	76	0.78788	1.96078431372549	68.6274509803922	29.4117647058824	2.222	0.825984726688103	0.786274509803922
																					7.915	39.18522	-37235.22	5.6		52.15	35.61398	-33663.98	7									4149.5	30.8826565	-28932.6565	99	0.37089	1.35135135135135	77.027027027027	21.6216216216216	2.124	0.812067334972574	0.710810810810811
																					7.945	39.29478	-37344.78	6.03		52.35	35.74539	-33795.39	6.15									4169.5	31.0228745	-29072.8745	426	3.36	7.76942355889724	89.9749373433584	2.25563909774436	1.551	0.36185691318328	0.491478696741855
																					7.965	39.36783	-37417.83	5.62		52.53	35.86366	-33913.66	6.88									4190.5	31.1701034	-29220.1034	25	5.6923	4.34782608695652	47.8260869565217	47.8260869565217	1.646	0.722963558413719	0.960869565217392
																					7.995	39.47739	-37527.39	5.89		52.73	35.99508	-34045.08	4.78	1.372558								4209.5	31.3033105	-29353.3105	13	1.0909	0	70	30	1.845	0.796623794212219	0.8
																					8.025	39.58696	-37636.96	5.76		52.94	36.13307	-34183.07	5.915	1.390266								4222.5	31.3944522	-29444.4522	33	4.9286	5.55555555555555	27.7777777777778	66.6666666666667	1.928	0.771506307197625	1.14444444444444
																					8.055	39.69652	-37746.52	5.99		53.14	36.26448	-34314.48	7.27	1.394371								4252.5	31.6047792	-29654.7792	14	10.706	0	25	75	1.73	0.778135048231511	1.25
																					8.075	39.76957	-37819.57	5.87		54.2	36.96098	-35010.98	7.98	1.884074								4269.5	31.7239645	-29773.9645	17	10.714	0	66.6666666666667	33.3333333333333	2.232	0.858842443729904	0.833333333333333
																					8.105	39.87913	-37929.13	6.32		54.4	37.0924	-35142.4	7.015									4289.5	31.8641825	-29914.1825	14	2.7872	0	50	50	1.965	0.815916398713826	1
																					8.135	39.9887	-38038.7	6.12		54.54	37.18439	-35234.39	7.25									4311.5	32.0184223	-30068.4223	94	0.34627	0	97.8494623655914	2.1505376344086	0.8514	0.636881028938907	0.521505376344086
																					8.165	40.09826	-38148.26	5.72		54.6	37.22381	-35273.81	6.42	1.671629								4329.5	32.1446185	-30194.6185	335	0.18973	72.8358208955224	25.0746268656717	2.08955223880597	1.153	0.199313998027184	0.22955223880597
																					8.185	40.1713	-38221.3	5.95		55.16	37.59178	-35641.78	5.67									4339.5	32.2147275	-30264.7275	896	0.2219	95.1793721973094	4.82062780269058	0	0.6237	0.100273311897106	0.119282511210762
																					8.215	40.28087	-38330.87	5.71		55.3	37.68377	-35733.77	6.21	1.545305								4344.5	32.249782	-30299.782	347	0.64172	98.2658959537572	1.73410404624277	0	0.6704	0.107781350482315	0.106936416184971
																					8.245	40.39043	-38440.43	5.91		55.5	37.81518	-35865.18	6.77									4350.5	32.2918474	-30341.8474	441	5.1159	94.3052391799544	5.69476082004556	0	0.8036	0.1291961414791	0.122779043280182
																					8.275	40.5	-38550	6.13		55.67	37.92689	-35976.89	7.06	1.549382								4354.5	32.319891	-30369.891	69	20	60.6060606060606	39.3939393939394	0	1.398	0.22475884244373	0.257575757575758
																					8.295	40.57304	-38623.04	5.78		55.81	38.01888	-36068.88	6.89									4359.5	32.3549455	-30404.9455	45	0.40299	75	25	0	0.9772	0.157106109324759	0.2
																					8.325	40.68261	-38732.61	6.18		55.98	38.13058	-36180.58	6.55	1.499621								4364.5	32.39	-30440	335	0.16258	94.8948948948949	5.1051051051051	0	0.4444	0.0714469453376206	0.12042042042042
																					8.355	40.79217	-38842.17	6.17		56.12	38.22257	-36272.57	6.64									4374.5	32.460109	-30510.109	326	0.18254	93.2307692307692	6.76923076923077	0	0.7263	0.116768488745981	0.127076923076923
																					8.385	40.90174	-38951.74	5.91		56.21	38.28171	-36331.71	4.9	1.570532								4379.5	32.4951635	-30545.1635	126	3.0847	80.9523809523809	19.0476190476191	0	0.9037	0.145289389067524	0.176190476190476
																					8.405	40.97478	-39024.78	6.17		56.38	38.39341	-36443.41	5.57	1.515929								4391.5	32.5792943	-30629.2943	118	3.6379	76.5217391304348	23.4782608695652	0	0.7322	0.117717041800643	0.193913043478261
																					8.435	41.08435	-39134.35	5.78		56.58	38.52482	-36574.82	6.4	1.431739								4395.5	32.6073379	-30657.3379	58	0.4	41.8181818181818	58.1818181818182	0	1.417	0.227813504823151	0.332727272727273
																					8.465	41.19391	-39243.91	5.7		56.78	38.65624	-36706.24	6.58									4401.5	32.6494033	-30699.4033	160	1.7391	3.44827586206896	84.8275862068965	11.7241379310345	1.628	0.648099970768781	0.603448275862069
																					8.495	41.30348	-39353.48	5.87		56.78	38.65624	-36706.24	6.26	1.346284								4409.5	32.7054905	-30755.4905	23	1.9048	5	75	20	1.326	0.613183279742765	0.68
																					8.515	41.37652	-39426.52	5.86		56.98	38.78766	-36837.66	6.9	0.553892								4429.5	32.8457085	-30895.7085	21	4.2381	0	76.9230769230769	23.0769230769231	1.319	0.712057877813505	0.730769230769231
																					8.545	41.48609	-39536.09	5.68		57.34	39.0242	-37074.2										4449.5	32.9859265	-31035.9265	21	4.8333	0	46.6666666666666	53.3333333333333	1.683	0.770578778135048	1.03333333333333
																					8.575	41.59565	-39645.65	5.73		57.61	39.20161	-37251.61	6.77									4469.5	33.1261445	-31176.1445	12	3.2045	14.2857142857143	57.1428571428572	28.5714285714286	1.907	0.639924973204716	0.728571428571429
																					8.595	41.6687	-39718.7	5.94		57.81	39.33303	-37383.03	5.85									4489.5	33.2663625	-31316.3625	44	0.86364	0	56.0975609756098	43.9024390243902	1.255	0.701768488745981	0.939024390243903
																					8.625	41.77826	-39828.26	6.23		58.01	39.46445	-37514.45	6.445	1.617389								4509.5	33.4065805	-31456.5805	154	0.35056	17.5324675324675	48.7012987012987	33.7662337662338	1.816	0.62107533884163	0.767532467532468
																					8.655	41.88783	-39937.83	6.49		58.21	39.59586	-37645.86		1.474901								4514.5	33.441635	-31491.635	445	0.32044	39.0519187358916	59.3679458239278	1.58013544018059	1.661	0.286486245087531	0.359593679458239
																					8.685	41.99739	-40047.39	6.58		59.36	40.3515	-38401.5	6.73									4515.5	33.4486459	-31498.6459	362	0.51515	74.0331491712707	25.414364640884	0.552486187845304	1.41	0.230391806597594	0.20939226519337
																					8.705	42.07043	-40120.43	6.38		59.56	40.48291	-38532.91	7.09	1.419362								4516.5	33.4556568	-31505.6568	264	0.1417	71.8631178707224	27.3764258555133	0.760456273764258	1.34	0.220669685695527	0.220152091254753
																					8.735	42.18	-40230	6.64		59.76	40.61433	-38664.33	6.48	1.501715								4517.5	33.4626677	-31512.6677	494	0.05	79.9180327868852	19.672131147541	0.40983606557377	1.405	0.228435264781154	0.184426229508197
																					8.765	42.28957	-40339.57	6.63		59.96	40.74575	-38795.75	6.565	1.458265								4518.5	33.4696786	-31519.6786	220	0.1746	72.7272727272727	25.9090909090909	1.36363636363636	1.492	0.249073836624386	0.222727272727273
																					8.795	42.39913	-40449.13	6.55		60.36	41.00857	-39058.57	7.26	1.132657								4519.5	33.4766895	-31526.6895	378	0.29534	64.4385026737968	32.3529411764706	3.20855614973262	1.697	0.296544997013332	0.274331550802139
																					8.815	42.47217	-40522.17	6.16		60.54	41.12685	-39176.85	4.66	1.466316								4520.5	33.4837004	-31533.7004	193	0.21591	67.0157068062827	31.9371727748691	1.04712041884817	1.545	0.256084590650507	0.242408376963351
																					8.845	42.58174	-40631.74	6.15		60.74	41.25827	-39308.27	6.07	1.499815								4521.5	33.4907113	-31540.7113	264	0.26667	78.1609195402299	21.8390804597701	0	1.048	0.168488745980707	0.18735632183908
																					8.875	42.69459	-40744.59	6.02		60.94	41.38968	-39439.68	6.355									4522.5	33.4977222	-31547.7222	180	1.0984	62.9213483146068	35.9550561797753	1.12359550561798	1.489	0.248160997348677	0.259550561797753
																					8.905	42.80811	-40858.11	6.04		61.14	41.52109	-39571.09	6.4									4523.5	33.5047331	-31554.7331	61	0.62963	46.551724137931	53.448275862069	0	1.658	0.266559485530547	0.313793103448276
																					8.925	42.88378	-40933.78	6.12		61.34	41.65251	-39702.51	7.29									4524.5	33.511744	-31561.744	135	1.3469	47.7611940298507	49.2537313432836	2.98507462686567	1.817	0.321533951201059	0.338805970149254
																					8.955	42.9973	-41047.3	6.03		61.54	41.78393	-39833.93	6.27	1.429561								4525.5	33.5187549	-31568.7549	49	0.73333	36.734693877551	63.265306122449	0	1.517	0.243890675241158	0.353061224489796
																					8.985	43.11081	-41160.81	5.76		61.75	41.92191	-39971.91	6.545									4526.5	33.5257658	-31575.7658	45	1.5581	54.5454545454545	45.4545454545455	0	1.339	0.215273311897106	0.281818181818182
																					9.015	43.22432	-41274.32	5.92		61.94	42.04676	-40096.76	6.93									4527.5	33.5327767	-31582.7767	86	1.55813953488372	64.2857142857143	34.5238095238095	1.19047619047619	1.149	0.193817597193803	0.254761904761905
																					9.035	43.3	-41350	6.17		62.11	42.15846	-40208.46	5.37	1.017466
																					9.065	43.41351	-41463.51	5.93		62.31	42.28988	-40339.88	5.23	1.498195
																					9.095	43.52703	-41577.03	6.39		62.46	42.38844	-40438.44	6.55	1.467261
																					9.125	43.64054	-41690.54	6.37		62.66	42.51985	-40569.85	5.87	0.726383
																					9.145	43.71622	-41766.22	6.37		63.55	43.10465	-41154.65	7.43
																					9.175	43.82973	-41879.73	6.66		63.7	43.20321	-41253.21	7.18	1.525731
																					9.205	43.94324	-41993.24	6.55		63.9	43.33463	-41384.63	6.2	1.560537
																					9.235	44.05676	-42106.76	6.42		64.09	43.45947	-41509.47	7.395
																					9.255	44.13243	-42182.43	6.89		64.7	43.86029	-41910.29	7.3
																					9.285	44.24595	-42295.95	6.72		64.9	43.9917	-42041.7	6.58
																					9.315	44.35946	-42409.46	7.16		65.04	44.0837	-42133.7	7.05
																					9.335	44.43514	-42485.14	7.26		65.19	44.18226	-42232.26	7.01	1.638935
																					9.365	44.54865	-42598.65	7.21		65.37	44.30053	-42350.53	6.34	1.248382
																					9.395	44.66216	-42712.16	7.03		65.44	44.34653	-42396.53	6.68
																					9.425	44.77568	-42825.68	6.97		65.64	44.47794	-42527.94	5.683333	1.097644
																					9.445	44.85135	-42901.35	6.3		65.85	44.61593	-42665.93	6.615	1.367246
																					9.475	44.96486	-43014.86	6.21		65.97	44.69478	-42744.78	6.18	1.354616
																					9.505	45.07838	-43128.38	5.98		66.12	44.79334	-42843.34	6.23	1.390569
																					9.535	45.19189	-43241.89	6.18		66.3	44.91162	-42961.62	6.92	1.48883
																					9.555	45.26757	-43317.57	6.13		66.35	44.94447	-42994.47	6.96
																					9.585	45.38108	-43431.08	6.05		66.4	44.97732	-43027.32	6.77	1.455217
																					9.615	45.54407	-43594.07	5.96		66.69	45.16788	-43217.88	6.74	1.541649
																					9.645	45.71695	-43766.95	6.14		66.87	45.28615	-43336.15	6.065	1.6269
																					9.665	45.8322	-43882.2	5.99		67.02	45.38471	-43434.71	6.32	1.410811
																					9.695	46.00508	-44055.08	6.09		67.22	45.51613	-43566.13	6.98	1.590279
																					9.725	46.17797	-44227.97	5.65		67.37	45.61469	-43664.69	7.37	1.343349
																					9.755	46.35085	-44400.85	5.97		67.57	45.74611	-43796.11	6.956666	1.693791
																					9.775	46.4661	-44516.1	5.67		67.77	45.87752	-43927.52		0.754442
																					9.805	46.63898	-44688.98	5.86		67.97	46.00894	-44058.94	7.34
																					9.835	46.81186	-44861.86	5.98		68.17	46.14036	-44190.36	6.99
																					9.865	46.98475	-45034.75	6.15		68.34	46.25206	-44302.06	6.92	1.693204
																					9.885	47.1	-45150	6.16		68.54	46.38348	-44433.48	6.35	1.728119
																					9.915	47.27288	-45322.88	5.88		68.73	46.50832	-44558.32	7.62	1.589503
																					9.945	47.44576	-45495.76	5.87		68.93	46.63973	-44689.73	7.34
																					9.965	47.56102	-45611.02	5.82		69.48	47.00113	-45051.13	7.8	1.660612
																					9.995	47.7339	-45783.9	6.08		69.68	47.13255	-45182.55	7.17	1.549793
																					10.025	47.90678	-45956.78	6.15		69.88	47.26396	-45313.96	6.42	1.589259
																					10.055	48.07966	-46129.66	6.13		70.04	47.36909	-45419.09	7.593333	1.528863
																					10.075	48.19492	-46244.92	6.14		70.22	47.48737	-45537.37	6.13	1.550422
																					10.105	48.3678	-46417.8	6.04		70.42	47.61879	-45668.79	6.38	1.680754
																					10.135	48.54068	-46590.68	6.18		70.62	47.7502	-45800.2	7.16	1.613987
																					10.165	48.71356	-46763.56	6.19		70.68	47.78963	-45839.63	7.29	1.593097
																					10.185	48.82881	-46878.81	6.27		70.88	47.92104	-45971.04	7.17
																					10.215	49.00169	-47051.69	6.36		71.08	48.05246	-46102.46	6.89
																					10.245	49.17458	-47224.58	6.38		71.18	48.11816	-46168.16	6.86	1.546608
																					10.275	49.34746	-47397.46	6.4		71.35	48.22987	-46279.87	5.855	1.563171
																					10.295	49.46271	-47512.71	6.44		71.57	48.37443	-46424.43	5.05	1.214716
																					10.325	49.63559	-47685.59	6.58		71.77	48.50584	-46555.84	5.98	1.477048
																					10.355	49.80847	-47858.47	6.45		71.96	48.63069	-46680.69	6.34	1.387932
																					10.385	49.98136	-48031.36	6.49
																					10.405	50.09661	-48146.61	6.7
																					10.435	50.26949	-48319.49	6.63
																					10.465	50.44237	-48492.37	7.21
																					10.495	50.61525	-48665.25	7.1
																					10.515	50.73051	-48780.51	6.8
																					10.545	50.90339	-48953.39	7.04
																					10.575	51.07627	-49126.27
																					10.595	51.19153	-49241.53	7.27
																					10.625	51.36441	-49414.41	7.43
																					10.655	51.53729	-49587.29	7.18
																					10.685	51.71017	-49760.17	6.76
																					10.705	51.82542	-49875.42	6.72
																					10.735	51.99831	-50048.31	6.09
																					10.765	52.17119	-50221.19	6.67
																					10.795	52.33261	-50382.61	6.37
																					10.815	52.4387	-50488.7	6.55
																					10.845	52.59783	-50647.83	6.32
																					10.875	52.75696	-50806.96	6.67
																					10.905	52.91609	-50966.09	6.34
																					10.925	53.02217	-51072.17	6.66
																					10.955	53.1813	-51231.3	6.71
																					10.985	53.34043	-51390.43	6.61
																					11.015	53.49957	-51549.57	6.81
																					11.035	53.60565	-51655.65	6.78
																					11.065	53.76478	-51814.78	6.91
																					11.095	53.92391	-51973.91	7.05
																					11.125	54.08304	-52133.04	6.46
																					11.145	54.18913	-52239.13	6.47
																					11.175	54.34826	-52398.26	6.32
																					11.205	54.50739	-52557.39	5.77
																					11.235	54.66652	-52716.52	5.89
																					11.255	54.77261	-52822.61	6.27
																					11.285	54.93174	-52981.74	6.65
																					11.315	55.09087	-53140.87	6.58
																					11.335	55.19696	-53246.96	6.83
																					11.365	55.35609	-53406.09	6.78
																					11.395	55.51522	-53565.22	6.42
																					11.425	55.67435	-53724.35	6.64
																					11.445	55.78043	-53830.43	6.62
																					11.475	55.93957	-53989.57	6.54
																					11.505	56.0987	-54148.7	6.91
																					11.535	56.25783	-54307.83	6.79
																					11.555	56.36391	-54413.91	6.89
																					11.585	56.52304	-54573.04	6.69
																					11.615	56.68217	-54732.17	6.97
																					11.645	56.8413	-54891.3	6.88
																					11.665	56.94739	-54997.39	6.59
																					11.695	57.10652	-55156.52	6.76
																					11.725	57.26565	-55315.65	6.51
																					11.755	57.42478	-55474.78	7.03
																					11.775	57.53087	-55580.87	6.73
																					11.805	57.69	-55740	6.9
																					11.835	57.84913	-55899.13	7.19
																					11.865	58.00826	-56058.26	6.67
																					11.885	58.11435	-56164.35	6.95
																					11.915	58.27348	-56323.48	7.24
																					11.945	58.60798	-56657.98	6.59
																					11.965	58.85436	-56904.36	6.6
																					11.995	59.22394	-57273.94	6.45
																					12.025	59.59351	-57643.51	6.18
																					12.055	59.96309	-58013.09	6.34
																					12.075	60.20947	-58259.47	5.83
																					12.105	60.57904	-58629.04	5.52
																					12.135	60.94862	-58998.62	6.16
																					12.165	61.31819	-59368.19	5.7
																					12.185	61.56457	-59614.57	6.51
																					12.215	61.93415	-59984.15	6.03
																					12.245	62.30372	-60353.72	5.92
																					12.275	62.6733	-60723.3	6.02
																					12.295	62.91968	-60969.68	5.79
																					12.325	63.28926	-61339.26	5.71
																					12.355	63.65883	-61708.83	5.74
																					12.385	64.0284	-62078.4	5.45
																					12.405	64.16762	-62217.62	5.41
																					12.435	64.32287	-62372.87	5.51
																					12.465	64.47811	-62528.11	5.57
																					12.495	64.63335	-62683.35	5.49
																					12.515	64.73685	-62786.85	5.52
																					12.545	64.8921	-62942.1	5.88
																					12.575	65.04734	-63097.34	5.33
																					12.595	65.15084	-63200.84	5.4
																					12.625	65.30608	-63356.08	5.68
																					12.655	65.46132	-63511.32	5.52
																					12.685	65.61657	-63666.57	5.47
																					12.705	65.72006	-63770.06	5.09
																					12.735	65.87531	-63925.31	5.22
																					12.765	66.03055	-64080.55	4.91
																					12.795	66.1858	-64235.8	5.1
																					12.815	66.28929	-64339.29	4.76
																					12.845	66.44454	-64494.54	4.83
																					12.875	66.59978	-64649.78	4.82
																					12.905	66.75503	-64805.03	4.61
																					12.925	66.85852	-64908.52	4.96
																					12.955	67.01377	-65063.77	5
																					12.985	67.16901	-65219.01	4.92
																					13.015	67.27251	-65322.51	5.18
																					13.25	69.09	-67140	4.73
																					13.28	69.349	-67399	5.05
																					13.31	69.609	-67659	4.88
																					13.34	69.868	-67918	4.5
																					13.36	70.041	-68091	4.81
																					13.39	70.301	-68351	4.6
																					13.42	70.56	-68610	4.7
																					13.45	70.82	-68870	5.18
																					13.48	70.947	-68997	5.49
																					13.51	71.074	-69124	5.83
																					13.53	71.159	-69209	6.16
																					13.56	71.286	-69336	6.23
																					13.59	71.413	-69463	5.69
																					13.62	71.54	-69590	5.76
																					13.65	71.667	-69717	5.42
																					13.68	71.794	-69844	5.29
																					13.7	71.878	-69928	5.15
																					13.73	72.005	-70055	5.24
																					13.76	72.132	-70182	4.93
																					13.79	72.259	-70309	4.95
																					13.82	72.386	-70436	5.36
																					13.84	72.471	-70521	5.27
																					13.87	72.598	-70648	5.71
																					13.9	72.725	-70775	5.62
																					13.93	72.852	-70902	5.92
																					13.96	72.979	-71029	5.75
																					13.99	73.106	-71156	5.81
																					14.01	73.19	-71240	6.3
																					14.04	73.317	-71367	6.36
																					14.07	73.444	-71494	5.85
																					14.1	73.571	-71621	6
																					14.13	73.698	-71748	5.76
																					14.16	73.825	-71875	6
																					14.18	73.91	-71960	5.7
																					14.21	74.058	-72108	5.26
																					14.24	74.207	-72257	5.5
																					14.27	74.355	-72405	5.68
																					14.3	74.503	-72553	5.47
																					14.33	74.652	-72702	5.79
																					14.35	74.751	-72801	5.54
[truncated: 20 more columns]
