# Supplementary material for: Links between fish abundance and ocean biogeochemistry as recorded in marine sediments
Source: PLoS One. 2018 Aug 1;13(8):e0199420. doi: 10.1371/journal.pone.0199420 (PMC6070179; doi:10.1371/journal.pone.0199420)
Supplement: S3 File — A zipped archive of the raw input data used at each site. (ZIP) [file pone.0199420.s007.zip › RawInputData/Effingham Inlet-Table 1.csv]

Location	Effingham Inlet
Core	TUL99B03															MD02-2494
Paper	Patterson et al. (2004)						Wright et al. (2005)			Patterson et al. (2011)						Ivanochco et al. (2008)											Enkin et al. (2012)
Measurment	Fish Scale Counts						Age Model			Productivity			Temperature			Geochem											Age Model
Acquisition	Data table provided by authors						Data table provided by authors			Digitized from Figure						Data table provided by authors											Digitized from Figure
Notes										Radi et al. (2008) dinocyst transfer function																	Dates used in analysis were applied by Ivanochco et al. (2008)
Values	Depth interval	Depth	Time	Herring scales	Anchovy scales	Total Scales	Depth	Age	Time	Depth	Age	Productivity	Depth	Time	Winter Temperature	Depth	Age	Time	Total N	CaCO_3	TOC	org C:N	Opal	N-15	Mo/Al	U/Al	Depth	Age	Time
Units	cm	cm	year	# cm^-3	# cm^-3	# cm^-3	cm	years before 2000	year	cm	year	g c cm^-2	cm	year	ºC	cm	Years before present	year	%	%	%		%	‰			cm	years before present	Year
	287-292	289.5	561.527093596059	0.045	0.013	0.136	97	195	1805	15.692	1910.33497536946	295.567	13.757	1919.86699507389	8.047	0.00	736	1214	0.55	3.50	6.82	12.46	15.08	6.33	25.37	2.66	-84.106	188.239	1761.761
	302-307	304.5	487.635467980296	0.019	0.033	0.1	169	970	1030	32.547	1827.30541871921	293.735	31.833	1830.82266009852	7.132	5.00	758	1192	0.50	3.08	6.21	12.39	16.63	6.39	22.57	2.02	-59.411	272.598	1677.402
	307-312	309.5	463.004926108374	0.026	0.058	0.094	286	1858	142	62.98	1677.38916256158	337.978	62.409	1680.20197044335	8.369	10.00	780	1170	0.53	4.83	6.61	12.51	14.04	6.53	27.91	3.43	-45.465	329.613	1620.387
	312-317	314.5	438.374384236453	0.022	0.08	0.147	553	2980	-980	91.733	1535.74876847291	278.152	91.731	1535.75862068966	7.271	15.00	802	1148	0.53	3.50	7.07	13.23	18.48	6.62	25.72	2.60	-21.482	443.883	1506.117
	317-322	319.5	413.743842364532	0.029	0.047	0.089	822	3435	-1435	106.314	1463.92118226601	270.081	104.144	1474.61083743842	8.458	20.00	824	1126	0.50	3.58	6.29	12.54	18.47	6.41	29.82	2.53	-8.209	497.616	1452.384
	359-364	361.5	206.847290640394	0.011	0.102	0.122	937	4745	-2745	136.081	1317.28571428571	292.327	134.641	1324.37931034483	7.666	25.00	846	1104	0.61	3.33	7.73	12.65	13.52	6.99	17.84	2.45	0.127	526.23	1423.77
	365-370	367.5	177.290640394089	0.035	0.03	0.075				164.834	1175.64532019704	338.465	164.71	1176.25615763547	8.365	30.00	868	1082	0.52	4.92	6.55	12.58	13.07	6.48	22.13	2.80	24.852	625.411	1324.589
	370-375	372.5	152.660098522168	0.048	0.037	0.11				195.853	1022.84236453202	329.277	193.008	1036.85714285714	8.51	35.00	890	1060	0.49	4.50	5.97	12.17	18.88	6.85	22.91	2.23	76.909	856.887	1093.113
	380-385	382.5	103.399014778325	0.058	0.108	0.173				215.579	925.669950738916	293.64	214.467	931.147783251231	7.167	40.00	912	1038	0.56	4.92	6.85	12.24	14.56	6.98	18.01	2.55	85.854	932.261	1017.739
	385-389	387	81.2315270935961	0.014	0.066	0.094				233.11	839.310344827586	293.039	233.05	839.605911330049	7.831	45.00	934	1016	0.53	4.00	7.08	13.25	17.26	6.59	12.08	1.44	124.425	1042.352	907.648
	389-392	390.5	63.9901477832513	0.06	0.128	0.256				265.657	678.980295566503	282.411	266.263	675.995073891626	8.011	50.00	956	994	0.54	3.25	6.87	12.67	15.07	6.57	17.94	2.17	148.306	1141.115	808.885
	392-397	394.5	44.2857142857143	0.025	0.039	0.07				298.364	517.862068965517	327.198	296.68	526.15763546798	8.898	55.00	978	972	0.46	3.33	6.02	13.20	15.27	6.31	15.81	1.43	200.095	1320.55	629.45
	397-402	399.5	19.6551724137931	0.019	0.055	0.077				321.466	404.059113300493	295.191	320.418	409.221674876847	7.989	60.00	1000	950	0.46	3.58	6.19	13.37	15.46	6.40	20.03	2.12	386.107	2167.387	-217.387
	416-421	418.5	-73.9408866995073	0.03	0.028	0.064				349.029	268.28078817734	278.111	348.716	269.822660098522	7.296	65.00	1022	928	0.50	5.25	6.59	13.11	13.41	6.39	17.57	2.16	465.584	2451.707	-501.707
	421-426	423.5	-98.5714285714285	0.018	0.071	0.1				373.313	148.655172413793	308.22	373.55	147.487684729064	7.979	70.00	1044	906	0.51	4.25	7.08	13.86	14.88	6.65	24.98	2.64	543.475	2706.516	-756.516
	426-431	428.5	-123.20197044335	0.036	0.003	0.041				389.076	71.0049261083743	313.023	388.25	75.0738916256158	7.305	75.00	1066	884	0.52	5.17	6.89	13.21	14.21	6.39	17.81	2.03	609.85	3112.164	-1162.164
	438-443	440.5	-182.315270935961	0.025	0.055	0.08				435.271	-156.556650246305	287.537	410.805	-36.0344827586207	7.788	80.00	1088	862	0.52	5.42	6.60	12.76	14.72	6.62	18.23	2.35	1035.845	5070.697	-3120.697
	460-465	462.5	-290.689655172414	0.01	0.005	0.031				465.704	-306.472906403941	293.362	435.291	-156.655172413793	7.83	85.00	1110	840	0.53	4.25	6.87	12.97	15.86	6.81	15.01	1.81	1123.287	5465.109	-3515.109
	473-478	475.5	-354.729064039409	0.026	0.055	0.115				501.788	-484.226600985222	278.291	466.376	-309.783251231527	7.179	90.00	1132	818	0.48	3.25	6.19	12.98	18.99	6.86	21.87	1.88	1327.719	6210.625	-4260.625
	478-483	480.5	-379.35960591133	0.006	0.055	0.113				524.881	-597.985221674877	305.971	500.337	-477.07881773399	7.271	95.00	1154	796	0.51	3.50	6.70	13.26	18.16	6.39	23.75	2.18	1466.099	6634.455	-4684.455
	489-494	491.5	-433.546798029557	0.037	0.058	0.186				550.844	-725.881773399015	354.276	523.639	-591.866995073892	7.222	100.00	1176	774	0.48	3.08	6.15	12.93	19.48	6.95	29.73	2.86	1521.941	6890.177	-4940.177
	507-512	509.5	-522.216748768473	0.019	0	0.033				578.416	-861.704433497537	294.115	550.672	-725.034482758621	8.012	105.00	1198	752	0.47	2.92	5.81	12.38	20.56	7.01	24.36	2.17	1571.277	7053.076	-5103.076
	512-517	514.5	-546.847290640394	0.005	0.042	0.092				599.75	-966.79802955665	354.514	578.382	-861.536945812808	7.182	110.00	1220	730	0.49	2.92	6.58	13.38	16.72	6.85	21.84	2.56	1665.961	7488.144	-5538.144
	525-532	528.5	-615.812807881773	0.089	0.053	0.412				627.828	-1105.11330049261	302.158	598.185	-959.088669950739	7.992	115.00	1242	708	0.48	3.33	5.83	12.24	18.01	6.81	23.74	2.22	1705.397	7633.683	-5683.683
	532-537	534.5	-645.369458128079	0.016	0.045	0.076				662.65	-1276.65024630542	325.214	626.403	-1098.09359605911	7.054	120.00	1264	686	0.52	3.42	6.78	13.06	15.19	7.35	10.56	1.85	1760.994	7860.718	-5910.718
	563-568	565.5	-798.07881773399	0	0.221	0.636				690.728	-1414.96551724138	293.723	662.563	-1276.22167487685	7.501	125.00	1287	664	0.55	3.92	7.49	13.68	14.46	6.90	9.86	1.81	1840.588	8255.13	-6305.13
	568-573	570.5	-822.709359605911	0.008	0.042	0.071				698.067	-1451.11822660099	299.184	691.368	-1418.11822660099	7.181	130.00	1309	641	0.56	4.25	7.24	13.03	15.67	7.06	14.54	2.04	1958.301	8747.481	-6797.481
	573-578	575.5	-847.339901477832	0.019	0.03	0.064				727.398	-1595.60591133005	300.804	695.927	-1440.5763546798	7.351	135.00	1331	619	0.55	3.83	7.23	13.24	14.73	7.11	20.40	1.97	2123.75	9471.252	-7521.252
	583-588	585.5	-896.600985221675	0.006	0.008	0.034				757.83	-1745.51724137931	313.359	728.195	-1599.53201970443	7.775	140.00	1353	597	0.54	3.58	7.12	13.26	18.49	6.71	18.85	2.24	2260.541	10110.058	-8160.058
	588-593	590.5	-921.231527093596	0.014	0.003	0.03				786.504	-1886.7684729064	301.712	757.945	-1746.08374384236	7.317	150.00	1397	553	0.51	3.42	6.49	12.64	18.28	6.52	23.60	2.21	2451.006	11041.954	-9091.954
	593-598	595.5	-945.862068965517	0.037	0	0.037				816.341	-2033.74876847291	355.238	786.67	-1887.58620689655	7.788	155.00	1419	531	0.47	2.83	5.46	11.51	15.76	6.80			2518.118	11291.555	-9341.555
	603-608	605.5	-995.123152709359	0.018	0.045	0.076				843.913	-2169.57142857143	325.787	842.757	-2163.87684729064	8.193	160.00	1441	509	0.48	3.33	6.10	12.72	18.27	6.11	23.14	2.54	2729.895	11888.697	-9938.697
	631-636	633.5	-1133.05418719212	0.028	0.011	0.044				850.15	-2200.29556650246	287.872	849.516	-2197.1724137931	7.814	165.00	1463	487	0.51	3.17	6.20	12.25	20.44	6.24	24.14	2.30	2872.844	12310.884	-10360.884
	656-661	658.5	-1256.20689655172	0.047	0.013	0.079				868.188	-2289.15270935961	313.985	867.671	-2286.60591133005	7.814	170.00	1485	465	0.48	3.33	5.89	12.32	18.31	6.30	27.49	2.17	2944.964	12519.829	-10569.829
	680-685	682.5	-1374.43349753695	0.008	0.034	0.047				887.327	-2383.43349753695	286.42	887.358	-2383.58620689655	7.537	175.00	1507	443	0.50	3.33	5.77	11.61	21.31	6.50	24.69	2.10	3042.966	13044.799	-11094.799
	685-690	687.5	-1399.06403940887	0.033	0.014	0.058				906.546	-2478.10837438424	337.909	907.206	-2481.35960591133	8.351	180.00	1529	421	0.58	3.00	7.32	12.53	16.97	6.40	14.00	2.12	3072.242	13195.637	-11245.637
	690-695	692.5	-1423.69458128079	0.037	0.026	0.1				928.466	-2586.08866995074	301.487	927.481	-2581.23645320197	8.466	185.00	1551	399	0.51	2.83	6.53	12.92	17.80	5.95	25.17	2.01	3131.892	13479.864	-11529.864
	704-709	706.5	-1492.66009852217	0.006	0.039	0.05				948.112	-2682.86699507389	278.978	949.528	-2689.84236453202	7.287	190.00	1573	377	0.48	2.58	5.97	12.51	16.99	6.18	24.22	2.45	3239.691	14057.365	-12107.365
	716-721	718.5	-1551.77339901478	0.089	0.003	0.097				976.27	-2821.5763546798	348.201	977.745	-2828.84236453202	8.62	195.00	1595	355	0.48	3.17	5.99	12.52	16.76	5.93	22.49	1.88
	721-726	723.5	-1576.4039408867	0.126	0	0.139				990.354	-2890.95566502463	294.283	990.674	-2892.53201970443	7.193	200.00	1617	333	0.50	2.92	6.35	12.77	15.19	6.08	24.18	2.39
	726-731	728.5	-1601.03448275862	0.03	0.006	0.041				1007.289	-2974.37931034483	294.283	1007.067	-2973.28571428571	8.12	205.00	1639	311	0.46	3.00	5.53	11.90	20.01	6.12	23.40	2.25
	731-736	733.5	-1625.66502463054	0.01	0.008	0.021				1027.61	-3074.48275862069	336.162	1029.114	-3081.89162561576	8.753	210.00	1661	289	0.53	3.25	6.56	12.36	16.42	6.21	20.56	2.46
	747-752	749.5	-1704.48275862069	0.039	0.017	0.066				1046.154	-3165.83251231527	296.295	1048.213	-3175.97536945813	7.891	215.00	1683	267	0.49	3.00	6.09	12.37	19.73	6.33	22.96	2.15
	752-757	754.5	-1729.11330049261	0.022	0.005	0.038				1067.062	-3268.8275862069	324.544	1068.648	-3276.64039408867	8.205	220.00	1705	245	0.48	3.33	5.82	12.10	21.43	6.26	27.66	2.31
	757-762	758.5	-1748.81773399015	0.009	0.026	0.041				1085.766	-3360.96551724138	327.575	1086.653	-3365.33497536946	8.899	225.00	1727	223	0.57	4.08	7.09	12.47	13.86	7.58	18.19	2.49
	762-767	764.5	-1778.37438423645	0.011	0.011	0.025				1102.55	-3443.64532019704	314.517	1127.202	-3565.08374384236	8.971	230.00	1749	201	0.55	3.75	7.09	12.79	16.60	7.39	24.50	2.95
	773-778	775.5	-1832.56157635468	0.026	0.013	0.042				1126.159	-3559.94581280788	261.686				235.00	1771	179	0.51	3.92	6.94	13.62	12.69	6.57	11.57	2.19
	783-788	785.5	-1881.82266009852	0.011	0.008	0.033										240.00	1793	157	0.46	3.17	6.20	13.42	12.81	6.33	19.13	1.52
	793-798	795.5	-1931.08374384236	0.034	0.058	0.092										245.00	1815	135	0.44	3.50	6.02	13.70	14.84	7.05	10.31	1.37
	798-803	790.5	-1906.45320197044	0.047	0.072	0.149										249.00	1833	117	0.56	3.42	6.81	12.18	19.87	7.24	26.73	1.93
	824-829	826.5	-2083.79310344828	0.019	0.003	0.022										254.00	1855	95	0.48	3.58	6.13	12.85	14.28	7.13	22.02	1.80
	829-834	831.5	-2108.4236453202	0.024	0.018	0.055										259.00	1877	73	0.48	3.83	6.29	12.98	14.15	7.26	16.93	2.00
	834-839	836.5	-2133.05418719212	0.006	0.006	0.014										264.00	1899	51	0.47	3.25	5.86	12.54	20.77	6.91	23.36	2.12
	839-844	841.5	-2157.68472906404	0.005	0.058	0.068										269.00	1921	29	0.51	3.83	6.58	12.88	15.26	6.77	21.38	1.93
	844-849	846.5	-2182.31527093596	0.047	0.014	0.113										274.00	1943	7	0.50	3.83	6.23	12.46	18.97	6.61	17.26	1.88
	860-865	862.5	-2261.13300492611	0.008	0.216	0.26										279.00	1965	-15	0.52	4.00	7.33	14.06	13.62	6.67	18.06	1.85
	870-875	872.5	-2310.39408866995	0	0.023	0.023										284.00	1987	-37	0.49	3.83	5.97	12.26	16.62	7.06	20.20	1.92
	875-880	877.5	-2335.02463054187	0.011	0.08	0.094										289.00	2009	-59	0.53	4.50	6.64	12.47	12.42	6.95	16.69	1.90
	880-885	882.5	-2359.65517241379	0.011	0.02	0.037										294.00	2031	-81	0.49	3.58	6.26	12.85	15.21	6.64	22.56	2.18
	885-890	887.5	-2384.28571428571	0.026	0	0.026										299.00	2053	-103	0.48	3.25	5.93	12.32	19.02	6.77	20.92	2.19
	890-895	892.5	-2408.91625615764	0.009	0	0.009										304.00	2075	-125	0.49	3.00	6.27	12.76	15.66	6.85	25.24	2.25
	895-900	897.5	-2433.54679802956	0.014	0.006	0.023										309.00	2097	-147	0.50	4.25	5.92	11.82	19.60	7.28	22.74	2.02
	900-905	902.5	-2458.17733990148	0.019	0.008	0.036										314.00	2119	-169	0.46	3.17	6.10	13.33	16.24	6.70	20.55	1.86
	905-910	907.5	-2482.8078817734	0.026	0.008	0.066										319.00	2141	-191	0.49	3.67	6.13	12.46	18.55	6.40	22.01	1.81
	910-915	912.5	-2507.43842364532	0.019	0.133	0.16										324.00	2163	-213	0.53	4.33	6.43	12.24	14.48	7.35	23.27	2.35
	915-920	917.5	-2532.06896551724	0.047	0.134	0.212										329.00	2185	-235	0.52	4.92	6.84	13.09	11.69	7.15	14.22	1.54
																334.00	2207	-257	0.52	4.00	6.34	12.30	14.89	6.61	29.67	2.48
																339.00	2229	-279	0.50	3.75	6.46	12.83	13.62	7.31	22.37	1.90
																344.00	2251	-301	0.47	3.42	5.80	12.40	19.62	7.43	20.10	1.79
																349.00	2273	-323	0.53	6.58	6.42	12.06	17.23	7.41	13.27	1.75
																354.00	2295	-345	0.50	4.08	6.32	12.58	16.86	7.20	17.82	1.97
																359.00	2317	-367	0.43	4.83	5.61	12.96	15.28	6.80	14.87	1.30
																364.00	2389	-439	0.52	4.08	5.94	11.53	20.10	7.36
																369.00	2361	-411	0.47	3.75	5.75	12.14	17.38	7.00	17.09	1.33
																374.00	2383	-433	0.49	3.92	6.40	13.11	12.94	6.53	19.23	2.00
																379.00	2405	-455	0.51	4.00	6.49	12.77	14.14	6.87	18.57	1.58
																384.00	2427	-477	0.54	4.08	6.55	12.14	16.89	7.07	26.15	2.51
																389.00	2449	-499	0.51	3.92	6.58	12.98	14.42	6.55	18.65	1.87
																394.00	2471	-521	0.51	4.75	6.53	12.74	17.73	7.22	25.49	2.60
																399.00	2493	-543	0.52	3.75	6.49	12.47	15.37	6.45	14.39	1.42
																404.00	2515	-565	0.45	3.83	5.90	12.99	15.23	6.86	14.24	1.84
																409.00	2537	-587	0.47	3.67	5.08	10.75	20.42	7.34
																414.00	2559	-609	0.51	3.75	6.12	12.10	16.46	7.28	27.47	2.42
																419.00	2581	-631	0.48	4.83	5.91	12.40	15.42	6.92	20.29	1.87
																424.00	2603	-653	0.44	3.17	5.70	12.92	17.31	7.01	20.24	1.79
																429.00	2625	-675	0.48	3.42	5.94	12.43	19.77	7.49	24.38	1.70
																434.00	2647	-697	0.44	3.58	6.06	13.66	14.74	7.67	21.99	1.86
																439.00	2669	-719	0.44	4.00	5.81	13.32	16.61	7.33	21.16	1.66
																444.00	2691	-741	0.49	3.83	6.34	12.89	21.04	7.60	29.34	2.65
																449.00	2713	-763	0.44	3.75	5.34	12.18	21.94	7.47	22.12	1.58
																454.00	2735	-785	0.49	4.42	6.39	13.04	17.60	7.35	24.68	2.21
																459.00	2757	-807	0.41	6.50	5.39	13.14	16.62	7.91	22.33	1.58
																464.00	2779	-829	0.46	3.58	6.64	14.44	13.76	7.98	16.98	2.06
																469.00	2801	-851	0.46	4.42	5.68	12.39	15.81	8.38	20.84	1.84
																474.00	2823	-873	0.48	3.83	6.26	13.15	13.50	7.69	17.21	2.21
																479.00	2846	-896	0.47	3.58	5.88	12.42	17.78	8.24	13.90	1.56
																484.00	2868	-918	0.44	3.67	5.34	12.21	19.75	8.03	21.03	2.08
																489.00	2890	-940	0.45	3.83	5.78	12.78	20.34	8.15	21.64	1.74
																494.00	2912	-962	0.44	3.42	5.55	12.50	21.58	8.02	19.91	1.86
																499.00	2934	-984	0.44	3.42	5.96	13.50	17.47	8.21	21.99	1.75
																504.00	2956	-1006	0.48	3.58	6.11	12.82	14.70	7.89	19.15	2.13
																509.00	2978	-1028	0.46	4.17	5.86	12.78	14.12	8.06	20.60	1.89
																514.00	3000	-1050	0.51	4.08	6.37	12.46	17.31	8.45	23.22	2.73
																519.00	3022	-1072	0.46	3.33	6.54	14.19	19.26	8.28	18.55	1.55
																524.00	3044	-1094	0.52	3.58	7.39	14.18	15.75	7.41	15.09	1.91
																529.00	3066	-1116	0.50	3.75	5.95	11.82	19.92	8.27	20.57	1.95
																534.00	3088	-1138	0.47	3.67	5.80	12.29	21.39	8.31	21.40	2.36
																539.00	3110	-1160	0.48	3.58	6.19	12.79	15.05	7.79	18.27	1.76
																544.00	3132	-1182	0.43	3.33	5.41	12.57	18.37	8.04	23.54	2.17
																549.00	3154	-1204	0.45	3.00	5.63	12.50	18.46	8.00	22.74	1.74
																554.00	3176	-1226	0.48	3.42	6.15	12.77	14.89	7.90	17.42	1.97
																559.00	3198	-1248	0.44	3.67	6.42	14.72	13.06	7.29	15.91	1.53
																564.00	3220	-1270	0.50	4.50	6.41	12.74	17.28	8.38	20.79	2.15
																569.00	3242	-1292	0.50	4.83	6.91	13.74	15.17	7.29	17.29	1.75
																574.00	3264	-1314	0.48	3.83	6.03	12.51	19.35	8.24	14.60	1.72
																579.00	3286	-1336	0.45	3.25	5.29	11.67	22.03	8.76	21.89	1.83
																584.00	3308	-1358	0.46	3.50	5.90	12.92	18.26	8.20	20.02	2.62
																589.00	3330	-1380	0.51	4.42	6.44	12.74	15.49	7.92	22.35	1.98
																594.00	3352	-1402	0.47	3.67	5.99	12.72	15.89	8.26	25.40	2.23
																599.00	3374	-1424	0.43	3.50	5.76	13.36	15.27	8.32	19.42	1.61
																604.00	3396	-1446	0.41	3.42	4.95	11.96	22.35	8.82	22.92	1.94
																609.00	3418	-1468	0.46	4.42	5.50	12.08	21.67	8.43	24.63	1.77
																614.00	3440	-1490	0.46	3.83	5.70	12.38	19.82	8.42	21.50	2.10
																619.00	3462	-1512	0.47	3.58	5.76	12.17	21.79	8.36	22.06	1.88
																624.00	3484	-1534	0.50	3.83	6.55	13.10	18.72	7.96	15.65	1.96
																629.00	3506	-1556	0.44	4.58	5.16	11.85	16.74	8.52	14.18	1.30
																634.00	3528	-1578	0.50	4.25	6.12	12.34	18.71	7.97	23.54	2.33
																639.00	3550	-1600	0.47	3.92	6.31	13.50	19.31	8.40	20.87	1.88
																644.00	3572	-1622	0.43	4.08	5.15	11.92	21.08	8.08	28.04	1.79
																649.00	3594	-1644	0.46	4.08	5.90	12.85	21.97	7.80	22.08	2.10
																654.00	3616	-1666	0.50	3.75	6.15	12.32	23.44	7.70	24.09	2.22
																659.00	3638	-1688	0.47	3.92	5.06	10.78	24.89	8.51	15.21	1.93
																664.00	3660	-1710	0.47	4.83	5.82	12.27	17.26	8.20	22.46	2.58
																669.00	3682	-1732	0.46	3.75	5.46	11.97	17.69	8.34	19.78	1.92
																674.00	3704	-1754	0.47	3.42	5.87	12.60	18.14	8.16	22.68	2.13
																679.00	3726	-1776	0.44	2.67	3.73	8.47	10.36	8.12	7.38	1.00
																684.00	3748	-1798	0.48	4.58	6.30	13.14	15.44	7.89	12.57	1.66
																689.00	3770	-1820	0.48	4.42	6.21	12.85	17.63	7.82	11.12	1.58
																694.00	3792	-1842	0.48	4.42	5.93	12.46	16.14	8.53	14.08	2.26
																699.00	3814	-1864	0.46	3.50	5.78	12.52	19.33	8.08	15.90	1.81
																704.00	3836	-1886	0.49	3.08	6.27	12.80	18.44	7.60	23.94	2.80
																709.00	3858	-1908	0.47	3.75	5.97	12.80	16.18	7.79	19.83	2.07
																714.00	3880	-1930	0.46	2.92	5.53	12.11	18.75	8.57	27.52	2.34
																719.00	3902	-1952	0.47	4.92	5.68	12.12	16.42	8.07	14.29	2.62
																724.00	3924	-1974	0.44	3.08	5.49	12.43	18.80	7.71	20.50	1.80
																729.00	3947	-1997	0.42	3.00	5.14	12.27	18.31	7.95	18.95	1.44
																734.00	3969	-2019	0.43	4.58	5.45	12.57	17.67	7.31	17.08	1.82
																739.00	3991	-2041	0.50	3.83	6.32	12.71	16.48	7.67	17.57	1.96
																744.00	4013	-2063	0.49	4.50	6.13	12.61	18.84	7.73	26.80	2.51
																749.00	4035	-2085	0.46	3.58	5.32	11.48	20.96	7.57	17.21	1.72
																754.00	4057	-2107	0.52	4.25	6.84	13.06	14.52	7.47	24.02	2.26
																759.00	4079	-2129	0.44	3.42	5.49	12.51	16.17	7.43	17.75	1.71
																764.00	4101	-2151	0.49	4.08	6.07	12.30	18.35	7.67	23.02	2.96
																769.00	4123	-2173	0.42	3.00	5.19	12.30	20.35	8.15	16.13	1.66
																774.00	4145	-2195	0.47	3.17	5.94	12.55	19.98	8.29	27.65	2.06
																779.00	4167	-2217	0.45	2.92	5.28	11.79	16.06	8.18	21.13	1.80
																784.00	4189	-2239	0.46	2.83	5.39	11.82	21.63	8.91	22.91	2.04
																789.00	4211	-2261	0.45	3.92	4.88	10.86	25.20	9.18	15.85	1.88
																794.00	4233	-2283	0.46	3.42	5.89	12.74	20.42	8.27	22.56	2.07
																799.00	4255	-2305	0.45	3.58	4.93	11.05	24.38	8.65	17.23	1.89
																809.00	4299	-2349	0.46	3.17	5.51	12.04	23.27	8.62	20.91	2.50
																814.00	4321	-2371	0.45	1.75	5.46	12.27	25.28	8.63	19.75	2.09
																819.00	4343	-2393	0.46	3.33	5.68	12.27	22.73	8.69	23.40	2.34
																824.00	4365	-2415	0.46	3.00	5.72	12.36	22.15	8.94	18.36	1.86
																829.00	4387	-2437	0.44	2.17	5.37	12.20	20.11	8.98	21.87	2.11
																834.00	4409	-2459	0.44	3.08	5.07	11.65	18.25	8.77	18.30	1.78
																839.00	4431	-2481	0.44	2.75	5.88	13.42	16.16	8.46	19.12	2.03
																844.00	4453	-2503	0.40	2.83	4.83	12.12	18.80	7.84	18.40	1.45
																849.00	4475	-2525	0.44	3.17	5.29	12.05	23.59	9.21	21.67	2.31
																854.00	4497	-2547	0.39	2.75	4.77	12.18	21.84	8.57	21.00	1.59
																859.00	4519	-2569	0.46	3.50	5.61	12.28	21.22	8.36	28.14	2.52
																864.00	4541	-2591	0.43	3.92	5.66	13.07	19.11	8.26	20.85	2.09
																869.00	4563	-2613	0.46	3.50	5.57	12.21	19.94	8.21	20.43	1.97
																874.00	4585	-2635	0.46	3.25	5.59	12.26	16.38	7.96	19.04	1.84
																879.00	4607	-2657	0.42	3.92	5.16	12.25	16.75	7.72	19.23	1.81
																884.00	4629	-2679	0.44	3.75	5.60	12.60	20.12	7.99	15.93	1.83
																889.00	4651	-2701	0.42	2.92	5.13	12.29	18.79	8.79	25.40	2.28
																894.00	4673	-2723	0.46	3.33	5.22	11.31	24.08	8.46	19.40	2.05
																899.00	4695	-2745	0.45	3.75	5.16	11.56	24.40	8.47	20.97	2.45
																904.00	4717	-2767	0.50	3.92	6.21	12.51	17.71	7.19	16.85	1.79
																909.00	4739	-2789	0.43	2.75	5.25	12.17	21.09	8.11	29.45	2.08
																914.00	4761	-2811	0.46	3.58	5.49	11.98	20.59	8.08	18.05	1.85
																919.00	4783	-2833	0.42	3.17	4.98	11.97	19.93	9.25	24.12	2.02
																924.00	4805	-2855	0.48	3.92	5.93	12.38	18.16	8.59	20.85	2.09
																929.00	4827	-2877	0.46	3.33	5.43	11.81	19.43	8.05	19.84	1.68
																934.00	4849	-2899	0.44	3.00	5.17	11.83	21.41	8.03	17.90	1.62
																939.00	4871	-2921	0.43	3.50	6.74	15.77	13.43	7.40	10.98	1.65
																944.00	4893	-2943	0.44	3.67	5.46	12.33	20.89	8.41	19.22	1.87
																949.00	4915	-2965	0.44	3.17	5.21	11.96	22.55	8.29	20.44	1.84
																954.00	4937	-2987	0.47	3.25	5.33	11.37	22.98	8.88	16.51	1.81
																959.00	4959	-3009	0.47	5.67	6.01	12.84	16.38	8.16	12.91	1.97
																964.00	4981	-3031	0.45	4.67	5.46	12.00	13.40	8.96	12.77	1.49
																969.00	5003	-3053	0.46	3.50	5.53	12.02	19.70	8.98	15.84	1.81
																974.00	5025	-3075	0.43	4.00	5.25	12.29	19.88	9.42	14.84	1.75
																979.00	5048	-3098	0.46	3.92	5.93	12.84	21.30	8.92	22.11	2.07
																984.00	5070	-3120	0.44	4.50	5.30	11.94	23.17	9.03	14.11	1.71
																989.00	5092	-3142	0.49	4.75	6.09	12.49	18.04	8.85	15.05	2.21
																994.00	5114	-3164	0.43	3.42	5.70	13.11	22.46	10.31	14.04	1.35
																999.00	5136	-3186	0.45	3.50	7.12	15.91	13.63	7.40	9.86	1.78
																1004.00	5158	-3208	0.48	3.50	7.49	15.61	12.02	7.45	12.84	1.66
																1009.00	5180	-3230	0.45	4.08	5.41	12.14	17.48	9.16	17.36	1.78
																1014.00	5202	-3252	0.39	3.25	4.53	11.55	24.32	10.23	19.54	1.70
																1019.00	5224	-3274	0.42	4.33	4.84	11.54	21.88	9.96	22.00	2.61
																1024.00	5246	-3296	0.41	3.42	5.15	12.60	19.81	9.14	17.14	1.44
																1029.00	5268	-3318	0.39	2.75	4.55	11.82	23.75	9.80	20.95	1.58
																1034.00	5290	-3340	0.40	3.08	4.71	11.80	22.58	9.78	18.40	1.60
																1039.00	5312	-3362	0.42	3.08	4.94	11.66	22.41	9.50	18.36	1.58
																1044.00	5334	-3384	0.44	4.25	4.98	11.32	20.36	9.12	18.71	2.09
																1049.00	5356	-3406	0.47	5.33	5.78	12.36	16.35	8.94	13.18	1.75
																1054.00	5378	-3428	0.43	3.83	5.16	12.12	18.90	9.60	19.18	1.82
																1059.00	5400	-3450	0.41	3.17	4.49	10.94	23.12	10.62	15.87	2.02
																1064.00	5422	-3472	0.42	3.17	4.70	11.19	22.74	9.84	15.17	1.65
																1069.00	5444	-3494	0.43	3.83	4.97	11.59	23.16	9.46	24.96	2.97
																1074.00	5466	-3516	0.43	3.67	5.09	11.97	20.51	8.35	18.66	1.75
																1079.00	5488	-3538	0.41	2.83	4.78	11.54	23.73	9.76	18.74	1.85
																1084.00	5510	-3560	0.45	3.25	5.23	11.58	21.59	9.24	17.14	1.69
																1089.00	5532	-3582	0.44	3.08	4.91	11.06	24.20	10.27	18.38	2.08
																1094.00	5554	-3604	0.43	3.00	4.76	11.04	21.35	9.68	17.06	1.68
																1099.00	5576	-3626	0.46	4.50	5.63	12.21	23.06	8.06	13.47	1.73
																1104.00	5598	-3648	0.44	4.08	5.31	11.98	13.57	8.02	12.09	1.29
																1109.00	5620	-3670	0.45	3.50	5.55	12.28	15.35	7.67	10.69	1.30
																1114.00	5642	-3692	0.45	3.75	5.52	12.27	15.77	7.15	14.13	1.52
																1119.00	5664	-3714	0.42	3.75	4.76	11.41	21.60	8.44	14.84	1.78
																1124.00	5686	-3736	0.42	3.00	4.58	10.83	27.10	10.13	17.05	1.64
																1129.00	5708	-3758	0.41	3.67	4.93	11.99	22.53	9.36	22.52	2.00
																1134.00	5730	-3780	0.40	3.67	4.86	12.12	20.63	9.61	18.53	1.61
																1139.00	5752	-3802	0.40	3.58	4.80	11.98	19.79	9.29	23.50	1.86
																1144.00	5774	-3824	0.41	4.00	4.86	11.91	24.02	9.33	21.58	2.24
																1149.00	5796	-3846	0.41	3.17	5.17	12.50	23.61	9.13	20.48	1.58
																1154.00	5818	-3868	0.41	5.58	4.96	12.18	21.10	9.25	16.09	1.89
																1159.00	5840	-3890	0.44	3.58	5.28	11.98	26.44	8.88	25.07	2.25
																1164.00	5862	-3912	0.45	4.42	5.68	12.57	18.49	8.14	13.85	1.56
																1169.00	5884	-3934	0.41	3.42	4.98	12.09	21.73	8.94	21.20	1.82
																1174.00	5906	-3956	0.39	3.17	4.58	11.66	18.36	8.23	13.34	1.15
																1179.00	5928	-3978	0.42	4.33	5.05	11.99	19.40	8.00	17.42	1.83
																1184.00	5950	-4000	0.44	4.17	5.39	12.15	18.86	8.43	12.65	1.53
																1189.00	5972	-4022	0.42	3.42	4.88	11.69	21.08	8.08	23.44	1.53
																1194.00	5994	-4044	0.44	3.92	5.53	12.50	16.93	5.22	10.63	1.12
																1199.00	6016	-4066	0.49	5.75	5.88	12.09	16.23	7.89	14.81	2.17
																1204.00	6038	-4088	0.40	3.75	4.56	11.37	22.23	8.78	18.11	1.70
																1209.00	6060	-4110	0.44	3.83	5.01	11.45	21.96	8.60	20.80	1.98
																1214.00	6082	-4132	0.44	4.33	5.24	11.79	20.12	8.40	16.15	1.50
																1219.00	6104	-4154	0.47	4.08	5.64	12.07	18.14	8.09	13.97	1.73
																1224.00	6126	-4176	0.44	3.67	5.22	11.86	21.87	8.63	13.91	1.63
																1229.00	6149	-4199	0.42	3.75	5.11	12.10	19.56	8.19	16.77	1.70
																1234.00	6171	-4221	0.38	2.83	4.23	11.23	23.73	9.96	14.89	1.29
																1239.00	6193	-4243	0.37	3.33	4.34	11.70	20.96	9.42	21.29	1.74
																1244.00	6215	-4265	0.44	3.75	5.01	11.37	22.74	9.01	12.94	1.42
																1249.00	6237	-4287	0.39	3.33	4.37	11.34	22.07	8.86	16.18	1.52
																1254.00	6259	-4309	0.49	4.00	4.99	10.12	18.27	10.90	13.86	1.94
																1259.00	6281	-4331	0.40	3.67	4.67	11.71	19.66	8.78	17.76	1.70
																1264.00	6303	-4353	0.40	2.58	4.12	10.23	24.61	10.27	20.82	1.85
																1269.00	6325	-4375	0.38	3.42	4.56	11.87	20.39	8.81	16.12	1.36
																1274.00	6347	-4397	0.38	2.75	4.37	11.56	21.70	8.10	17.03	1.32
																1279.00	6369	-4419	0.43	3.58	4.73	11.03	28.16	9.67	27.42	2.38
																1284.00	6391	-4441	0.40	2.92	4.44	10.98	22.21	8.89	20.78	1.70
																1289.00	6413	-4463	0.33	3.83	3.86	11.53	17.50	8.68	18.64	1.34
																1294.00	6435	-4485	0.40	4.33	5.02	12.66	17.46	8.60	14.84	1.70
																1299.00	6457	-4507	0.40	3.42	4.83	12.15	23.48	9.71	19.19	1.89
																1304.00	6479	-4529	0.43	4.00	5.06	11.77	26.51	10.07	24.16	2.17
																1309.00	6501	-4551	0.38	3.25	4.64	12.11	26.09	10.57	18.99	1.56
																1314.00	6523	-4573	0.37	3.00	4.63	12.53	23.83	10.10	16.27	1.36
																1319.00	6545	-4595	0.40	3.08	4.52	11.42	25.68	9.56	20.97	1.66
																1324.00	6567	-4617	0.39	3.75	4.76	12.23	21.99	9.90	17.21	1.43
																1329.00	6589	-4639	0.41	3.67	4.84	11.79	21.47	9.77	17.75	1.61
																1334.00	6611	-4661	0.41	4.08	4.94	12.01	17.61	9.67	17.67	1.60
																1339.00	6633	-4683	0.40	3.50	4.74	11.82	17.76	9.63	19.53	1.57
																1344.00	6655	-4705	0.39	3.08	4.46	11.46	21.08	10.14	16.13	1.16
																1349.00	6677	-4727	0.38	3.42	4.35	11.34	22.32	10.74	17.40	1.45
																1354.00	6699	-4749	0.41	4.50	5.67	13.90	18.08	10.02	11.30	1.15
																1359.00	6721	-4771	0.42	3.75	6.18	14.55	15.12	9.02	13.91	1.59
																1364.00	6743	-4793	0.41	3.50	4.99	12.07	20.58	8.64	14.83	1.36
																1369.00	6765	-4815	0.42	4.17	5.32	12.57	19.80	7.82	15.97	1.86
																1374.00	6787	-4837	0.42	3.75	4.77	11.26	22.93	9.99	20.78	1.71
																1379.00	6809	-4859	0.44	4.17	5.13	11.56	21.94	10.22	22.41	2.41
																1384.00	6831	-4881	0.40	3.58	4.53	11.30	25.26	9.58	16.60	1.23
																1389.00	6853	-4903	0.40	5.92	5.55	14.00	15.94	8.04	16.52	1.51
																1394.00	6875	-4925	0.44	4.25	5.26	11.81	25.91	8.72	19.73	1.42
																1399.00	6897	-4947	0.49	4.75	5.92	12.02	17.72	8.98	16.74	2.02
																1404.00	6919	-4969	0.41	3.67	4.63	11.17	26.16	9.68	19.82	1.38
																1409.00	6941	-4991	0.42	4.58	4.74	11.28	26.88	10.00	26.52	2.81
																1414.00	6963	-5013	0.43	4.83	5.23	12.15	26.65	9.89	22.10	1.92
																1419.00	6985	-5035	0.42	4.00	5.26	12.48	25.26	9.43	17.67	1.62
																1424.00	7007	-5057	0.45	4.33	5.45	12.19	22.48	9.16	16.74	1.37
																1429.00	7029	-5079	0.46	5.08	5.56	12.01	23.65	9.67	23.27	2.30
																1434.00	7051	-5101	0.43	4.58	4.94	11.50	21.32	10.14	15.67	1.54
																1439.00	7073	-5123	0.39	4.00	5.78	14.64	20.44	10.32	26.22	1.72
																1444.00	7095	-5145	0.37	4.08	4.56	12.25	21.40	10.06	14.17	1.33
																1449.00	7117	-5167	0.42	4.50	5.16	12.17	26.71	9.49	18.70	1.90
																1454.00	7139	-5189	0.42	5.17	5.14	12.13	23.32	9.23	14.80	1.37
																1459.00	7161	-5211	0.42	4.75	5.19	12.29	21.37	9.75	17.70	1.68
																1464.00	7183	-5233	0.44	4.50	5.43	12.30	22.14	9.42	13.79	1.25
																1469.00	7205	-5255	0.43	3.83	5.95	13.95	13.84	7.59	11.80	1.30
																1474.00	7227	-5277	0.44	4.25	5.35	12.25	17.86	8.46	12.12	1.21
																1479.00	7250	-5300	0.46	4.67	5.45	11.96	16.04	8.73	12.28	1.48
																1484.00	7272	-5322	0.43	4.17	4.88	11.48	22.48	9.05	16.27	1.14
																1489.00	7294	-5344	0.37	4.08	4.43	11.89	24.09	10.02	20.09	1.86
																1494.00	7316	-5366	0.40	4.00	4.84	12.10	26.71	9.49	16.41	1.21
																1499.00	7338	-5388	0.40	4.08	4.79	12.04	25.77	9.26	15.85	1.59
																1504.00	7360	-5410	0.43	4.83	5.20	12.01	20.99	8.97	15.98	1.49
																1509.00	7382	-5432	0.43	3.83	4.97	11.52	23.54	9.33	21.91	1.85
																1514.00	7404	-5454	0.44	4.42	5.16	11.70	22.39	9.40	17.45	1.58
																1519.00	7426	-5476	0.46	4.42	5.12	11.18	17.29	8.36	14.21	1.57
																1524.00	7448	-5498	0.46	4.50	5.58	12.15	15.45	8.75	10.78	1.24
																1529.00	7470	-5520	0.42	3.83	4.80	11.37	19.94	8.75	16.87	1.53
																1534.00	7492	-5542	0.41	4.92	5.10	12.46	18.07	8.59	8.58	0.98
																1539.00	7514	-5564	0.43	4.25	4.76	11.04	22.94	9.93	14.66	1.71
																1544.00	7536	-5586	0.42	3.83	4.73	11.24	21.04	9.12	14.31	1.08
																1549.00	7558	-5608	0.42	3.25	4.55	10.82	23.02	9.64	19.22	1.60
																1554.00	7580	-5630	0.43	3.50	4.80	11.17	23.37	9.67	18.76	1.22
																1559.00	7602	-5652	0.44	3.50	4.65	10.58	22.80	10.09	21.80	1.78
																1564.00	7624	-5674	0.44	3.92	4.67	10.52	26.04	10.00	17.32	1.23
																1569.00	7646	-5696	0.45	4.08	5.15	11.52	20.99	9.90	22.21	1.90
																1574.00	7668	-5718	0.40	4.42	4.68	11.76	18.12	9.21	12.62	1.03
																1579.00	7690	-5740	0.44	4.08	4.80	10.83	21.28	10.17	19.99	1.82
																1584.00	7712	-5762	0.44	4.33	4.85	10.94	24.79	9.57	20.33	1.38
																1589.00	7734	-5784	0.41	4.00	4.43	10.88	20.96	9.42	19.11	1.63
																1592.50	7749	-5799	0.29	1.75	2.79	9.54	18.29	8.27	7.57	0.88
																1594.00	7756	-5806	0.37	2.75	3.81	10.37	23.09	9.84	13.85	0.90
																1599.00	7778	-5828	0.32	4.33	3.54	10.99	13.65	9.28	10.99	1.04
																1604.00	7800	-5850	0.49	4.92	5.65	11.61	16.64	9.31	14.14	1.31
																1609.00	7822	-5872	0.45	4.92	5.07	11.18	20.92	9.43	20.05	1.93
																1614.00	7844	-5894	0.49	5.17	5.91	12.00	18.71	9.26	13.80	1.61
																1619.00	7866	-5916	0.45	4.83	5.18	11.44	19.20	9.32	18.82	1.86
																1624.00	7888	-5938	0.43	4.58	4.76	11.19	24.85	9.90	16.15	1.70
																1629.00	7910	-5960	0.47	4.25	5.25	11.21	19.77	8.70	16.20	1.69
																1634.00	7932	-5982	0.47	4.75	4.95	10.56	20.44	9.85	17.50	1.82
																1639.00	7954	-6004	0.49	5.58	5.70	11.58	16.52	8.88	19.50	1.95
																1644.00	7976	-6026	0.41	4.67	4.40	10.79	25.15	10.22	18.88	1.80
																1649.00	7998	-6048	0.46	4.92	5.39	11.77	17.98	8.81	14.35	1.59
																1654.00	8020	-6070	0.47	5.00	5.15	11.03	21.38	8.80	15.27	1.75
																1659.00	8042	-6092	0.47	4.83	5.44	11.61	20.53	8.53	20.72	2.00
																1668.00	8082	-6132	0.45	3.92	4.78	10.50	21.58	8.76	20.60	1.82
																1673.00	8104	-6154	0.45	4.58	5.04	11.18	18.86	9.69	21.56	1.77
																1678.00	8126	-6176	0.42	4.08	4.58	10.83	20.47	9.70	17.54	1.75
																1683.00	8148	-6198	0.43	4.50	4.64	10.84	17.44	8.56	17.06	1.52
																1688.00	8170	-6220	0.40	4.42	4.69	11.62	20.07	9.34	15.69	1.45
																1693.00	8192	-6242	0.43	5.42	5.01	11.64	16.53	9.16	15.43	1.33
																1698.00	8214	-6264	0.41	4.58	4.68	11.47	22.65	9.55	16.74	1.63
																1703.00	8236	-6286	0.38	4.17	4.57	12.15	17.90	9.24	23.19	1.42
																1708.00	8258	-6308	0.38	4.08	4.40	11.60	20.39	9.85	16.16	1.41
																1713.00	8280	-6330	0.41	4.00	4.58	11.13	23.98	9.78	20.44	1.48
																1718.00	8302	-6352	0.45	4.50	5.02	11.18	23.86	9.95	15.27	1.79
																1723.00	8324	-6374	0.46	4.83	5.50	11.87	19.52	9.07	24.09	1.63
																1728.00	8346	-6396	0.44	4.58	4.93	11.13	21.83	9.69	17.72	1.64
																1733.00	8368	-6418	0.37	3.83	4.01	10.75	22.97	10.28	19.89	1.20
																1738.00	8390	-6440	0.41	4.08	4.72	11.48	20.92	9.44	13.83	1.31
																1743.00	8412	-6462	0.43	4.83	5.12	11.79	19.84	9.00	19.00	1.61
																1748.00	8434	-6484	0.43	4.67	4.96	11.58	21.60	9.71	18.62	1.79
																1753.00	8456	-6506	0.41	4.25	4.88	11.76	21.08	9.52	19.28	1.70
																1758.00	8478	-6528	0.45	5.00	5.09	11.25	17.59	9.70	12.37	1.66
																1763.00	8500	-6550	0.46	5.00	5.73	12.53	19.83	8.84	14.13	1.48
																1768.00	8522	-6572	0.44	4.50	6.60	15.16	12.26	7.50	10.22	1.65
																1773.00	8544	-6594	0.32	3.67	3.93	12.15	15.54	8.90	13.10	1.27
																1778.00	8566	-6616	0.40	4.50	4.73	11.85	19.85	9.20	18.99	1.64
																1783.00	8588	-6638	0.42	6.08	5.05	12.14	14.95	8.62	19.92	2.35
																1788.00	8610	-6660	0.40	4.83	4.72	11.95	22.22	9.30	21.30	1.84
																1793.00	8632	-6682	0.35	4.58	4.45	12.68	18.93	8.53	20.12	1.55
																1798.00	8654	-6704	0.34	4.08	4.31	12.53	17.36	8.57	16.29	1.18
																1803.00	8676	-6726	0.38	4.75	4.55	12.12	19.29	8.99	22.73	1.91
																1808.00	8698	-6748	0.36	4.17	4.54	12.54	22.54	8.84	18.64	1.38
																1813.00	8720	-6770	0.40	4.83	4.88	12.17	24.58	9.19	24.67	2.03
																1818.00	8742	-6792	0.41	4.83	5.40	13.07	17.74	8.56	15.06	1.69
																1823.00	8764	-6814	0.39	5.08	4.90	12.59	22.42	9.90	27.97	2.18
																1828.00	8787	-6837	0.53	5.75	5.80	10.89	14.81	9.22	13.83	2.27
																1838.00	8831	-6881	0.40	4.75	4.99	12.59	20.98	8.35	20.81	1.76
																1843.00	8853	-6903	0.39	5.00	4.84	12.27	22.53	7.84	23.45	2.27
																1848.00	8875	-6925	0.40	5.50	4.86	12.20	18.30	7.99	14.41	2.04
																1853.00	8897	-6947	0.37	4.42	4.53	12.36	18.02	7.39	14.41	1.44
																1858.00	8919	-6969	0.39	4.92	4.73	12.20	21.19	8.25	17.14	1.92
																1863.00	8941	-6991	0.38	5.25	4.45	11.72	19.62	9.08	17.79	1.98
																1868.00	8963	-7013	0.36	5.25	4.55	12.49	18.54	8.76	18.57	1.79
																1873.00	8985	-7035	0.38	5.17	4.75	12.40	20.03	8.40	24.06	2.08
																1878.00	9007	-7057	0.38	4.67	4.83	12.73	16.51	7.93	12.74	1.44
																1883.00	9029	-7079	0.41	4.25	5.34	13.10	17.52	8.27	12.72	1.31
																1892.00	9068	-7118	0.40	5.17	5.03	12.72	13.54	9.04	12.05	1.52
																1897.00	9090	-7140	0.40	5.00	5.20	13.03	14.85	9.34	13.02	1.92
																1902.00	9112	-7162	0.38	5.25	4.98	13.08	17.44	9.39	15.51	1.89
																1907.00	9134	-7184	0.40	4.17	6.63	16.51	11.73	7.50	13.46	1.94
																1912.00	9156	-7206	0.38	2.54	7.64	20.27	5.44	5.63	7.83	1.09
																1917.00	9178	-7228	0.42	4.67	5.47	13.01	17.07	8.62	11.65	1.92
																1922.00	9200	-7250	0.35	5.17	4.58	13.01	16.97	8.65	17.95	1.70
																1927.00	9223	-7273	0.37	4.42	5.29	14.47	14.37	9.80	20.17	1.77
																1932.00	9245	-7295	0.37	3.92	4.54	12.14	17.35	8.21	17.12	1.38
																1937.00	9267	-7317	0.37	3.33	4.77	12.75	16.17	7.63	14.30	1.31
																1942.00	9289	-7339	0.41	5.25	5.22	12.87	16.55	8.34	14.21	1.79
																1947.00	9311	-7361	0.40	4.75	4.95	12.34	20.03	9.02	19.20	2.18
																1952.00	9333	-7383	0.36	4.42	4.80	13.17	15.41	8.53	19.75	1.84
																1957.00	9355	-7405	0.37	4.67	4.78	13.05	15.12	9.12	15.22	1.78
																1962.00	9377	-7427	0.36	4.33	4.83	13.33	16.78	8.05	16.89	1.47
																1967.00	9399	-7449	0.36	4.42	4.53	12.75	15.73	8.22	17.41	1.58
																1972.00	9421	-7471	0.38	5.00	4.80	12.63	17.21	8.48	17.11	1.59
																1977.00	9443	-7493	0.36	4.67	4.40	12.13	20.84	8.95	18.77	1.72
																1982.00	9465	-7515	0.38	7.58	4.84	12.61	15.97	8.80	17.19	2.62
																1987.00	9487	-7537	0.40	5.00	4.82	12.13	17.89	8.92	13.90	1.51
																1992.00	9509	-7559	0.35	4.92	4.46	12.58	18.56	8.27	15.42	1.40
																1997.00	9531	-7581	0.40	4.50	5.11	12.70	19.93	8.59	20.28	1.58
																2002.00	9553	-7603	0.39	4.58	4.84	12.43	17.98	8.67	16.62	1.56
																2007.00	9575	-7625	0.36	4.00	4.38	12.16	18.84	8.60	19.13	1.46
																2012.00	9597	-7647	0.38	3.58	4.69	12.38	15.13	8.09	17.29	1.28
																2017.00	9619	-7669	0.38	4.17	4.59	12.16	19.49	7.48	19.46	1.72
																2022.00	9641	-7691	0.39	3.08	4.78	12.21	15.18	6.86	12.24	1.08
																2027.00	9663	-7713	0.42	5.33	5.17	12.39	15.98	7.60	15.31	1.85
																2032.00	9685	-7735	0.41	4.92	5.06	12.28	18.38	7.80	18.67	1.63
																2037.00	9707	-7757	0.42	4.42	5.10	12.24	19.92	8.17	21.69	1.97
																2042.00	9729	-7779	0.40	4.92	5.01	12.60	18.46	8.12	15.62	1.42
																2047.00	9751	-7801	0.37	4.58	4.72	12.73	15.36	7.95	16.41	1.40
																2052.00	9773	-7823	0.40	5.17	5.02	12.45	17.84	8.40	19.09	1.85
																2057.00	9795	-7845	0.33	3.75	4.71	14.30	16.80	7.54	13.84	1.16
																2062.00	9817	-7867	0.38	5.33	4.70	12.51	20.86	8.14	20.86	1.84
																2067.00	9839	-7889	0.39	5.75	4.77	12.30	21.71	8.40	23.69	2.64
																2072.00	9861	-7911	0.37	5.33	4.84	12.98	17.51	8.21	13.70	1.49
																2077.00	9883	-7933	0.38	4.58	4.72	12.26	22.03	8.39	21.16	1.95
																2082.00	9905	-7955	0.42	5.00	5.09	12.20	17.78	8.09	16.23	1.71
																2087.00	9927	-7977	0.48	6.00	5.10	10.71	14.54	8.57	13.22	1.95
																2092.00	9949	-7999	0.33	5.08	4.22	12.90	13.75	8.58	11.49	1.30
																2097.00	9971	-8021	0.40	5.08	5.13	12.77	17.67	8.49	20.63	2.19
																2102.00	9993	-8043	0.41	5.42	5.19	12.73	19.45	8.60	16.08	2.34
																2112.00	10037	-8087	0.36	4.25	4.40	12.31	13.25	8.38	10.29	1.53
																2117.00	10059	-8109	0.36	5.33	4.44	12.23	16.25	8.40	12.38	1.90
																2122.00	10081	-8131	0.35	5.33	4.19	11.82	15.61	8.69	13.48	1.65
																2127.00	10103	-8153	0.36	5.17	4.32	11.89	18.73	8.22	17.00	1.92
																2132.00	10125	-8175	0.35	4.67	4.09	11.61	15.92	7.80	17.84	1.44
																2137.00	10147	-8197	0.37	4.67	4.49	12.28	15.58	7.27	15.01	1.61
																2142.00	10169	-8219	0.36	5.67	4.22	11.62	19.24	8.15	12.62	1.93
																2147.00	10191	-8241	0.33	4.33	4.02	12.12	17.56	7.29	20.79	1.72
																2152.00	10213	-8263	0.37	5.08	4.29	11.49	18.63	7.80	16.34	1.40
																2157.00	10235	-8285	0.35	4.83	4.25	12.11	15.50	7.63	16.08	1.47
																2162.00	10257	-8307	0.38	5.17	4.49	11.95	17.78	8.02	16.09	1.41
																2167.00	10279	-8329	0.37	4.92	4.39	11.79	16.10	7.70	19.10	1.69
																2172.00	10301	-8351	0.37	5.92	4.14	11.23	15.64	8.41	12.38	1.58
																2182.00	10346	-8396	0.35	5.50	4.19	11.83	19.31	8.35	21.03	1.93
																2187.00	10368	-8418	0.34	5.17	4.08	12.02	13.95	7.87	13.28	1.35
																2192.00	10390	-8440	0.34	4.83	3.98	11.62	13.49	7.41	12.26	1.23
																2197.00	10412	-8462	0.36	5.08	4.27	11.81	15.00	7.26	16.44	1.74
																2202.00	10434	-8484	0.35	6.08	4.10	11.88	15.78	7.89	10.86	1.37
																2207.00	10456	-8506	0.31	4.92	4.06	13.12	12.50	7.54	10.16	1.17
																2212.00	10478	-8528	0.35	5.75	4.14	11.99	17.53	8.74	13.89	1.51
																2217.00	10500	-8550	0.34	5.42	4.18	12.34	21.87	9.15	14.18	1.67
																2222.00	10522	-8572	0.35	5.25	4.18	12.05	15.52	8.65	13.59	1.38
																2227.00	10544	-8594	0.34	5.08	3.95	11.71	18.36	8.21	20.38	1.63
																2232.00	10566	-8616	0.35	5.42	4.41	12.51	11.66	8.77	11.41	1.45
																2237.00	10588	-8638	0.35	4.08	4.34	12.29	13.73	7.64	12.91	1.31
																2242.00	10610	-8660	0.36	5.75	4.25	11.97	13.27	8.62	13.13	1.60
																2247.00	10632	-8682	0.36	5.17	4.38	12.22	12.86	8.23	13.41	1.56
																2252.00	10654	-8704	0.37	5.00	4.64	12.50	11.63	7.73	15.90	1.33
																2257.00	10676	-8726	0.34	4.25	4.28	12.46	15.92	7.93	16.83	1.31
																2262.00	10698	-8748	0.36	4.92	4.41	12.14	13.98	8.74	11.87	1.15
																2267.00	10720	-8770	0.39	6.08	5.18	13.32	11.65	7.85	10.84	1.39
																2272.00	10742	-8792	0.41	4.58	5.35	13.15	14.44	7.63	17.12	1.39
																2277.00	10764	-8814	0.41	4.83	5.04	12.24	16.70	7.98	19.31	1.74
																2282.00	10786	-8836	0.40	4.17	4.89	12.34	17.80	7.92	21.35	1.31
																2287.00	10808	-8858	0.41	6.83	5.00	12.23	14.75	8.56	28.58	2.95
																2291.00	10826	-8876	0.40	3.33	5.64	14.14	12.30	7.06	14.19	1.21
																2296.00	10848	-8898	0.36	4.33	4.55	12.55	12.81	8.18	9.15	1.42
																2301.00	10870	-8920	0.38	3.83	4.96	13.12	12.04	7.72	12.17	1.42
																2306.00	10892	-8942	0.40	4.08	5.26	13.23	14.24	8.12	16.34	1.42
																2311.00	10914	-8964	0.37	4.50	4.55	12.33	10.02	8.39	12.97	1.85
																2316.00	10936	-8986	0.38	4.50	4.88	12.89	15.28	7.76	9.87	1.49
																2321.00	10958	-9008	0.38	2.67	4.95	12.91	14.06	7.10	8.46	1.09
																2326.00	10980	-9030	0.36	3.75	4.46	12.38	12.96	7.13	8.46	1.21
																2331.00	11002	-9052	0.34	3.42	4.27	12.67	12.43	6.67	10.65	1.65
																2336.00	11024	-9074	0.33	3.25	4.20	12.63	13.74	6.43	8.48	1.24
																2341.00	11046	-9096	0.35	2.83	4.15	11.91	13.53	6.12	9.32	1.20
																2346.00	11068	-9118	0.29	3.25	3.33	11.35	15.11	6.47	9.86	1.11
																2351.00	11090	-9140	0.30	3.00	3.43	11.51	12.56	5.80	7.88	1.20
																2356.00	11112	-9162	0.32	3.58	3.67	11.38	17.41	6.47	7.18	0.85
																2361.00	11134	-9184	0.24	3.42	2.51	10.47	15.01	6.55	10.20	1.06
																2366.00	11156	-9206	0.49	4.42	3.54	7.27	17.46	9.94	9.09	1.37
																2371.00	11178	-9228	0.30	3.75	3.15	10.58	16.70	6.30	9.89	0.99
																2376.00	11200	-9250	0.27	4.00	2.95	10.94	18.55	6.69	9.30	0.87
																2381.00	11222	-9272	0.30	4.25	3.28	10.81	23.38	6.81	7.84	0.89
																2386.00	11244	-9294	0.29	5.33	3.36	11.58	21.02	7.55	7.18	0.78
																2391.00	11266	-9316	0.28	4.67	3.01	10.86	21.40	7.63	9.62	0.96
																2396.00	11288	-9338	0.31	5.17	3.48	11.31	21.67	7.56	7.01	0.76
																2401.00	11310	-9360	0.28	4.75	3.26	11.70	19.46	7.07	9.40	0.92
																2406.00	11332	-9382	0.29	4.67	3.06	10.39	23.85	8.79	7.75	0.80
																2411.00	11354	-9404	0.27	5.50	3.21	11.72	15.37	7.21	6.18	0.87
																2416.00	11376	-9426	0.19	3.92	2.24	11.74	11.16	7.32	4.08	0.45
																2421.00	11398	-9448	0.21	4.25	2.58	12.00	14.12	8.17	4.40	0.60
																2426.00	11420	-9470	0.26	5.17	2.76	10.55	19.54	8.92	5.75	0.63
																2431.00	11442	-9492	0.18	2.83	2.13	11.83	9.54	6.83	4.43	0.44
																2436.00	11464	-9514	0.20	4.83	2.25	11.06	11.92	7.57	4.60	0.53
																2441.00	11486	-9536	0.17	4.25	1.96	11.34	13.15	7.13	3.83	0.47
																2446.00	11508	-9558	0.17	4.83	1.83	10.64	11.68	7.51	3.23	0.44
																2451.00	11530	-9580	0.18	5.58	1.71	9.70	14.29	9.56	2.95	0.55
																2456.00	11552	-9602	0.16	4.00	2.45	15.36	8.96	7.17	2.93	0.42
																2461.00	11574	-9624	0.16	2.67	1.91	12.03	8.34	6.31	1.68	0.43
																2466.00	11596	-9646	0.16	2.92	1.91	11.64	10.05	6.07	2.24	0.37
																2471.00	11618	-9668	0.18	1.83	3.22	18.29	6.01	5.63	1.56	0.47
																2476.00	11640	-9690	0.16	3.17	2.26	13.94	10.34	8.25	2.44	0.47
																2481.00	11662	-9712	0.17	4.08	2.29	13.14	9.96	8.06	3.25	0.73
																2486.00	11684	-9734	0.17	3.83	2.47	14.48	9.81	8.37	2.78	0.57
																2491.00	11706	-9756	0.17	2.83	2.30	13.45	9.32	7.45	2.50	0.53
																2496.00	11728	-9778	0.17	4.00	2.19	13.15	11.09	8.48	2.34	0.52
																2501.00	11750	-9800	0.17	4.25	2.36	13.55	10.70	9.39	2.68	0.65
																2506.00	11772	-9822	0.17	3.58	2.33	13.64	10.64	8.59	2.96	0.56
																2511.00	11794	-9844	0.18	4.33	2.37	13.33	7.95	8.51	2.62	0.65
																2516.00	11816	-9866	0.17	4.50	2.22	12.82	10.88	9.13	2.52	0.60
																2521.00	11838	-9888	0.18	4.00	2.20	12.33	10.34	8.37	2.78	0.67
																2526.00	11861	-9911	0.14	3.58	1.96	13.69	10.03	8.34	3.07	0.52
																2531.00	11883	-9933	0.15	3.50	1.90	12.57	9.22	7.76	2.36	0.54
																2536.00	11905	-9955	0.15	3.50	2.03	13.47	9.00	8.41	2.26	0.48
																2541.00	11927	-9977	0.14	3.17	2.07	14.87	7.67	7.62	2.64	0.59
																2546.00	11949	-9999	0.16	4.17	2.13	13.08	9.70	8.56	2.40	0.53
																2551.00	11971	-10021	0.17	3.58	2.21	12.91	9.62	6.91	2.72	0.51
																2556.00	11993	-10043	0.18	3.58	2.13	12.15	8.99	6.81	2.20	0.44
																2561.00	12015	-10065	0.17	4.83	2.11	12.09	10.54	7.64	2.77	0.55
																2566.00	12037	-10087	0.16	4.08	1.74	10.66	10.13	7.17	2.43	0.39
																2571.00	12059	-10109	0.17	5.50	2.04	11.95	10.97	7.42	2.24	0.51
																2576.00	12081	-10131	0.17	4.83	1.98	11.43	10.75	7.71	2.20	0.38
																2581.00	12103	-10153	0.18	7.92	1.96	11.16	11.11	8.26	2.02	0.47
																2586.00	12125	-10175	0.18	8.08	2.08	11.48	10.89	8.71	1.65	0.38
																2591.00	12147	-10197	0.17	6.92	1.89	10.98	9.86	8.74	1.47	0.41
																2596.00	12169	-10219	0.18	6.83	1.94	11.00	9.47	8.08	1.11	0.30
																2601.00	12191	-10241	0.18	11.00	1.87	10.42	10.95	9.23	1.42	0.48
																2606.00	12213	-10263	0.18	6.08	1.95	11.05	10.28	8.25	0.93	0.30
																2611.00	12235	-10285	0.16	6.92	1.73	10.81	10.33	9.11	1.29	0.37
																2616.00	12257	-10307	0.18	6.83	2.06	11.23	11.17	9.09	1.45	0.37
																2621.00	12279	-10329	0.19	6.83	2.11	11.33	10.49	8.11	0.97	0.39
																2626.00	12301	-10351	0.17	8.08	1.88	11.05	8.88	8.61	0.95	0.35
																2631.00	12323	-10373	0.20	6.17	2.18	10.72	9.11	7.40	1.29	0.39
																2636.00	12345	-10395	0.15	4.67	1.58	10.60	6.42	6.32	0.86	0.29
																2641.00	12367	-10417	0.19	6.75	2.13	11.48	8.01	6.94	1.27	0.48
																2646.00	12389	-10439	0.20	5.17	2.50	12.81	8.48	6.19	1.37	0.43
																2651.00	12411	-10461	0.16	4.33	1.87	11.56	8.44	7.22	0.91	0.42
																2656.00	12433	-10483	0.17	3.67	2.00	11.77	6.74	6.64	1.00	0.37
																2661.00	12455	-10505	0.17	3.33	1.97	11.81	6.87	5.54	1.05	0.42
																2666.00	12477	-10527	0.17	1.75	1.96	11.80	7.92	5.48	1.56	0.35
																2671.00	12499	-10549	0.16	1.33	2.11	13.07	6.58	5.34	3.07	0.44
																2676.00	12521	-10571	0.12	1.17	1.25	10.39	6.06	5.62	2.37	0.34
																2681.00	12543	-10593	0.15	1.08	1.72	11.57	6.80	5.44	3.13	0.45
																2686.00	12565	-10615	0.15	0.67	2.46	16.41	5.27	4.26	3.45	0.41
																2691.00	12587	-10637	0.13	0.92	1.60	12.26	3.85	5.21	3.74	0.45
																2696.00	12609	-10659	0.12	0.58	1.34	11.56	4.37	5.06	3.24	0.36
																2701.00	12631	-10681	0.11	0.58	1.32	12.11	4.79	4.16	2.98	0.40
																2706.00	12653	-10703	0.12	0.58	1.55	12.83	5.09	4.70	2.95	0.38
																2711.00	12675	-10725	0.14	0.42	2.05	15.07	5.02	4.08	4.35	0.46
																2716.00	12697	-10747	0.14	1.17	1.95	13.76	4.85	4.90	3.79	0.45
																2721.00	12719	-10769	0.15	0.67	1.87	12.87	6.04	4.57	4.54	0.54
																2726.00	12741	-10791	0.14	0.33	1.63	12.03	5.66	3.90	4.07	0.39
																2731.00	12763	-10813	0.10	0.17	1.04	10.78	4.07	4.11	3.47	0.33
																2736.00	12785	-10835	0.09	0.17	0.91	9.89	4.11	3.86	2.78	0.32
																2741.00	12807	-10857	0.10	0.25	1.10	10.61	4.35	3.52	3.52	0.46
																2746.00	12829	-10879	0.11	0.25	1.27	11.65	4.39	3.14	2.44	0.35
																2751.00	12851	-10901	0.12	0.08	1.54	12.88	4.03	2.08	5.12	0.36
																2756.00	12873	-10923	0.13	0.25	1.74	13.45	4.46	3.34	1.71	0.45
																2761.00	12895	-10945	0.12	0.25	1.76	14.49	3.93	4.00	1.08	0.30
																2766.00	12917	-10967	0.14	0.92	2.13	15.75	4.17	4.12	0.66	0.25
																2771.00	12939	-10989	0.10	0.25	1.26	13.20	3.60	3.81	0.52	0.22
																2776.00	12962	-11012	0.10	0.25	1.34	12.99	4.03	4.10	0.38	0.20
																2781.00	12984	-11034	0.13	0.25	2.04	15.18	3.73	2.92	0.27	0.23
																2786.00	13006	-11056	0.13	0.67	1.93	14.38	4.38	3.41	0.25	0.19
																2791.00	13028	-11078	0.11	0.67	1.35	12.06	3.47	2.48	0.27	0.20
																2796.00	13050	-11100	0.17	0.25	2.52	15.08	5.95	2.58	0.26	0.18
																2801.00	13072	-11122	0.15	0.25	2.09	14.08	4.29	1.79	0.28	0.22
																2806.00	13094	-11144	0.19	0.05	2.81	14.73	5.54	1.67	0.26	0.24
																2811.00	13116	-11166	0.16	0.08	2.22	14.28	4.13	1.27	0.28	0.21
																2816.00	13138	-11188	0.12	0.07	1.62	13.33	3.10	1.39	0.26	0.17
																2821.00	13160	-11210	0.13	0.33	1.72	13.69	4.35	1.84	0.28	0.23
																2826.00	13182	-11232	0.10	3.17	1.28	13.25	2.96	2.68	0.28	0.20
																2831.00	13204	-11254	0.13	0.42	1.76	13.12	4.83	1.64	0.28	0.22
																2836.00	13226	-11276	0.13	0.50	1.81	13.77	4.59	1.39	0.39	0.21
																2841.00	13248	-11298	0.15	0.50	2.14	14.56	4.72	1.48	0.28	0.25
																2846.00	13270	-11320	0.14	0.42	1.88	13.21	4.54	1.44	0.40	0.21
																2851.00	13292	-11342	0.09	3.33	0.90	10.45	3.71	3.49	0.57	0.30
																2856.00	13314	-11364	0.19	1.08	3.69	19.28	4.48	1.59	1.31	0.28
																2861.00	13336	-11386	0.13	0.58	1.62	12.91	4.71	1.71	0.98	0.22
																2866.00	13358	-11408	0.12	0.58	1.56	12.73	5.05	2.34	1.06	0.19
																2871.00	13380	-11430	0.14	1.00	1.97	14.30	4.62	2.47	0.42	0.23
																2876.00	13402	-11452	0.05	1.92	0.60	11.59	3.00	3.88	0.26	0.13
																2881.00	13424	-11474	0.11	2.25	1.25	11.45	4.27	4.73	1.13	0.31
																2886.00	13446	-11496	0.12	2.00	1.50	12.44	4.28	4.61	1.20	0.25
																2891.00	13468	-11518	0.12	2.08	1.33	11.48	4.44	5.08	1.45	0.33
																2896.00	13490	-11540	0.13	2.08	1.59	12.62	4.71	4.74	1.65	0.30
																2901.00	13512	-11562	0.12	2.17	1.60	13.35	4.76	4.78	1.61	0.38
																2906.00	13534	-11584	0.20	2.00	4.43	22.24	4.56	3.10	2.13	0.44
																2911.00	13556	-11606	0.15	2.42	3.15	21.55	4.40	3.69	1.39	0.43
																2916.00	13578	-11628	0.17	6.50	14.73	86.20	4.84	4.95	2.70	0.63
																2921.00	13600	-11650	0.07	3.58	0.76	10.92	3.91	5.14	0.62	0.23
																2926.00	13622	-11672	0.07	9.00	0.21	3.01	3.53	6.24	0.70	0.20
																2931.00	13644	-11694	0.03	4.33	0.22	8.42	2.92	8.35	0.40	0.12
																2936.00	13666	-11716	0.11	2.50	1.20	10.62	5.64	4.51	1.79	0.29
																2941.00	13688	-11738	0.19	2.67	2.76	14.32	7.36	4.74	5.27	0.59
																2946.00	13710	-11760	0.14	3.00	1.64	11.29	6.72	4.62	4.99	0.54
																2951.00	13732	-11782	0.15	3.50	1.37	9.21	9.35	6.73	7.09	0.77
																2956.00	13754	-11804	0.15	3.58	1.35	8.75	13.80	8.93	6.09	0.55
																2961.00	13776	-11826	0.16	3.92	1.48	9.27	13.00	9.24	7.49	0.68
																2966.00	13798	-11848	0.16	3.58	1.64	10.10	11.02	8.35	6.45	0.58
																2971.00	13820	-11870	0.11	3.17	1.43	12.82	8.46	8.31	3.80	0.49
																2976.00	13842	-11892	0.13	2.50	1.06	8.37	10.69	8.92	4.59	0.37
																2981.00	13864	-11914	0.15	2.75	1.44	9.37	12.61	8.06	4.97	0.40
																2986.00	13886	-11936	0.14	2.75	1.58	11.39	9.99	8.47	3.77	0.33
																2991.00	13908	-11958	0.11	2.50	0.99	8.87	10.21	8.87	4.17	0.37
																2996.00	13930	-11980	0.11	2.50	0.84	7.97	7.67	7.87	1.95	0.35
																3001.00	13952	-12002	0.12	2.50	1.15	9.79	8.19	8.26	3.05	0.33
																3006.00	13974	-12024	0.11	2.58	0.90	8.52	9.11	7.73	2.57	0.30
																3011.00	13996	-12046	0.11	2.50	0.97	9.02	8.46	7.77	2.85	0.33
																3016.00	14018	-12068	0.14	2.92	1.04	7.26	15.58	9.05	6.33	0.38
																3021.00	14040	-12090	0.15	3.50	1.27	8.30	15.55	9.25	8.55	0.55
																3026.00	14063	-12113	0.14	2.83	1.12	8.15	13.69	8.59	5.18	0.36
																3031.00	14085	-12135	0.14	3.42	1.16	8.17	12.26	9.62	5.54	0.49
																3036.00	14107	-12157	0.12	3.67	0.94	7.64	12.08	9.69	4.65	0.39
																3041.00	14129	-12179	0.11	2.25	0.95	8.30	8.20	8.73	2.27	0.31
																3046.00	14151	-12201	0.07	2.92	0.48	6.69	4.90	7.80	0.81	0.23
																3051.00	14173	-12223	0.10	2.83	0.86	9.01	6.40	7.84	1.74	0.39
																3056.00	14195	-12245	0.05	2.25	0.49	10.50	3.26	9.77	0.54	0.19
																3061.00	14217	-12267	0.10	3.00	0.80	8.07	6.89	9.19	1.58	0.33
																3066.00	14239	-12289	0.09	2.75	0.71	8.11	5.45	8.96	1.37	0.29
																3071.00	14261	-12311	0.09	15.00	0.74	7.83	4.15	10.04	1.47	0.41
																3076.00	14283	-12333	0.08	3.08	0.61	7.78	4.10	8.19	1.09	0.27
																3081.00	14305	-12355	0.09	2.33	0.70	7.70	4.87	8.05	1.25	0.29
																3086.00	14327	-12377	0.08	2.25	0.55	7.19	4.74	7.69	0.93	0.24
																3091.00	14349	-12399	0.09	1.92	0.68	7.66	4.59	8.17	0.67	0.25
																3096.00	14371	-12421	0.09	2.67	0.66	7.40	4.53	8.84	1.04	0.22
																3101.00	14393	-12443	0.08	3.17	0.49	6.25	5.20	8.14	0.95	0.26
																3106.00	14415	-12465	0.07	3.83	0.43	6.12	4.35	9.15	0.76	0.21
																3111.00	14437	-12487	0.05	5.00	0.41	7.79	2.87	8.28	0.42	0.19
																3116.00	14459	-12509	0.04	2.58	0.25	5.53	2.73	8.14	0.38	0.15
																3121.00	14481	-12531	0.11	2.83	0.81	7.38	7.36	9.70	2.14	0.36
																3126.00	14503	-12553	0.08	3.00	0.60	7.99	5.52	8.22	0.79	0.21
																3131.00	14525	-12575	0.10	3.08	0.66	6.66	6.98	8.64	1.93	0.33
																3136.00	14547	-12597	0.11	3.17	0.83	7.68	10.28	9.63	1.67	0.28
																3141.00	14569	-12619	0.10	3.08	0.81	7.71	8.26	9.49	1.82	0.29
																3146.00	14591	-12641	0.08	3.00	0.60	7.66	5.87	8.70	1.20	0.25
																3151.00	14613	-12663	0.08	2.83	0.65	7.94	4.60	8.58	0.85	0.25
																3156.00	14635	-12685	0.10	2.92	0.78	8.15	6.32	8.65	1.65	0.25
																3161.00	14657	-12707	0.08	3.08	0.59	7.85	6.06	8.33	1.01	0.22
																3166.00	14679	-12729	0.09	3.25	0.64	7.01	7.06	8.73	1.62	0.26
																3171.00	14701	-12751	0.11	3.00	0.82	7.27	11.72	8.97	2.68	0.34
																3176.00	14723	-12773	0.10	3.08	0.74	7.27	8.25	9.05	1.53	0.28
																3181.00	14745	-12795	0.11	3.33	0.79	7.30	8.98	8.94	1.87	0.33
																3186.00	14767	-12817	0.11	2.42	0.76	6.98	7.92	9.13	1.10	0.25
																3191.00	14789	-12839	0.10	2.75	0.76	7.38	7.26	10.50	1.42	0.27
																3196.00	14811	-12861	0.07	3.00	0.35	5.23	4.66	6.31	0.94	0.20
																3201.00	14833	-12883	0.11	3.33	0.91	8.09	7.38	8.84	1.96	0.31
																3206.00	14855	-12905	0.09	3.25	0.65	7.33	7.43	8.16	2.77	0.25
																3211.00	14877	-12927	0.09	3.42	0.63	7.24	5.84	9.39	1.22	0.27
																3216.00	14899	-12949	0.10	3.00	0.76	8.04	6.24	8.96	1.35	0.26
																3221.00	14921	-12971	0.10	2.08	0.92	9.18	6.02	10.05	1.34	0.25
																3226.00	14943	-12993	0.08	4.33	0.63	7.73	4.47	10.09	0.40	0.24
																3231.00	14965	-13015	0.08	3.25	0.50	6.18	3.93	9.14	0.53	0.19
																3236.00	14987	-13037	0.07	5.17	0.38	5.68	4.36	9.97	0.54	0.19
																3241.00	15009	-13059	0.06	4.92	0.33	5.49	3.80	9.54	0.68	0.19
																3246.00	15031	-13081	0.06	3.42	0.43	6.60	3.85	9.42	0.39	0.17
																3251.00	15053	-13103	0.07	2.83	0.38	5.59	4.81	9.95	0.38	0.14
																3256.00	15075	-13125	0.07	3.83	0.40	6.21	4.37	10.68	1.05	0.17
																3261.00	15097	-13147	0.05	3.25	0.23	4.35	4.41	9.40	0.25	0.15
																3266.00	15119	-13169	0.06	2.58	0.28	5.04	4.10	9.82	0.55	0.12
																3271.00	15141	-13191	0.05	3.67	0.16	3.33	3.34	8.72		0.17
																3276.00	15164	-13214	0.05	3.67	0.18	4.07	3.53	9.85	0.25	0.12
																3281.00	15186	-13236	0.05	4.00	0.15	3.31	3.89	9.95		0.15
																3286.00	15208	-13258	0.05	3.92	0.20	3.95	4.03	9.23	0.25	0.12
																3291.00	15230	-13280	0.04	4.08	0.15	3.43	3.64	9.92		0.13
																3296.00	15252	-13302	0.04	3.75	0.11	3.23	2.80	9.63		0.12
																3301.00	15274	-13324	0.04	3.50	0.16	3.85	2.68	9.68		0.13
																3306.00	15296	-13346	0.04	3.33	0.18	4.32	2.57	13.25	0.26	0.12
																3311.00	15318	-13368	0.04	2.58	0.17	4.43	1.74	9.22		0.11
																3316.00	15340	-13390	0.04	3.25	0.11	3.01	3.29	9.45		0.11
																3321.00	15362	-13412	0.04	3.75	0.17	4.25	2.95	8.73	0.26	0.16
																3326.00	15384	-13434	0.04	3.50	0.15	3.65	4.64	9.44	0.26	0.12
																3331.00	15406	-13456	0.04	3.33	0.14	3.22	3.73	8.74		0.12
																3336.00	15428	-13478	0.04	3.50	0.17	4.17	2.48	9.73	0.25	0.13
																3341.00	15450	-13500	0.04	3.92	0.17	4.21	2.41	10.55		0.12
																3346.00	15472	-13522	0.03	3.67	0.15	4.35	3.09	10.77		0.11
																3351.00	15494	-13544	0.05	2.58	0.21	4.35	5.02	8.21		0.14
																3356.00	15516	-13566	0.05	2.83	0.16	3.47	3.70	8.81	0.24	0.12
																3361.00	15538	-13588	0.05	1.08	0.21	4.15	3.99	9.11	0.24	0.15
																3366.00	15560	-13610	0.05	1.25	0.22	4.22	4.10	9.91		0.12
																3371.00	15582	-13632	0.04	2.67	0.16	4.48	4.67	15.22		0.13
																3376.00	15604	-13654	0.04	4.00	0.14	3.70	2.22	6.36		0.11
																3381.00	15626	-13676	0.03	3.08	0.14	4.04	2.84	6.90		0.13
																3391.00	15670	-13720	0.05	1.67	0.24	4.60	3.90	7.07	0.23	0.13
																3396.00	15692	-13742	0.04	2.52	0.17	3.84	3.27	7.13	0.24	0.13
																3401.00	15714	-13764	0.04	2.33	0.23	5.21	3.25	5.94		0.15
																3406.00	15736	-13786	0.05	1.92	0.22	4.79	4.17	6.10		0.12
																3411.00	15758	-13808	0.04	2.83	0.11	2.68	3.38	6.72		0.13
																3416.00	15780	-13830	0.04	4.83	0.11	2.79	3.73	8.47		0.14
																3421.00	15802	-13852	0.04	3.67	0.19	4.35	3.01	7.48		0.14
																3426.00	15824	-13874	0.05	2.08	0.19	4.25	3.47	5.96		0.12
																3431.00	15846	-13896	0.05	1.33	0.24	4.87	3.89	6.74	0.23	0.13
																3436.00	15868	-13918	0.03	3.17	0.12	3.38	3.94	7.91		0.12
																3441.00	15890	-13940	0.05	1.50	0.24	5.06	3.61	7.67	0.24	0.12
																3446.00	15912	-13962	0.04	2.25	0.13	3.40	5.77	7.17		0.10
																3451.00	15934	-13984	0.03	2.95	0.38	11.55	2.86	7.81		0.11
																3456.00	15956	-14006	0.04	4.33	0.19	4.50	2.77	8.85		0.18
																3461.00	15978	-14028	0.04	1.75	0.15	3.79	3.81	6.52		0.10
																3466.00	16000	-14050	0.03	3.25	0.12	3.97	3.33	10.42		0.12
																3471.00	16022	-14072	0.03	3.42	0.13	4.16	4.43	7.22		0.13
																3476.00	16044	-14094	0.05	1.25	0.26	5.23	3.84	7.05	0.23	0.14
																3481.00	16066	-14116	0.05	1.42	0.29	6.06	3.45	7.74		0.14
																3486.00	16088	-14138	0.05	1.17	0.23	4.57	4.34	7.79		0.14
																3491.00	16110	-14160	0.05	0.67	0.24	4.83	4.06	8.56	0.36	0.13
																3496.00	16132	-14182	0.05	2.75	0.20	4.19	2.76	7.37		0.13
																3501.00	16154	-14204	0.04	3.25	0.19	5.16	3.62	7.25		0.16
																3506.00	16176	-14226	0.04	3.25	0.18	4.37	4.06	6.74	0.24	0.14
																3511.00	16198	-14248	0.04	2.25	0.20	4.46	3.43	5.94		0.13
																3516.00	16220	-14270	0.05	2.83	0.17	3.77	4.43	9.56	0.35	0.19
																3521.00	16242	-14292	0.05	2.08	0.22	4.40	5.90	8.63		0.14
																3526.00	16265	-14315	0.04	1.83	0.18	4.29	4.21	8.21		0.15
																3531.00	16287	-14337	0.04	2.08	0.19	4.34	5.21	7.99	0.24	0.14
																3536.00	16309	-14359	0.04	1.83	0.18	4.09	2.79	8.14	0.23	0.13
																3541.00	16331	-14381	0.04	2.42	0.16	3.93	4.08	8.59		0.13
																3546.00	16353	-14403	0.04	2.67	0.16	3.61	4.05	8.13	0.23	0.13
																3551.00	16375	-14425	0.03	9.67	0.02	0.80	3.58	7.41		0.23
																3556.00	16397	-14447	0.05	2.25	0.16	3.45	4.96	7.32	0.24	0.13
																3561.00	16419	-14469	0.03	3.83	0.07	2.88	2.57	7.99		0.14
																3566.00	16441	-14491	0.05	2.92	0.18	3.78	4.97	7.78	0.35	0.13
																3571.00	16463	-14513	0.03	20.92	0.21	6.72	3.11	7.44		0.14
																3576.00	16485	-14535	0.03	0.67	0.06	2.16	5.14	5.67		0.12
																3581.00	16507	-14557	0.03	2.92	0.07	2.25	3.32	6.16		0.13
																3586.00	16529	-14579	0.03	21.07	0.10	3.61	3.03	12.24		0.13
																3591.00	16551	-14601	0.03	8.43	0.08	2.77	3.07	8.62		0.13
																3596.00	16573	-14623	0.04	4.33	0.12	3.25	3.95	6.71		0.12
																3601.00	16595	-14645	0.04	3.50	0.14	3.78	3.66	6.69		0.11
																3606.00	16617	-14667	0.03	3.92	0.08	2.55	3.57	6.01		0.13
																3611.00	16639	-14689	0.03	3.00	0.12	3.56	3.68	5.90		0.12
																3616.00	16661	-14711	0.03	3.92	0.09	2.91	3.09	6.37		0.13
																3621.00	16683	-14733	0.03	4.42	0.07	2.63	3.10	5.58		0.13
																3626.00	16705	-14755	0.02	4.17	0.08	3.23	2.75	5.21		0.13
																3631.00	16727	-14777	0.03	3.92	0.12	3.55	5.03	4.72		0.12
																3636.00	16749	-14799	0.03	4.58	0.10	3.79	4.55	5.92		0.13
																3641.00	16771	-14821	0.02	5.08	0.04	1.83	3.24	5.51		0.13
																3646.00	16793	-14843	0.03	5.33	0.12	4.61	2.94	4.89		0.11
																3651.00	16815	-14865	0.03	4.42	0.05	2.11	3.43	5.58		0.12
																3656.00	16837	-14887	0.02	3.92	0.07	2.98	2.37	4.72		0.12
																3661.00	16859	-14909	0.02	4.67	0.06	2.60	2.19	5.02		0.12
																3666.00	16881	-14931	0.02	8.58	0.11	5.26	2.21	6.05		0.11
																3671.00	16903	-14953	0.02	3.67	0.03	1.63	1.61	8.52		0.08
																3676.00	16925	-14975	0.02	6.08	0.02	1.02	2.30	5.04		0.11
																3681.00	16947	-14997	0.02	3.75	0.04	1.77	1.47	8.72		0.09
																3686.00	16969	-15019	0.02	4.58	0.05	2.86	2.57	8.39		0.10
																3691.00	16991	-15041	0.02	4.00	0.07	3.27	2.29	6.75		0.09
																3696.00	17013	-15063	0.02	5.25	0.04	2.13	2.33	6.62		0.09
																3701.00	17035	-15085	0.02	4.50	0.07	3.72	2.51	8.37		0.09
																3706.00	17057	-15107	0.02	3.58	0.06	3.68	2.06	7.02		0.11
																3711.00	17079	-15129	0.02	2.92	0.03	1.86	1.95	8.60		0.09
																3716.00	17101	-15151	0.02	3.83	0.04	2.30	1.83	8.35		0.11
																3721.00	17123	-15173	0.02	3.83	0.08	4.08	1.90	6.40		0.11
																3726.00	17145	-15195	0.02	3.16	0.02	1.01	1.48	5.87		0.09
																3731.00	17167	-15217	0.02	4.08	0.05	3.05	2.19	5.73		0.10
																3736.00	17189	-15239	0.02	4.25	0.12	7.79	3.21	5.50		0.09
																3741.00	17211	-15261	0.02	4.75	0.09	3.97	2.68	5.06		0.11
																3746.00	17233	-15283	0.02	4.50	0.03	1.97	2.25	6.03		0.08
																3751.00	17255	-15305	0.02	4.71	0.04	2.14	2.89	4.76		0.10
																3756.00	17277	-15327	0.02	3.42	0.04	2.70	1.93	8.00	0.27	0.09
																3761.00	17299	-15349	0.01	3.58	0.03	3.89	2.62	6.74		0.12
																3766.00	17321	-15371	0.02	3.75	0.03	1.64	2.77	5.37		0.11
																3771.00	17343	-15393	0.02	4.75	0.09	4.42	2.92	4.76		0.12
																3776.00	17366	-15416	0.00	3.42	0.09	18.89	2.66	5.78		0.09
																3781.00	17388	-15438	0.02	3.92	0.04	2.43	2.28	5.01	0.44	0.12
																3786.00	17410	-15460	0.00	3.92	0.04	38.79	2.35	4.70		0.09
																3791.00	17432	-15482	0.00	3.65	0.05	50.68	2.47	4.26		0.10
																3796.00	17454	-15504	0.00	3.23	0.05	53.52	1.17	3.91		0.07
																3801.00	17476	-15526	0.02	5.25	0.06	2.79	2.59	1.02		0.10
