# Supplementary material for: Links between fish abundance and ocean biogeochemistry as recorded in marine sediments
Source: PLoS One. 2018 Aug 1;13(8):e0199420. doi: 10.1371/journal.pone.0199420 (PMC6070179; doi:10.1371/journal.pone.0199420)
Supplement: S3 File — A zipped archive of the raw input data used at each site. (ZIP) [file pone.0199420.s007.zip › RawInputData/Guaymas-Table 1.csv]

Location	Gulf of California - Guaymas Basin
Core	7807-1305																			BC50
Paper	Holmgren-Urba and Baumgartner (1993)																			Dean et al. (2004)
Measurment	Fish scale counts																			Geochemistry					Elements					Opal
Acquisition	Data table provided by authors																			Data table provided by authors
Notes
Values	Midpoint Time	Area	Anchovy Scales	Anchovy Scales	Anchovy Scales	Sardine Scales	Sardine Scales	Sardine Scales	Hake SDR	Hake #	Hake #/cm^2	Mackerel SDR	Mackerel #	Mackerel #/cm^2	Myctophid SDR	Myctophid #	Myctophic #/cm^2	Total #	Total #/cm^2	Depth	Time	TOC	N	C:N	Depth	Time	Al	Mo	Mo/Al	Depth	Time	Opal
Units	Year	cm^2	# 1000 cm^-2 year^-1	#	# cm^-2	# 1000 cm^-2 year^-1	#	# cm^-2	# 1000 cm^-2 year^-1	#	# cm^-2	# 1000 cm^-2 year^-1	#	# cm^-2	# 1000 cm^-2 year^-1	#	# cm^-2	#	# cm^-2	Cm	Year	%	%		Cm	Year	%	Ppm		Cm	Year	%
	1975	61.3	0	0	0	0	0	0	0	0	0	0	0	0	8.7	4	0.0652528548123981	4	0.0652528548123981	0.5	1987	4.46	0.54	8.25925925925926	0	1990	4	6	0.00015	0.75	1985.675	26.5
	1965	61.3	0	0	0	3.3	2	0.032626427406199	1.6	1	0.0163132137030995	4.9	3	0.0489396411092985	40.8	25	0.407830342577488	31	0.505709624796085	1	1984	4.55	0.54	8.42592592592593	0.5	1987	4.1	6	0.000146341463414634	5.75	1958.175	33
	1955	186.3	0	0	0	1.6	3	0.0161030595813204	0.5	1	0.00536768652710682	1.1	2	0.0107353730542136	51	95	0.509930220075148	101	0.542136339237788	1.5	1982	4.27	0.49	8.71428571428571	1	1984	4.2	6	0.000142857142857143	10.75	1930.675	29.7
	1945	186.3	0	0	0	12.1	13	0.0697799248523886	1.9	3	0.0161030595813204	1	1	0.00536768652710682	56.5	58	0.311325818572195	75	0.402576489533011	2	1979	4.75	0.58	8.18965517241379	1.5	1982	4.1	6	0.000146341463414634	15.75	1903.175	27.2
	1935	177.1	0	0	0	1.7	4	0.0225861095426313	0.1	0	0	1.9	2	0.0112930547713156	108.3	119	0.671936758893281	125	0.705815923207228	2.5	1976	4.26	0.51	8.35294117647059	2	1979	4	6	0.00015	21.25	1872.925	34.7
	1925	222.2	0.4	0	0	0.3	1	0.0045004500450045	0.9	1	0.0045004500450045	3.6	8	0.036003600360036	165.9	454	2.04320432043204	464	2.08820882088209	3	1973	4.55	0.55	8.27272727272727	2.5	1976	4.2	5	0.000119047619047619	24.75	1853.675	34
	1915	168.4	1.8	3	0.0178147268408551	0	0	0	2.4	4	0.0237529691211401	3.6	6	0.0356294536817102	38	64	0.380047505938242	77	0.457244655581948	3.5	1971	4.48	0.53	8.45283018867925	3	1973	3.9	8	0.000205128205128205
	1905	175.9	4	7	0.0397953382603752	0	0	0	0.6	1	0.00568504832291074	0	0	0	53.4	94	0.53439454235361	102	0.579874928936896	4	1968	3.88	0.47	8.25531914893617	3.5	1971	4.1	7	0.000170731707317073
	1895	192.5	5.2	10	0.051948051948052	0	0	0	1	2	0.0103896103896104	0	0	0	22.9	44	0.228571428571429	56	0.290909090909091	4.5	1965	4.2	0.48	8.75	4	1968	4.1	6	0.000146341463414634
	1885	202.7	3.5	7	0.0345337937839171	0	0	0	0.5	1	0.00493339911198816	0	0	0	33.1	67	0.330537740503207	75	0.370004933399112	5	1962	3.98	0.46	8.65217391304348	4.5	1965	3.9	8	0.000205128205128205
	1875	194.7	58.5	114	0.585516178736518	0	0	0	1.5	3	0.0154083204930663	2.1	4	0.0205444273240883	35.4	69	0.354391371340524	190	0.975860297894196	5.5	1960	4.37	0.51	8.56862745098039	5	1962	3.7	8	0.000216216216216216
	1865	206.8	10.1	21	0.101547388781431	0	0	0	0.5	1	0.00483558994197292	0.5	1	0.00483558994197292	26.1	54	0.261121856866538	77	0.372340425531915	6	1957	4.34	0.5	8.68	5.5	1960	4.1	7	0.000170731707317073
	1855	224.9	8.9	20	0.0889284126278346	0	0	0	1.3	3	0.0133392618941752	0	0	0	13.3	30	0.133392618941752	53	0.235660293463762	6.5	1954	3.74	0.44	8.5	6	1957	4.2	6	0.000142857142857143
	1845	192.2	0	0	0	0	0	0	0	0	0	0	0	0	7.8	15	0.0780437044745057	15	0.0780437044745057	7	1951	4.31	0.51	8.45098039215686	6.5	1954	3.7	6	0.000162162162162162
	1835	216.2	2.1	5	0.0231267345050879	0	0	0	0	0	0	0	0	0	7.1	17	0.0786308973172988	22	0.101757631822387	7.5	1949	4.04	0.48	8.41666666666667	7	1951	3.6	7	0.000194444444444444
	1825	203.6	2.5	2	0.00982318271119843	0	0	0	0	0	0	0	0	0	67.5	55	0.270137524557957	57	0.279960707269155	8	1946	4.12	0.51	8.07843137254902	7.5	1949	4.1	7	0.000170731707317073
	1815	197.5	0.5	1	0.00506329113924051	0	0	0	0	0	0	0	0	0	50.1	99	0.50126582278481	100	0.506329113924051	8.5	1943	3.98	0.48	8.29166666666667	8	1946	4.1	6	0.000146341463414634
	1805	205.6	0	0	0	0	0	0	0	0	0	0	0	0	3.9	8	0.0389105058365759	8	0.0389105058365759	9	1940	3.73	0.45	8.28888888888889	8.5	1943	4	6	0.00015
	1795	184	0.9	1	0.00543478260869565	5	4	0.0217391304347826	0	0	0	9.1	10	0.0543478260869565	237.3	262	1.42391304347826	277	1.5054347826087	9.5	1938	3.21	0.38	8.44736842105263	9	1940	3.8	7	0.000184210526315789
	1785	197.5	2	4	0.020253164556962	0.5	1	0.00506329113924051	0	0	0	6.6	13	0.0658227848101266	59.7	118	0.59746835443038	136	0.688607594936709	10	1935	3.03	0.37	8.18918918918919	9.5	1937	3.8	6	0.000157894736842105
	1775	204.2	2.4	5	0.0244857982370225	1	2	0.00979431929480901	0	0	0	0	0	0	33.8	69	0.337904015670911	76	0.372184133202742	10.5	1932	3.72	0.43	8.65116279069768	10	1935	3.7	6	0.000162162162162162
	1765	214	2.3	5	0.0233644859813084	0	0	0	0	0	0	0	0	0	1.4	3	0.014018691588785	8	0.0373831775700935	11	1929	3.26	0.39	8.35897435897436	10.5	1932	4.1	6	0.000146341463414634
	1755	197.8	1	2	0.0101112234580384	0	0	0	0.5	1	0.00505561172901921	0	0	0	7.1	14	0.0707785642062689	17	0.0859453993933266	11.5	1927	3.74	0.44	8.5	11	1930	3.9	7	0.000179487179487179
	1745	197.8	3.5	7	0.0353892821031345	0	0	0	0	1	0.00505561172901921	0.5	1	0.00505561172901921	50.5	100	0.505561172901921	109	0.551061678463094	12	1924	3.75	0.45	8.33333333333333	11.5	1927	4	7	0.000175
	1735	197.8	3.4	4	0.0202224469160768	0	0	0	0.8	1	0.00505561172901921	1.7	2	0.0101112234580384	33.7	40	0.202224469160768	47	0.237613751263903	12.5	1921	3.64	0.44	8.27272727272727	12	1924	4.2	7	0.000166666666666667
																				13	1918	3.95	0.45	8.77777777777778	12.5	1921	3.3	7	0.000212121212121212
																				13.5	1916	4.38	0.51	8.58823529411765	13	1918	3.5	8	0.000228571428571429
																				14	1913	3.89	0.45	8.64444444444444	13.5	1916	4.1	8	0.000195121951219512
																				14.5	1910	4.09	0.47	8.70212765957447	14	1913	3.9	8	0.000205128205128205
																				15	1907	3.81	0.45	8.46666666666667	14.5	1910	3.9	7	0.000179487179487179
																				15.5	1905	4.17	0.49	8.51020408163265	15	1907	3.8	8	0.000210526315789474
																				16	1902	4	0.48	8.33333333333333	15.5	1904	4.1	7	0.000170731707317073
																				16.5	1899	3.4	0.36	9.44444444444444	16	1902	3.9	7	0.000179487179487179
																				17	1896	3.5	0.42	8.33333333333333	16.5	1899	3.7	7	0.000189189189189189
																				17.5	1894	3.87	0.45	8.6	17	1896	3.8	8	0.000210526315789474
																				18	1891	3.75	0.43	8.72093023255814	17.5	1894	3.5	8	0.000228571428571429
																				18.5	1888	3.31	0.39	8.48717948717949	18	1891	3	10	0.000333333333333333
																				19	1885	3.49	0.34	10.2647058823529	18.5	1888	3.2	11	0.00034375
																				19.5	1883	3.62	0.37	9.78378378378378	19	1885	3.3	10	0.000303030303030303
																				20	1880	2.96	0.35	8.45714285714286	19.5	1882	3.8	9	0.000236842105263158
																				20.5	1877	2.74	0.26	10.5384615384615	20	1880	3.3	11	0.000333333333333333
																				21.5	1872	3.79	0.39	9.71794871794872	20.5	1877	3.4	8	0.000235294117647059
																				22	1869	3.9	0.41	9.51219512195122	21	1874	3.4	10	0.000294117647058824
																				22.5	1866	3.69	0.4	9.225	21.5	1872	3.1	8	0.000258064516129032
																				23	1863	3.14	0.38	8.26315789473684	22	1869	2.9	10	0.000344827586206897
																				23.5	1861	3.25	0.42	7.73809523809524	22.5	1866	3.4	9	0.000264705882352941
																				24	1858	3.27	0.41	7.97560975609756	23	1863	3.3	8	0.000242424242424242
																				24.5	1855	3.38	0.42	8.04761904761905	23.5	1861	3.1	10	0.00032258064516129
																				25	1852	3.95	0.49	8.06122448979592	24	1858	3.5	10	0.000285714285714286
																				25.5	1850	3.91	0.49	7.97959183673469	24.5	1855	3.6	10	0.000277777777777778
																				26	1847	4.16	0.5	8.32	25	1852	3.4	9	0.000264705882352941
																				26.5	1844	3.71	0.46	8.06521739130435	25.5	1850	3.9	11	0.000282051282051282
																				27	1841	3.55	0.43	8.25581395348837	26	1847	3.8	9	0.000236842105263158
																				27.5	1839	3.74	0.47	7.95744680851064	26.5	1844	3.9	10	0.000256410256410256
																				28	1836	3.85	0.49	7.85714285714286	27	1842	3.7	8	0.000216216216216216
																				28.5	1833	3.93	0.48	8.1875	27.5	1839	3.3	10	0.000303030303030303
																				29	1830	4.02	0.49	8.20408163265306	28	1836	4	12	0.0003
																				29.5	1828	3.42	0.43	7.95348837209302	28.5	1833	3.3	11	0.000333333333333333
																				30	1825	3.31	0.42	7.88095238095238	29	1830	3.7	13	0.000351351351351351
																				30.5	1822	3.96	0.5	7.92	29.5	1828	3.5	15	0.000428571428571429
																				31	1819	2.81	0.36	7.80555555555556	30	1825	3.2	16	0.0005
																				31.5	1817	3.43	0.43	7.97674418604651	30.5	1822	2.8	20	0.000714285714285714
																				32	1814	3.33	0.43	7.74418604651163	31	1819	2.8	15	0.000535714285714286
																									31.5	1817	3.4	15	0.000441176470588235
																									32	1814	3.6	11	0.000305555555555556
