# Supplementary material for: Links between fish abundance and ocean biogeochemistry as recorded in marine sediments
Source: PLoS One. 2018 Aug 1;13(8):e0199420. doi: 10.1371/journal.pone.0199420 (PMC6070179; doi:10.1371/journal.pone.0199420)
Supplement: S3 File — A zipped archive of the raw input data used at each site. (ZIP) [file pone.0199420.s007.zip › RawInputData/Saanich Inlet-Table 1.csv]

Location	Saanich Inlet
Core	ODP 1034												ODP 1033
Paper	O'Connell and Tunnicliffe(2001)				Filippelli, GM (2001)				Proceedings of the ODP: Bornhold et al. 1998				Calvert et al. (2001)
Measurment	Fish remains				TOC				Geochem				Geochem
Acquisition	Digitized from Figure				Data table provided by authors				Data table provided by authors				Data table provided by authors
Notes
Values	Depth	Age	Time	# bones/100 cc	Depth	Age	Time	TOC	Depth	Age	Time	TOC	Depth (corrected)	Age	Time	TOC	N total	CaCO_3	Opal	C-13 (org)	N-15	Al	Mo	Mo/Al	C:N
Units	m	Ka	year	# (100 cc)^-1	m	Ka	Year	%	m	ka	Year	%	m	years before present	year	%	%	%	%	‰	‰	%	ppm
	7.814	0.828603	1121.40	2.008	2.17	0.227	1723.00	1.95	1.4	0.0942	1855.80	2.27	1.2	531.72093792	1418.28	3.04	0.36	3.67	25.3	-22.1	6.4	5.82	30.0	0.000515379612267176	8.47
	8.079	0.8589455	1091.05	2.278	3.67	0.384	1566.00	2.07	3.3	0.31175	1638.25	2.25	3.4	618.62121952	1331.38	2.85	0.38	2.08	38.8		8.6	5.44	54.3	0.000998986799973198	7.55
	8.248	0.878296	1071.70	1.698	4.96	0.519	1431.00	1.87	7.1	0.74685	1203.15	2.05	3.9	647.59048887	1302.41	2.84	0.36	1.83	36.0		8.8	4.82	50.5	0.0010458766826714	7.84
	8.534	0.911043	1038.96	2.121	6.46	0.676	1274.00	2	10.1	1.09035	859.65	1.9	4.5	686.51926875	1263.48	2.85	0.36	1.67	36.9	-21.0	8.1	5.04	52.7	0.00104582370650424	7.97
	8.703	0.9303935	1019.61	1.522	7.96	0.834	1116.00	1.92	13.1	1.43385	516.15	2.02	5	722.299	1227.70	2.84	0.36	1.58	31.6	-20.9	8.9	4.69	52.6	0.00112099950676022	7.98
	8.924	0.955698	994.30	0.922	9.59	1.004	946.00	1.87	16.6	1.8346	115.40	1.8	5.55	765.022967323125	1184.98	2.92	0.38	1.58	37.1	-25.0	8.8	5.23	52.2	0.000997923980556306	7.62
	9.183	0.9853535	964.65	1.812	10.96	1.159	791.00	1.78	19.6	2.1781	-228.10	1.93	6	802.5054	1147.49	2.82	0.34	1.75	35.2	-21.1	8.9	5.45	47.5	0.000872473462265523	8.33
	9.638	1.037451	912.55	1.588	12.46	1.332	618.00	1.98	22.6	2.72732	-777.32	1.7	6.5	846.71981875	1103.28	2.18	0.27	1.42	25.4	-21.4	9.8	5.94	16.9	0.000284823790224557	8.01
	9.884	1.065618	884.38	4.196	13.96	1.505	445.00	2.01	26.1	3.78677	-1836.77	1.64	7.04	897.392707121152	1052.61	2.25	0.28	1.25	24.5	-21.3	8.8	5.83	21.9	0.000375456712269402	8.14
	10.551	1.1419895	808.01	6.621	14.46	1.563	387.00	1.86	29.1	4.69487	-2744.87	1.61	7.5	942.85959375	1007.14	2.70	0.33	1.58	38.1	-21.1	8.5	4.90	46.2	0.000944058374649902	8.10
	10.816	1.172332	777.67	6.621	15.96	1.736	214.00	1.91	32.1	5.12012	-3170.12	1.56	8	994.588	955.41	2.29	0.29	1.58	27.3	-21.2	8.4	5.80	19.3	0.000333266062961365	7.99
	11.006	1.194087	755.91	7.821	15.96	1.736	214.00	1.91	35.6	5.44282	-3492.82	1.67	8.54	1053.04869888395	896.95	2.86	0.36	1.58	36.1	-21.0	9.3	5.06	47.0	0.000928939385081104	8.00
	11.246	1.221567	728.43	9.003	17.46	1.93	20.00	1.76	38.6	5.71942	-3769.42	1.61	9	1104.8886	845.11	2.82	0.36	1.75	39.6	-20.9	9.1	4.85	47.9	0.000988039756193295	7.86
	11.486	1.249047	700.95	9.539	18.96	2.131	-181.00	2	41.6	5.99602	-4046.02	1.49	9.5	1163.27914375	786.72	2.71	0.35	1.50	40.2	-21.1	10.3	4.92	43.2	0.000878145571062757	7.82
	11.608	1.263016	686.98	8.294	21.96	2.533	-583.00	1.76	45.1	6.31872	-4368.72	1.61	10.04	1228.63343258675	721.37	2.76	0.36	1.58	36.9	-21.1	9.7	5.11	68.0	0.0013313590530282	7.71
	11.776	1.282252	667.75	7.488	29.81	4.909	-2959.00	1.6	48.1	6.82389	-4873.89	1.29	10.5	1286.10571875	663.89	2.69	0.35	1.50	40.4	-21.0	8.9	4.88	51.2	0.00104920526616033	7.72
	12.041	1.3125945	637.41	7.867	34.96	5.384	-3434.00	1.49	51.1	7.42059	-5470.59	1.37	11	1350.3754	599.62	2.41	0.31	1.75	36.1		9.4	5.48	32.2	0.000586803221935476	7.86
	12.281	1.3400745	609.93	7.175	39.46	5.799	-3849.00	1.58	54.6	8.11674	-6166.74	1.34	11.54	1421.80341622955	528.20	2.64	0.34	1.50	37.0	-21.2	9.5	5.16	57.7	0.00111741230833858	7.66
	12.543	1.3700735	579.93	4.083	45.97	6.399	-4449.00	1.57	57.6	8.71344	-6763.44	1.26	11.94	1476.00784875883	473.99	2.64	0.34	1.67	38.0	-21.2	9.6	5.11	51.7	0.00101186078658417	7.71
	12.904	1.411408	538.59	5.332	53.95	7.986	-6036.00	1.31	60.6	9.31014	-7360.14	1.09	12.37	1535.45810095384	414.54	2.69	0.36	1.67	36.3	-21.2	9.3	5.25	55.4	0.00105479559715908	7.52
	13.337	1.4609865	489.01	5.512					64.1	10.00629	-8056.29	1.07	15.26	1963.47079905419	-13.47	2.47	0.28	2.17	23.4	-21.2	8.9	5.50	28.6	0.000519652675917138	8.95
	13.531	1.4831995	466.80	4.663					67.1	10.60299	-8652.99	0.97	15.76	2041.99834078259	-92.00	2.79	0.35	1.67	36.4	-21.1	10.3	5.13	52.3	0.00101869355177484	7.89
	14.147	1.5537315	396.27	8.044					70.1	11.19969	-9249.69	1.33	16.3	2128.12051807	-178.12	2.69	0.32	1.67	36.9	-21.9	9.3	5.35	53.4	0.000997689561016593	8.50
	14.338	1.575601	374.40	10.599					83.1	13.78539	-11835.39	0.22	16.76	2202.51057701939	-252.51	2.64	0.32	1.42	35.1	-21.1	8.6	5.18	18.3	0.000352714303670471	8.12
	14.578	1.603081	346.92	10.04					86.1	14.38209	-12432.09	0.18	17.36	2300.89308194867	-350.89	1.95	0.24	1.17	21.0	-21.5	9.6	6.27	31.9	0.000507893613866643	8.09
	14.818	1.630561	319.44	16.42					89	14.9589	-13008.90	0.29	17.8	2373.96981472	-423.97	2.23	0.29	1.42	28.7	-21.2	9.9	5.65	42.3	0.000747872089306495	7.59
	15.372	1.693994	256.01	16.286					92.6	15.67494	-13724.94	0.32	18.26	2451.17220332459	-501.17	2.31	0.29	1.75	32.5	-21.3	8.6	5.58	41.2	0.000738285740723435	8.00
	15.902	1.754679	195.32	16.063					95.6	16.27164	-14321.64	0.19	18.76	2535.98223861299	-585.98	2.31	0.27	1.75	40.4	-21.2	9.4	5.45	64.9	0.00119125026030651	8.45
	16.454	1.817883	132.12	17.779					98.5	16.84845	-14898.45	0.21	19.3	2628.57895987	-678.58	2.48	0.30	1.50	39.9	-21.4	10.2	5.29	44.8	0.000845609063608742	8.14
	16.741	1.8507445	99.26	12.202					102.1	17.56449	-15614.49	0.19	19.76	2708.24407996979	-758.24	2.05	0.28	1.58	30.1	-21.3	9.6	5.70	37.2	0.000652090705138828	7.28
	16.956	1.875362	74.64	11.439					105.1	18.16119	-16211.19	0.22	20.26	2795.62398803819	-845.62	2.47	0.29	1.42	36.3	-21.3	9.9	5.21	47.5	0.000911776703649866	8.45
	17.164	1.899178	50.82	8.62					107.4	18.61866	-16668.66	0.21	20.8	2890.87956352	-940.88	2.19	0.29	1.58	30.8	-21.6	9.3	5.75	58.6	0.00101917531380017	7.49
	19.51	2.167795	-217.80	6.732					111.6	19.45404	-17504.04	0.14	21.39	2995.9635106926	-1045.96	2.45	0.30	1.83	39.2	-21.2	10.0	4.93	27.3	0.000553857892739804	8.08
	19.751	2.1953895	-245.39	6.239					114.6	20.05074	-18100.74	0.22	21.93	3093.02886222072	-1143.03	2.03	0.28	1.42	24.6	-21.5	9.1	5.95	55.1	0.000926562896616971	7.29
	20.084	2.233518	-283.52	6.732									22.46	3189.09103709195	-1239.09	2.30	0.29	1.75	36.2	-21.3	10.2	5.53	47.8	0.000864116483028329	7.86
	20.442	2.274509	-324.51	6.995									22.76	3243.80494228019	-1293.80	2.20	0.28	1.67	34.1	-21.4	9.8	5.18	35.2	0.000678937274398105	7.75
	20.732	2.307714	-357.71	7.218									23.26	3335.52609790859	-1385.53	2.17	0.29	1.75	34.2	-21.3	10.2	5.56	47.5	0.000854301693031481	7.59
	20.947	2.3323315	-382.33	5.155									23.8	3435.31433632	-1485.31	2.25	0.28	1.58	34.4	-21.2	10.3	5.02	24.5	0.000488320149273334	7.92
	21.141	2.3545445	-404.54	4.596									24.26	3520.90348194539	-1570.90	1.89	0.26	1.83	28.8	-21.3	10.3	6.30	18.1	0.000286709508173681	7.36
	21.552	2.401604	-451.60	4.729									24.76	3614.53371235379	-1664.53	1.81	0.23	1.25	25.6	-21.5	10.1	6.35	15.1	0.000238299535460953	7.96
	21.721	2.4209545	-470.95	5.442									25.15	3687.99233132313	-1737.99	1.68	0.21	1.42	20.8	-21.7	10.3	6.64	30.5	0.000458288139845824	7.87
	22.057	2.5629539	-612.95	7.421									25.63	3778.91142880204	-1828.91	2.03	0.25	1.42	39.6	-21.3	9.9	5.60	38.2	0.000681247330972201	8.12
	22.749	2.7724223	-822.42	6.998									26.19	3885.68790414156	-1935.69	2.08	0.26	1.50	30.3	-21.8	9.9	5.62	19.0	0.000337068092278446	8.01
	22.942	2.8308434	-880.84	6.728									26.72	3987.44034055475	-2037.44	2.19	0.28	1.50	34.2	-21.2	9.4	5.62	34.8	0.000619899428567011	7.92
	23.4	2.96948	-1019.48	6.772									27.15	4070.49211372312	-2120.49	2.16	0.27	2.08	34.6	-21.4	8.9	5.23	32.0	0.000610846642597481	7.94
	23.759	3.0781493	-1128.15	4.553									27.61	4159.83441151	-2209.83	2.16	0.25	1.75	34.3	-21.1	8.9	5.35	30.0	0.000560326423837015	8.47
	24.02	3.157154	-1207.15	2.951									28.15	4265.37477842312	-2315.37	2.09	0.25	1.42	33.0	-21.7	10.5	5.84	46.4	0.000793523959924963	8.31
	24.479	3.2960933	-1346.09	3.533									28.61	4355.8491700108	-2405.85	2.20	0.27	1.50	32.6	-21.6	10.1	5.57	27.4	0.000492435399923934	8.18
	24.647	3.3469469	-1396.95	5.182									29.19	4470.68602875516	-2520.69	2.03	0.25	1.67	32.1	-21.6	11.6	5.76	29.2	0.00050685765125089	8.02
	24.862	3.4120274	-1462.03	8.047									29.65	4562.37929859813	-2612.38	1.96	0.24	1.50	31.1	-21.6	10.5	5.95	34.6	0.000580552604506694	8.27
	25.102	3.4846754	-1534.68	9.073									30.21	4674.76039828728	-2724.76	2.07	0.25	2.25	32.2	-21.5	10.5	5.64	38.1	0.000676580524314939	8.37
	25.245	3.5279615	-1577.96	10.275									30.69	4771.76492304696	-2821.76	2.12	0.27	1.75	32.6	-21.5	11.0	5.42	29.6	0.000545485207070747	7.97
	25.699	3.6653873	-1715.39	10.792									31.16	4867.37370905651	-2917.37	2.08	0.25	1.92	29.9	-21.6	10.3	6.08	39.4	0.000648796186427026	8.48
	25.792	3.6935384	-1743.54	17.064									31.75	4988.29934570313	-3038.30	2.17	0.25	2.00	29.6		9.9	5.49	39.7	0.000723183870525195	8.85
	25.985	3.7519595	-1801.96	15.552									32.25	5091.59810507812	-3141.60	2.21	0.26	1.58	30.9	-21.8	11.3	5.60	39.1	0.000697946655875057	8.47
	26.372	3.8691044	-1919.10	15.082									32.65	5174.79895719812	-3224.80	2.18	0.24	1.58	32.5	-21.5	10.4	5.70	32.5	0.000570718128125426	9.03
	26.612	3.9417524	-1991.75	13.254									33.18	5285.83881554059	-3335.84	2.01	0.24	1.58	31.6	-21.7	11.2	5.83	32.1	0.000551533869587111	8.28
	26.97	4.050119	-2100.12	14.19									33.69	5393.58244060055	-3443.58	2.14	0.26	1.83	32.8	-21.4	11.2	5.42	27.7	0.000511365897267277	8.40
	27.114	4.0937078	-2143.71	6.497									34.15	5491.54735562312	-3541.55	2.10	0.24	1.67	31.7	-21.2	11.1	5.74	27.7	0.000482750940913866	8.69
	27.282	4.1445614	-2194.56	5.588									34.65	5598.91127459812	-3648.91	2.21	0.27	1.67	31.6	-21.7	9.9	5.93	24.4	0.000411753021148418	8.08
	27.619	4.2465713	-2296.57	5.052									36.7	6049.59878887	-4099.60	2.05	0.23	2.17	33.5	-21.6	10.2	5.80	18.5	0.000319990868891257	9.05
	28.074	4.3842998	-2434.30	2.65									37.33	6191.83576556056	-4241.84	2.17	0.28	1.58	27.8	-21.3	11.0	6.05	20.5	0.000339615632527052	7.81
	28.289	4.4493803	-2499.38	5.295									37.74	6285.43769507659	-4335.44	2.26	0.25	1.83	34.4	-21.6	10.5	5.64	30.9	0.000547869001872539	8.89
	28.55	4.528385	-2578.39	10.392									38.3	6414.66899527	-4464.67	2.93	0.26	1.42	31.1	-23.3	10.7	5.25	12.0	0.000228835329711384	11.51
	29.152	4.7106104	-2760.61	10.748									38.7	6507.99787167	-4558.00	2.14	0.23	1.58	28.7	-21.6	10.4	6.01	14.9	0.00024869226609012	9.14
	30.588	4.9807136	-3030.71	11.281									39.24	6635.40432537139	-4685.40	1.83	0.22	1.50	24.9	-21.7	11.5	6.55	23.7	0.000362249279661445	8.29
	30.804	5.0006288	-3050.63	12.594									39.7	6745.27127707	-4795.27	1.97	0.23	1.67	30.1	-21.9	11.5	5.94	19.6	0.000329443026243449	8.67
	30.972	5.0161184	-3066.12	4.215									40.2	6866.14985952	-4916.15	2.26	0.27	1.83	28.0	-21.6	10.7	5.98	14.9	0.000249358961951095	8.27
	31.069	5.0250618	-3075.06	3.412									40.74	6998.48282400619	-5048.48	1.95	0.25	1.67	26.0	-21.8	10.4	6.36	21.8	0.000343312711295467	7.75
	31.342	5.0502324	-3100.23	4.145									41.2	7112.73863392	-5162.74	1.95	0.22	1.50	25.8	-21.7	10.9	6.37	11.1	0.000174303570611285	8.92
	31.43	5.058346	-3108.35	3.209									41.66	7228.46146990091	-5278.46	2.06	0.22	1.33	26.7	-21.7	9.1	6.22	7.9	0.000126836787246509	9.47
	31.574	5.0716228	-3121.62	2.036									42.24	7376.55708898099	-5426.56	2.02	0.20	1.67	13.2	-21.9	10.0	7.18	17.0	0.000236408206417399	10.15
	31.932	5.1046304	-3154.63	7.323									42.7	7495.82086927	-5545.82	2.15	0.22	1.58	26.5	-21.7	8.8	6.33	23.8	0.000375953246241176	9.63
	32.122	5.1221484	-3172.15	7.013									43.34	7664.54471732171	-5714.54	2.08	0.21	1.83	30.5		7.7	6.24	24.7	0.000396485431169377	9.74
	32.505	5.157461	-3207.46	7.75									43.74	7771.71756829579	-5821.72	1.92	0.20	1.75	25.9		8.0	6.10	17.6	0.000288829347306446	9.56
	32.77	5.181894	-3231.89	9.132									44.2	7896.67177312	-5946.67	1.90	0.19	1.50	25.8	-21.7	8.6	6.15		0	9.77
	32.913	5.1950786	-3245.08	3.835									44.7	8034.63934407	-6084.64	1.91	0.20	1.33	21.3	-21.9	9.8	6.66	9.6	0.000143471796755645	9.45
	33.032	5.2060504	-3256.05	6.614									45.23	8183.428061803	-6233.43	2.22	0.21	1.58	28.7	-21.8	9.0	6.07	17.1	0.00028172786132033	10.70
	33.225	5.223845	-3273.85	7.303									45.7	8317.65168547	-6367.65	1.89	0.21	1.42	21.3	-21.8	10.6	6.39	9.7	0.000151097344464171	9.18
	33.658	5.2637676	-3313.77	8.532									46.2	8462.88914592	-6512.89	1.93	0.20	1.25	17.8	-21.9	10.0	6.91	3.2	0.0000469560370316514	9.44
	33.755	5.272711	-3322.71	10.537									47.1	8730.98851287	-6780.99	2.09	0.20	1.33	20.4	-22.0	9.0	6.99	17.7	0.000253548174153089	10.28
	33.97	5.292534	-3342.53	16.81									47.6	8883.82320352	-6933.82	1.97	0.20	1.67	15.8	-21.8	9.6	7.15	9.8	0.000137215260088606	9.80
	34.185	5.312357	-3362.36	13.838									48.23	9080.55776153979	-7130.56	2.00	0.22	1.42	19.5	-22.0	10.1	7.05	15.5	0.000219774671563088	9.27
	34.425	5.334485	-3384.49	13.771									48.7	9230.47264567	-7280.47	1.75	0.18	1.25	14.8	-22.0	10.3	7.21	8.8	0.000121585122612806	9.69
	34.618	5.3522796	-3402.28	12.722									49.2	9393.02332512	-7443.02	1.91	0.20	1.33	15.8	-22.0	10.3	7.21	4.4	0.000060653235344662	9.68
	34.737	5.3632514	-3413.25	9.248									49.74	9572.25983895499	-7622.26	1.66	0.19	1.33	21.7	-22.1	11.1	7.36	12.8	0.00017366251394994	8.72
	35.12	5.398564	-3448.56	4.224									50.2	9728.06712352	-7778.07	1.67	0.19	1.17	22.4	-22.1	10.5	6.65	12.8	0.000192346804441635	9.00
	35.31	5.416082	-3466.08	7.432									50.7	9900.79883247	-7950.80	1.64	0.19	0.77	15.1	-22.1	10.1	7.49	8.5	0.00011414539896601	8.73
	35.478	5.4315716	-3481.57	6.742									51.24	10091.4373599698	-8141.44	1.71	0.20	1.00	24.2	-22.3	9.8	6.41	8.6	0.000134091221276679	8.47
	35.672	5.4494584	-3499.46	5.937									51.7	10257.29746987	-8307.30	1.46	0.17	1.25	11.1	-22.3	10.8	7.66	3.5	0.0000459087226573049	8.81
	35.937	5.4738914	-3523.89	6.653									52.2	10441.31828832	-8491.32	1.46	0.15	1.08	7.9	-23.1	10.1	8.01	1.9	0.0000231787908912503	9.48
	36.13	5.491686	-3541.69	5.557									52.74	10644.5813333246	-8694.58	1.45	0.15	0.92	10.2	-23.3	10.3	8.10	4.2	0.0000523680580391355	9.45
	36.531	5.5286582	-3578.66	4.071									53.2	10821.55677472	-8871.56	0.93	0.10	0.67	8.8	-22.9	10.1	7.81	2.8	0.0000354935309753359	9.27
	36.7	5.54424	-3594.24	3.735									53.8	11057.86798432	-9107.87	0.34	0.04	4.17	3.3	-24.7	11.8	8.59	0.4	0.00000477062250660433	8.06
	36.89	5.561758	-3611.76	5.25									54.4	11300.59708672	-9350.60	1.35	0.15	0.58	11.2	-22.8	10.0	7.77	6.1	0.0000781030748783445	9.32
	36.986	5.5706092	-3620.61	6.143									54.7	11424.44467807	-9474.44	1.78	0.17	1.08	10.8	-22.8	9.2	7.72	7.4	0.0000958491972629729	10.76
	37.395	5.608319	-3658.32	4.384									55.2	11634.64335552	-9684.64	1.82	0.18	3.17	11.0	-22.9	9.6	7.63	8.6	0.000113340592528426	10.26
	37.635	5.630447	-3680.45	5.989									55.74			1.55	0.16	1.25	12.2	-23.1	9.6	7.89	10.1	0.000128027089487016	9.83
	37.803	5.6459366	-3695.94	5.407									56.1			1.16	0.12	0.25	9.0	-23.0	9.5	7.79	7.8	0.000100326324571501	9.48
	37.996	5.6637312	-3713.73	4.847									56.5			0.89	0.09	0.67	6.0	-23.1	10.2	7.95	3.7	0.000046326024545072	9.42
	38.186	5.6812492	-3731.25	6.249									59.4			1.09	0.10	0.20	7.3	-23.2	10.2	8.26	3.0	0.0000360423510052709	10.42
	38.427	5.7034694	-3753.47	6.653									61.5			0.44	0.06	0.92	4.1	-24.1	8.6	8.08	0.6	0.00000755136818205845	7.80
	38.906	5.7476332	-3797.63	6.226									63.44			0.42	0.05	0.50	2.7	-25.0	5.6	9.11	0.1	0.00000111723355097043	8.97
	39.147	5.7698534	-3819.85	5.757									65.4			0.24	0.02	1.25	1.9	-25.0	5.6	7.81	0.1	0.00000129211152989881	9.81
	39.533	5.8054426	-3855.44	6.942									67.4			0.37	0.04	0.67	2.0	-25.1	5.1	8.41	0.1	0.00000120558620423595	10.40
	39.676	5.8186272	-3868.63	5.497									69.4			0.36	0.03	0.83	2.0	-25.5	4.0	8.49	0.1	0.00000119340856580932	11.71
	39.845	5.834209	-3884.21	4.917									71.44			0.40	0.04	1.33	2.5	-25.4	3.9	9.09	0.1	0.00000111591450309443	9.76
	41.081	5.9481682	-3998.17	3.628									73.4			0.37	0.03	0.92	1.9	-25.5	2.9	9.41	0.1	0.000001077127731192	11.39
	41.271	5.9656862	-4015.69	7.186									75.4			0.37	0.03	1.25	2.4	-25.6	3.0	8.99	0.1	0.0000011285726377564	10.69
	41.558	5.9921476	-4042.15	5.946									77.44			0.39	0.03	1.00	1.9	-25.5	2.7	8.99	0.1	0.00000112722669543349	11.33
	41.895	6.023219	-4073.22	6.682									79.44			0.38	0.03	1.00	2.5	-25.4	2.7	8.90	0.1	0.00000113877058327829	12.09
	42.135	6.045347	-4095.35	7.928									81.9			0.38	0.03	0.83	1.6	-25.5	2.6	8.97	0.1	0.0000011285726377564	12.07
	42.425	6.072085	-4122.09	8.954									83.4			0.41	0.03	0.92	2.0	-25.3	2.6	8.97	0.1	0.00000112924681495936	11.88
	42.618	6.0898796	-4139.88	8.441									85.44			0.39	0.03	1.00	2.0	-25.4	2.9	9.48	0.1	0.00000106860326073599	11.67
	42.948	6.1203056	-4170.31	10.689									87.4			0.38	0.03	0.92	2.6	-25.4	2.5	8.87	0.1	0.00000114152123686109	11.55
	43.141	6.1381002	-4188.10	9.93									89.4			0.37	0.03	0.83	2.4	-25.6	2.6	8.76	0.1	0.00000115477041432008	11.93
	43.331	6.1556182	-4205.62	12.295									91.37			0.41	0.04	1.00	1.6	-25.3	2.7	9.17	0.1	0.00000110482710008297	11.43
	43.668	6.1866896	-4236.69	11.222									93.37			0.40	0.04	1.17	2.2		2.6	9.24	0.1	0.00000109586038738665	11.20
	44.004	6.2176688	-4267.67	12.072									95.4			0.39	0.03	1.17	2.0	-25.1	3.3	9.52	0.1	0.0000010631941328695	11.48
	44.266	6.2418252	-4291.83	11.179									97.87			0.42	0.04	1.00	2.1	-25.5	2.7	8.79	0.1	0.00000115055335863784	11.05
	44.843	6.2950246	-4345.02	12.825									99.94			0.40	0.03	1.00	2.1		2.9	8.92	0.1	0.00000113466936869266	11.96
	45.058	6.3148476	-4364.85	9.553									101.9			0.38	0.03	0.92	2.1	-25.3	2.3	8.90	0.1	0.00000113671627675404	12.28
	45.251	6.3326422	-4382.64	9.24									103.86			0.39	0.03	0.83	1.8	-25.3	2.2	8.93	0.1	0.00000113195159774968	12.04
	45.538	6.3591036	-4409.10	8.748									106.8			0.40	0.03	1.08	2.3	-25.3	2.2	8.99	0.1	0.00000112588395964382	11.90
	45.728	6.3766216	-4426.62	12.705									108.8			0.39	0.03	0.50	1.7	-26.7	1.9	8.73	0.1	0.00000115689055583964	13.55
	45.993	6.4048077	-4454.81	11.126									110.84			0.39	0.03	1.00	1.8		2.5	8.90	0.1	0.00000113535085179698	11.40
	46.329	6.4716381	-4521.64	9.701									112.8			0.39	0.03	0.92	1.9	-25.2	2.4	8.92	0.1	0.00000113195159774968	11.43
	46.591	6.5237499	-4573.75	13.032									114.55			0.39	0.04	1.00	2.1	-25.4	2.5	8.79	0.1	0.000001149853508663	10.83
	47.068	6.6186252	-4668.63	15.278
	47.211	6.6470679	-4697.07	14.831
	47.498	6.7041522	-4754.15	18.719
	47.738	6.7518882	-4801.89	19.302
	47.977	6.7994253	-4849.43	18.699
	48.003	6.8045967	-4854.60	17.769
	48.196	6.8429844	-4892.98	16.92
	48.364	6.8763996	-4926.40	15.778
	48.701	6.9434289	-4993.43	13.466
	48.984	6.9997176	-5049.72	11.997
	49.274	7.0573986	-5107.40	11.325
	49.418	7.0860402	-5136.04	8.94
	50.041	7.2099549	-5259.95	9.383
	50.209	7.2433701	-5293.37	13.854
	50.402	7.2817578	-5331.76	14.589
	50.596	7.3203444	-5370.34	12.924
	50.789	7.3587321	-5408.73	12.564
	51.341	7.4685249	-5518.52	11.112
	51.556	7.5112884	-5561.29	9.8
	51.982	7.5960198	-5646.02	12.265
	52.168	7.6330152	-5683.02	14.973
	52.312	7.6616568	-5711.66	14.727
	52.552	7.7093928	-5759.39	13.698
	52.767	7.7521563	-5802.16	18.042
	52.96	7.790544	-5840.54	19.384
	53.078	7.8140142	-5864.01	16.782
	53.247	7.8476283	-5897.63	17.095
	53.433	7.8846237	-5934.62	26.586
	53.817	7.9610013	-6011.00	22.768
	54.104	8.0180856	-6068.09	21.229
	54.512	8.0992368	-6149.24	20.517
	54.945	8.1853605	-6235.36	21.502
	55.135	8.2231515	-6273.15	19.543
	55.375	8.2708875	-6320.89	19.004
	55.472	8.2901808	-6340.18	18.308
	55.687	8.3329443	-6382.94	20.111
	55.805	8.3564145	-6406.41	17.022
	56.042	8.4035538	-6453.55	13.557
	56.235	8.4419415	-6491.94	14.297
	56.64	8.522496	-6572.50	13.47
	56.855	8.5652595	-6615.26	15.669
	56.948	8.5837572	-6633.76	19.164
	57.357	8.6651073	-6715.11	17.762
	57.525	8.6985225	-6748.52	15.759
	57.643	8.7219927	-6771.99	20.65
	57.837	8.7605793	-6810.58	18.984
	58.077	8.8083153	-6858.32	21.742
	58.27	8.846703	-6896.70	20.85
	58.557	8.9037873	-6953.79	21.922
	58.75	8.942175	-6992.18	17.831
	58.99	8.989911	-7039.91	16.788
	59.105	9.0127845	-7062.78	14.603
	59.32	9.055548	-7105.55	11.582
	59.513	9.0939357	-7143.94	11.941
	59.728	9.1366992	-7186.70	12.277
	60.04	9.198756	-7248.76	20.902
	60.348	9.2600172	-7310.02	21.102
	60.613	9.3127257	-7362.73	23.394
	60.903	9.3704067	-7420.41	24.31
	61.096	9.4087944	-7458.79	25.759
	63.415	9.8700435	-7920.04	19.946
	63.605	9.9078345	-7957.83	17.541
	63.82	9.950598	-8000.60	14.4
	63.963	9.9790407	-8029.04	12.485
	64.178	10.0218042	-8071.80	15.666
	64.368	10.0595952	-8109.60	11.039
	64.536	10.0930104	-8143.01	10.19
	64.73	10.131597	-8181.60	11.413
	64.923	10.1699847	-8219.98	10.477
	65.088	10.2028032	-8252.80	4.511
	65.281	10.2411909	-8291.19	6.386
	65.714	10.3273146	-8377.31	4.897
	65.908	10.3659012	-8415.90	7.125
	66.288	10.4414832	-8491.48	7.994
	66.481	10.4798709	-8529.87	8.554
	66.721	10.5276069	-8577.61	11.399
	67.108	10.6045812	-8654.58	10.749
	67.369	10.6564941	-8706.49	11.905
	67.538	10.6901082	-8740.11	14.22
	67.703	10.7229267	-8772.93	11.482
	67.799	10.7420211	-8792.02	13.044
	68.186	10.8189954	-8869.00	12.821
	68.401	10.8617589	-8911.76	11.616
	68.666	10.9144674	-8964.47	12.615
	68.834	10.9478826	-8997.88	17.712
	69.551	11.0904939	-9140.49	16.243
	70.074	11.1945186	-9244.52	13.757
	70.454	11.2701006	-9320.10	11.865
	70.623	11.3037147	-9353.71	6.225
	70.766	11.3321574	-9382.16	5.888
	70.884	11.3556276	-9405.63	3.153
	71.221	11.4226569	-9472.66	5.152
	71.629	11.5038081	-9553.81	5.822
	71.869	11.5515441	-9601.54	6.975
	71.966	11.5708374	-9620.84	9.519
	72.324	11.6420436	-9692.04	8.61
	72.421	11.6613369	-9711.34	8.027
	72.564	11.6897796	-9739.78	6.961
	72.776	11.7319464	-9781.95	3.026
	72.779	11.7325431	-9782.54	6.201
	72.969	11.7703341	-9820.33	2.69
	73.209	11.8180701	-9868.07	1.577
	73.377	11.8514853	-9901.49	2.78
	73.979	11.9712231	-10021.22	2.56
	74.194	12.0139866	-10063.99	2.16
	74.387	12.0523743	-10102.37	1.711
	74.581	12.0909609	-10140.96	1.018
	75.014	12.1770846	-10227.08	1.108
	75.111	12.1963779	-10246.38	0.658
	75.279	12.2297931	-10279.79	0.122
	76.239	12.4207371	-10470.74	0.232
	77.031	12.5782659	-10628.27	0.722
	77.392	12.6500688	-10700.07	0.812
	77.872	12.7455408	-10795.54	0.725
	78.717	12.9136113	-10963.61	0.725
