# Supplementary material for: Links between fish abundance and ocean biogeochemistry as recorded in marine sediments
Source: PLoS One. 2018 Aug 1;13(8):e0199420. doi: 10.1371/journal.pone.0199420 (PMC6070179; doi:10.1371/journal.pone.0199420)
Supplement: S3 File — A zipped archive of the raw input data used at each site. (ZIP) [file pone.0199420.s007.zip › RawInputData/Pisco-Table 1.csv]

Location	Pisco
Core	B0405-06																											B0506-14																			B05-13
Paper	Gutierrez et al. (2009)												Gutierrez et al. (2009)												Gutierrez et al. (2011)			Salvatteci et al. (2009)				Salvatteci et al. (2014)								Salvatteci et al. (2014)							Salvatteci et al. (2014)
Measurment	Fish Scales				Geochem						N-15		Scales					TOC and Scales							SST			Fish Scales				N-15		Si		Redox		TOC		TOC and Scales							TOC
Acquisition	Digitized from Figure												Data table provided by authors												Data table provided by authors			Digitized from Figure				Digitized from Figure								Data table provided by authors							Data table provided by authors
Notes																				Scale data averaged to be the same steps as TOC
Values	Depth (cm)	Time	All Scales (#/g)	Anchovy Scales (#/g)	Depth (cm)	Time	TN	TOC (%)	Calcite (%)	Quartz (%)	Time	N-15 (per mil)	Time	Anchovy	Hake	Sardine	Jack Mackerel	Depth	TOC	Anchovy	Hake	Sardine	Jack Mackerel	Total	Depth	Time	SST	Depth	Time	All Scales	Anchovy Scales	Depth	N-15	Depth	Si	Depth	Re/Mo	Depth	TOC	Depth (mid)	Midpoint Time	TOC	Anchovy	Hake	Sardine	Jack Mackerel	Depth (mid)	Midpoint Time	TOC
Units	cm	year	# g^-1	# g^-1	cm	year	%	%	%	%	year	‰	Year	# g^-1	# g^-1	# g^-1	# g^-1	Cm	%	# g^-1	# g^-1	# g^-1	# g^-1	# g^-1	m	year	°C	cm	year	# g^-1	# g^-1	cm	‰	cm	%	cm		cm	%	Cm	year	%	# g^-1	# g^-1	# g^-1	# g^-1	cm	years	%
	0.36020202	1997.78710105862	2.87120190704085	2.5521794729252	0.7	1995.687804	1.83443355560303	11.4633050918579	7.5	5.5	2004	6.473	2002.38	2.6	0.0	0.0	0.0	0.35	11.5	2.6	0.0	0.0	0.0	2.6	0.0018	2003	18.26	0.38	1999.95	3.98	3.98	0.121	6.237	0.086	20.593	0.079	0.7	0.119	10.003	0.2	2004.60601476835	10.1	4.0	0	0	0	0.338	2004.4	7.81
	0.961507	1994.06442648197	2.88070700371294	2.49661273655121	1.35	1991.6402735	1.13957631587982	9.65749061584473	1	9	1996	6.595	1997.86	2.5	0.0	0.0	0.0	1.03	9.7	2.5	0.0	0.0	0.0	2.5	0.0058	2001	18.95	0.81	1998.73	1.83	1.37	0.729	7.625	0.506	17.423	0.802	0.586	0.588	11.05	0.6	2002.4	11.1	1.4	0	0	0	0.881	2002.6	7.11
	1.57443139	1990.23305122471	3.64568862234912	2.87817522817036	2.05	1987.2347115	1.38640928268433	11.7393683242798	1	6.5	1991	6.777	1992.98	2.9	0.0	0.0	0.0	1.70	11.7	2.9	0.0	0.0	0.0	2.9	0.01	1998	19.83	1.08	1997.97	6.19	1.91	1.575	7.526	1.605	21.294	1.222	0.748	0.962	10.208	0.9	2000.2	10.3	2.0	0.4763	1.4288	0	1.319	2001.2	7.11
	2.19752278	1986.30007685194	6.523396718004	5.13543996949251	2.85	1982.1405035	1.46712338924408	12.2971747589111	1.5	4	1983	6.934	1989.35	5.1	0.0	0.3	0.0	2.45	12.3	3.8	0.4	0.3	0.2	4.7	0.0142	1995	20.22	1.48	1996.87	0.72	0.48	2.32	8.013	2.448	24.307	1.739	0.64	1.267	8.558	1.3	1998.0	8.6	0.5	0	0	0	1.824	1999.5	7.31
	2.6419656	1983.47130020184	3.95205888423347	2.39518720256574	3.7	1976.658624	1.50754141807556	11.5229895401001	6	5	1978	7.591	1986.88	2.4	0.4	0.4	0.2	3.28	11.5	2.9	0.3	0.3		3.5	0.019	1992	20.28	1.98	1995.44	1.91	1.22	3.113	7.415	3.169	19.335	2.095	0.427	1.711	9.266	1.7	1995.0	9.3	1.2	0	0	0	2.338	1997.8	6.65
	3.096578435	1980.55760285932	1.98824772858417	1.98824772858417	4.65	1970.4473435	1.38479435443878	10.9615564346313	12.5	5.5	1972	7.284	1984.79	2.0	0.0	0.0	0.0	4.18	11.0	4.3	0.7	0.0	0.0	5.1	0.024	1989	19.62	2.35	1994.43	2.54	2.11	3.557	7.29	3.683	20.088	2.891	0.439	2.365	10.196	2.2	1992.5	10.2	2.1	0	0.4226	0	2.805	1996.3	7.64
	3.615103245	1977.20935486139	3.90218342682533	2.8842225328709	5.5	1964.8143	1.29764783382416	9.96508338928223	6	3	1968	5.918	1983.09	2.9	0.3	0.0	0.0	5.08	10.0	6.8	0.0	0.0	0.0	6.8	0.0285	1986	20.59	2.71	1993.41	6.16	3.73	4.326	7.147	4.428	30.144	3.499	0.496	2.855	9.945	2.5	1990.8	10.2	3.7	0.3731	0.9327	0	3.278	1994.8	7.63
	4.09876677	1974.06226987869	5.09039847977462	3.77674725918762	6.2	1960.121724	1.16010868549347	8.57184772491455	10	3	1965	5.993	1981.38	3.8	0.3	0.3	0.0	5.85	8.6	3.0	0.0	0.0	0.0	3.0	0.0325	1984	21.01	3.10	1992.31	4.00	3.33	5.12	8.241	5.247	26.213	3.873	0.42	4.024	9.498	2.9	1989.0	10.0	3.3	0	0	0	3.804	1993.0	7.55
	4.62454552	1970.61493229757	5.32330436806747	4.33292216005492	6.9	1955.380736	1.30429232120514	10.3164386367798	4.5	5	1961	6.701	1977.48	4.3	0.7	0.0	0.0	6.55	10.3	7.2	0.0	0.2	0.0	7.4	0.0355	1982	21.05	3.39	1991.52	4.56	3.50	5.938	7.324	5.996	32.057	4.341	0.398	4.493	8.609	3.2	1987.5	9.2	3.5	0.355	0.79	0	4.315	1991.4	7.55
	5.28104275	1966.27217944748	7.01412822793867	6.76362364836943	8.15	1946.7942735	1.37236166000366	10.8352076721191	6.5	5	1958	6.553	1972.21	6.8	0.0	0.0	0.0	7.53	10.8	11.5	0.0	0.0	0.0	11.5	0.0382	1980	20.53	3.66	1990.75	6.76	3.97	6.713	7.974	6.745	26.16	4.973	0.404	4.821	7.517	3.5	1986.1	9.5	4.0	0.9329	0	0	4.794	1989.8	7.47
	6.029042915	1961.27223350712	3.34133120056874	2.98333142907923	8.85	1941.9184235	1.13256788253784	8.85020824432373	4.5	4.5	1949	6.537	1969.01	3.0	0.0	0.0	0.0	8.50	8.9	4.2	0.3			4.5	0.0422	1978	20.55	3.90	1990.08	3.59	2.74	7.465	7.966	7.539	34.867	5.351	0.379	5.311	7.208	3.8	1984.8	9.1	2.7	0	0.4218	0	5.255	1988.3	7.32
	6.73927996	1956.47354876669	7.44141213850437	7.24558550328057	9.6	1936.640576	1.13360977172852	8.83751132965088	6	4	1946	6.962	1966.85	7.2	0.0	0.2	0.0	9.23	8.8	3.2	0.0	0.0	0.0	3.2	0.0468	1975	20.46	4.31	1988.94	5.43	4.68	8.189	7.94	8.26	27.727	5.906	0.36	5.759	7.032	4.1	1983.0	9.5	4.7	0.3743	0	0	5.646	1987.0	6.98
	7.403039325	1951.94383543922	14.0546391703907	14.0546391703907	10.7	1928.799204	1.16325581073761	9.35151931762695	6.5	3	1941	6.352	1963.84	11.5	0.0	0.0	0.0	10.15	9.4	6.4				6.4	0.0508	1973	20.3	4.66	1987.96	6.92	6.08	8.885	7.753	8.869	35.385	6.283	0.347	6.063	6.809	4.5	1966.4	8.7	6.8	0	0.4191	0	6.022	1985.8	6.99
	8.001439445	1947.82284455208	8.28190422876885	7.95712367077792	11.8	1920.838284	1.23893868923187	8.75036994934082	9	3	1936	6.612	1961.61	8.0	0.3	0.0	0.0	11.25	8.8	5.8				5.8	0.0542	1971	19.73	5.10	1986.74	11.60	11.25	9.912	8.367	9.59	32.771	6.73	0.356	6.927	6.558	4.9	1965.8	7.6	11.3	0	0	0	6.421	1984.5	7.01
	8.512693915	1944.27397257497	0.350329230012975	0.350329230012975	12.35	1916.8129935	1.00285279750824	7.26313610076904	15	2.5	1929	7.402	1960.84	0.4	0.0	0.0	0.0	12.08	7.3	7.5	0.5			8.0	0.0578	1970	19.74	5.49	1985.64	12.79	12.17	10.381	7.69	10.478	32.123	7.202	0.324	7.959	6.158	5.3	1965.3	7.3	12.2	0	0	0	6.815	1983.2	7.16
	9.086402775	1940.26082438094	3.02466369214553	3.02466369214553	13	1912.0173	0.851030647754669	6.28621185302734	13.5	1.5	1921	7.031	1959.57	3.2	0.0	0.0	0.0	12.68	6.3	8.4	0.4			8.8	0.0612	1968	20.92	5.85	1984.62	9.88	9.88	11.202	7.368	11.251	29.201	7.691	0.315	8.617	6.719	5.7	1964.8	7.2	9.9	0	0	0	7.194	1981.9	7.02
	9.70804175	1935.87569256581	7.81962934865107	7.81962934865107	13.5	1908.2999	1.19140958786011	7.53700347900391	17	3	1915	6.799	1958.09	7.8	0.0	0.0	0.0	13.25	7.5	8.5	0.4			9.0	0.065	1967	20.94	6.31	1983.35	9.59	8.99	12.044	7.181	12.07	26.384	8.369	0.356	9.393	6.542	6.1	1964.4	6.9	9.0	0	0	0	7.564	1980.7	6.95
	10.19460497	1932.41676779285	4.9666779971329	4.9666779971329	14.45	1901.1687915	0.9285927	9.2275	11.5	3.5	1909	7.074	1956.88	5.0	0.0	0.0	0.0	13.98	9.2	8.8	0.4			9.1	0.0695	1965	19.37	6.64	1982.42	14.39	12.36	12.817	7.956	12.962	26.233	8.98	0.331	9.673	5.951	6.5	1964.1	6.5	12.4	0	0	0	7.899	1979.6	7.20
	10.63904779	1929.23683166163	5.49083629646624	5.49083629646624	15.15	1895.8572335	1.05602085590363	8.34900581359863	11.5	4	1903	6.204	1955.58	5.5	0.0	0.0	0.0	14.80	8.3	6.2	0.2			6.4	0.0745	1963	20.5	7.10	1981.13	9.47	7.48	13.681	7.22	13.756	30.295	9.451	0.331	10.212	5.656	6.9	1963.7	6.7	7.5	0	0	0	8.237	1978.5	7.42
	11.1517547	1925.54423156949	6.18254975286866	6.18254975286866	15.7	1891.649904	1.30431699752808	9.09599220275879	11.5	4	1896	5.953	1954.20	6.2	0.0	0.0	0.0	15.43	9.1	7.0	0.0	0.0	0.0	7.0	0.0795	1962	21.02	7.43	1980.20	7.78	7.78	14.386	7.729	14.624	29.692	10.3	0.35	10.565	5.477	7.3	1963.4	6.4	7.8	0	0	0	8.698	1977.0	6.54
	11.68043831	1921.70936667222	8.79154446174634	8.32883159533863	16.4	1886.251896	1.00351500511169	7.6437438583374	9.5	5	1890	7.285	1953.13	8.3	0.5	0.0	0.0	16.05	7.6	6.8	0.7	0.0	0.0	7.4	0.0845	1961	21.06	7.82	1979.10	9.18	8.74	15.435	7.846	15.561	30.098	10.44	0.311	11.037	6.055	7.6	1963.0	6.3	8.7	0	0	0.4369	9.136	1975.6	4.48
	12.12633355	1918.45354908369	6.77014770244066	6.77014770244066	16.95	1881.9766415	1.1382577419281	9.31151840209961	6.5	5	1885	7.273	1952.38	6.8	0.0	0.0	0.0	16.68	9.3	5.7	0.2	0.0	0.0	5.9	0.0898	1960	21.35	8.19	1978.07	9.08	7.85	16.536	7.989	16.614	27.38	10.862	0.372	11.226	6.41	8.0	1962.7	6.3	7.9	0	0	0	9.523	1974.3	5.10
	12.602729765	1914.95331568058	8.78583805785692	8.43440453554264	17.65	1876.4921835	0.97690337896347	8.22658256530762	8	3	1879	6.447	1951.12	8.4	0.4	0.0	0.0	17.30	8.2	9.8	0.0	0.0	0.0	9.8	0.0948	1959	21.32	8.48	1977.25	7.99	7.99	17.519	7.454	17.601	30.753	11.662	0.334	11.74	6.571	8.3	1962.4	6.7	8.0	0	0	0	9.905	1973.1	5.66
	13.073316275	1911.47375353198	8.96981974511122	8.52132875785566	18.3	1871.356124	0.975660443305969	8.10856143951416	9	3	1872	6.022	1949.40	8.5	0.4	0.0	0.0	17.98	8.1	6.6	0.0	0.0	0.0	6.6	0.0995	1958	21.48	8.82	1976.32	1.82	1.82	18.316	8.254	18.416	31.611	12.085	0.337	12.181	5.587	8.7	1962.1	6.8	1.8	0	0	0	10.208	1972.1	5.64
	13.55697463	1907.87473738976	10.0671041201239	9.76659354937389	19.1	1864.977516	1.08901596069336	7.87479709625244	10.5	2	1865	7.174	1947.75	9.8	0.4	0.0	0.0	18.70	7.9	6.4	0.3	0.0	0.0	6.7	0.1045	1957	21.24	9.11	1975.51	7.05	6.61	18.784	8.459	18.888	30.753	12.626	0.324	12.604	5.395	9.0	1961.9	6.3	6.7	0	0	0	10.484	1971.2	5.08
	14.17570874	1903.23689548829	8.85747407658075	7.81541830286537	19.9	1858.535676	1.28853392601013	8.97653858184814	9	3.5	1859	6.914	1946.14	7.8	0.0	0.0	0.0	19.50	9.0	4.8	0.2	0.0	0.0	5.0	0.1092	1956	21.25	9.48	1974.48	9.13	9.13	19.854	8.619	19.871	31.958	13.188	0.312	13.049	5.115	9.3	1961.6	6.6	9.1	0	0	0	10.816	1970.1	5.85
	14.729083625	1899.05692475938	7.3229178486606	7.0866946922522	20.65	1852.4390235	1.2386566400528	8.98289451599121	7.5	3.5	1852	6.575	1944.45	7.9	0.2	0.0	0.0	20.28	9.0	4.2	1.2	0.0	0.0	5.5	0.114	1955	21.03	9.88	1973.34	6.79	6.79	20.739	7.777	20.805	35.031	13.681	0.312	13.542	5.322	9.7	1961.3	6.0	6.8	0	0	0	11.215	1968.8	6.96
	15.26212452	1895.00194105156	4.76947151192605	4.51166224101113	21.1	1848.754356	1.14424967765808	8.56079750061035	10	4	1844	6.588	1942.66	4.5	0.3	0.0	0.0	20.88	8.6	5.4	0.2	0.0	0.0	5.6	0.119	1954	21.05	10.34	1972.07	6.34	5.99	21.605	8.178	21.666	26.934	14.149	0.312	14.059	5.426	10.1	1960.9	5.7	6.0	0	0	0	11.694	1967.2	7.29
	15.8053324	1890.84073382296	6.97580669870031	6.97580669870031	21.6	1844.636816	1.24973547458649	8.70155113220215	11	4	1837	6.911	1940.36	7.0	0.0	0.0	0.0	21.35	8.7	6.6	0.5	0.0	0.0	7.1	0.124	1952	20.96	10.71	1971.04	8.49	7.68	22.423	7.339	22.485	21.91	14.714	0.299	14.72	5.501	10.5	1960.5	5.6	7.7	0	0	0	12.173	1965.6	6.37
	16.377588835	1886.42546852065	7.41525475346515	6.76479381017873	22.75	1835.0727375	1.15251708030701	8.43065769195557	14	3.5	1829	6.313	1936.72	6.8	0.7	0.0	0.0	22.18	8.4	3.3	1.6			4.9	0.1292	1951	21.29	11.15	1969.78	4.70	4.70	23.29	7.855	23.328	21.91	14.997	0.331	15.049	5.723	10.9	1960.1	6.2	4.7	0	0	0	12.637	1964.1
	17.02682392	1881.3770957128	5.94440103528433	5.69671765881415	23.5	1828.7649	1.12124073505402	7.7203059387207	16.5	3	1819	6.163	1932.25	5.7	0.2	0.0	0.0	23.13	7.7	4.1	0.5			4.5	0.1342	1949	19.55	11.52	1968.77	4.53	4.53	24.087	7.907	24.144	31.356	15.371	0.201	15.588	5.885	11.3	1959.8	6.5	4.5	0	0	0	13.122	1962.7
	17.62522404	1876.68712808864	9.75153516216098	9.75153516216098	24.8	1817.699664	0.934974431991577	7.56422019958496	14.5	3.5	1803	4.446	1927.79	9.8	0.0	0.0	0.0	24.15	7.6	4.6	0.7			5.3	0.1392	1948	20.73	11.98	1967.48	5.61	5.08	24.698	8.203	24.935	21.405	16.007	0.201	16.218	5.267	11.7	1959.4	6.6	5.8	0	0.2673	0	13.589	1961.5
	18.151002795	1872.53713239694	6.50935299912592	6.50935299912592	26.25	1805.1606875	0.989196002483368	7.8809489440918	9	4	1787	4.426	1922.99	6.6	0.0	0.0	0.0	25.53	7.9	2.0			0.9	3.0	0.1442	1946	21.01	12.42	1966.25	2.65	2.24	25.355	7.863	25.498	27.04	16.545	0.264	17.225	5.695	12.2	1959.0	5.6	2.2	0	0	0	14.059	1960.5
	18.758117485	1867.71117132603	6.34135896950618	6.03938949476779	27.25	1796.3920875	0.823913276195526	6.79043672561646	8.5	6	1771	3.603	1918.01	6.4	0.3	0.0	0.0	26.75	6.8	0.3	0.0	0.0	0.0	0.3	0.1485	1944	20.61	12.80	1965.18	3.10	3.10	26.593	7.802	26.666	18.785	17.034	0.296	17.761	5.708	12.6	1958.6	5.5	4.0	0	0	0	14.505	1959.4
	19.47125937	1861.99588736937	4.9967646023843	4.75301998763384	28.4	1786.186056	0.797650218009949	6.77641241073608	9	3	1755	6.267	1913.38	4.8	0.2	0.0	0.0	27.83	6.8	0.5	1.2	0.3		1.9	0.152	1942	20.93	13.16	1964.16	6.26	6.26	27.879	8.737	28.045	29.082	17.481	0.28	18.111	6.562	13.0	1958.3	5.1	6.3	0	0	0	14.961	1958.4
	20.204735245	1856.06522578947	5.46776514276414	4.2297805821383	29.35	1777.6564335	0.532741546630859	4.05834512710571	10	1	1738	4.313	1908.59	4.2	1.2	0.0	0.0	28.88	4.1	0.5			0.3	0.8	0.1552	1941	21.99	13.62	1962.87	5.25	4.88	28.904	9.201	28.979	39.183	17.945	0.305	18.835	5.104	13.4	1957.8	5.3	4.9	0	0	0	15.395	1957.4
	20.79877809	1851.22302005426	5.63100581061524	5.41018205333621	30.35	1768.5815535	0.630175054073334	4.22450038909912	6.5	0.5	1721	4.084	1904.63	5.4	0.2	0.0	0.0	29.85	4.2	0.0	1.0	2.0	3.0	6.0	0.1595	1938	20.77	14.03	1961.74	8.11	8.11	29.767	8.765	29.962	29.338	18.417	0.245	19.489	5.662	13.8	1957.4	5.4	8.1	0	0	0	15.780	1956.5
	21.43203648	1846.02276406307	7.41628528458748	6.59225358629998	31.1	1761.710556	1.09263026714325	8.25779483795166	8.5	3	1704	4.399	1900.97	6.6	0.5	0.0	0.0	30.73	8.3	0.2	0.0	0.0	0.2	0.4	0.164	1935	21.95	14.41	1960.67	5.03	5.03	31.288	7.811	30.809	29.338	18.91	0.219	20.378	4.336	14.2	1957.0	5.5	5.3	0	0	0	16.215	1955.5
	22.04641331	1840.93969559907	4.97269109117906	2.98361465470744	31.8	1755.247484	1.10771155357361	8.32332149505615	7	2.5	1687	4.159	1897.38	3.0	1.3	0.0	0.0	31.45	8.3	2.1			0.3	2.4	0.168	1932	21.22	14.81	1959.56	6.37	6.13	31.778	8.507	31.95	29.737	19.287	0.241	20.916	4.998	14.6	1956.7	5.5	6.1	0	0	0	16.711	1954.4
	22.52426195	1836.96041517911	5.04330218018405	3.60235870013147	32.95	1744.5244815	1.183349609375	10.3446066665649	6	4	1673	4.45	1894.74	3.6	1.9	0.0	0.0	32.38	10.3	3.2	0.4		1.0	4.6	0.1718	1929	20.77	15.29	1958.22	6.88	6.65	32.69	7.625	32.789	22.183	19.734	0.238	21.266	6.97	15.0	1956.2	5.8	6.6	0	0	0	17.161	1953.4
	23.089256235	1832.22632365908	5.13690726962364	4.73136195886388	33.75	1736.9879375	1.24446535110474	9.46247142791748	13	3	1656	4.538	1892.32	4.7	0.5	0.0	0.0	33.35	9.5						0.1755	1927	19.4	15.86	1956.61	8.01	8.01	33.602	6.602	34.36	21.469	20.271	0.231	21.763	7.471	15.6	1955.6	5.9	8.8	0	0	0	17.637	1952.3
	23.654250515	1827.4606933894	4.02736566181492	3.45202771012707	34.5	1729.865	1.26056110858917	9.71174308776856	6.5	9.5	1643	4.389	1890.12	3.5	0.0	0.0	0.0	34.13	9.7						0.1802	1924	20.98	16.42	1955.03	6.94	6.69	34.581	8.046	34.759	30.606	20.737	0.224	22.158	7.53	16.1	1955.2	5.4	6.7	0	0	0	18.104	1951.2
	24.181481685	1822.98514125199	4.23137576877044	3.62689351608895	35.4	1721.244116	0.816935658454895	6.27090061187744	1	11.5	1631	4.046	1888.05	3.6	0.3	0.0	0.0	34.95	6.3						0.1852	1920	21.12	16.97	1953.51	7.75	7.75	35.746	8.34	35.948	25.74	21.135	0.338	22.676	6.867	16.7	1954.7	6.0	7.7	0	0	0	18.612	1950.0
	24.718879865	1818.39502033502	5.93499941840099	3.81535676897206	36.25	1713.0286875	0.751225054264069	5.70101160049439	0.5	11	1618	4.424	1886.12	3.8	1.3	0.0	0.0	35.83	5.7						0.1895	1918	21.52	17.42	1952.26	9.33	9.33	36.819	9.22	37.047	32.978	21.554	0.434	23.144	7.427	17.2	1954.2	5.7	9.3	0	0	0	19.232	1948.6
	25.167679965	1814.53978436626	6.98730660848118	6.46972834118628	36.8	1707.674784	0.670364201068878	5.13698614120483	1	9	1590	4.575	1884.19	6.5	0.5	0.0	0.0	36.53	5.1						0.193	1916	21.24	17.95	1950.75	7.09	6.68	38.038	9.719	38.24	30.312	21.976	0.376	23.449	8.96	17.7	1953.8	5.7	6.7	0	0	0.256	19.787	1947.3
	25.880821855	1808.37289273225	5.03826520525133	3.7786989039385	37.2	1703.762264	0.846948504447937	6.42052936553955	0	9.5	1577	5.153	1879.68	3.8	0.0	0.0	0.9	37.00	6.4						0.1962	1914	21.51	18.30	1949.78	10.77	10.42	39.227	8.545	39.29	21.71	22.493	0.44	23.893	5.915	18.1	1953.4	6.6	1.4	0	0	0	20.251	1946.2
	26.83077007	1800.08017478827	0.55170360512089	0.275851802560445	38	1695.8898	1.08045589923859	8.21347427368164	0	9	1563	6.018	1871.59	0.3	0.0	0.0	0.0	37.60	8.2						0.2008	1911	20.84	18.70	1948.66	12.30	11.60	40.304	8.197	40.41	29.951	22.986	0.525	24.194	7.371	18.5	1953.1	6.0	11.6	0	0	0	20.665	1945.2
	27.54448658	1793.79102075368	2.07878961319018	0.649621754121932	38.85	1687.4560235	0.742585122585297	5.4274730682373	0	9	1550	5.023	1865.33	0.6	1.2	0.3	0.0	38.43	5.4						0.2058	1908	21.73	18.85	1948.25	18.64	18.09	41.216	8.741	41.368	34.379	23.241	0.453	24.614	7.636	18.8	1952.9	5.2	13.8	0	0	0	21.041	1944.3
	28.05850562	1789.23039308476	0.523583354746373	0.261791677373187	39.7	1678.950864	0.684804737567902	5.32987070083618	0	4.5	1543	5.394	1861.91	0.3	0.0	0.3	0.0	39.28	5.3						0.2105	1904	20.85	19.18	1947.32	9.62	9.62	41.898	8.883	41.998	32.225	23.664	0.392	25.156	7.755	19.0	1952.8	5.9	9.6	0	0	0	21.400	1943.5
	28.563080075	1784.72817294205	0.717441740078904	0.717441740078904	40.3	1672.904244	0.763907730579376	6.07257699966431	0	8	1525	4.537	1858.71	0.7	0.0	0.0	0.0	40.00	6.1						0.215	1901	20.82	19.69	1945.90	5.10	5.10	43.275	7.308	43.352	21.514	24.041	0.328	25.628	8.035	19.4	1952.5	5.8	5.1	0	0	0	21.820	1942.5
	29.101382765	1779.89726994199	0.655022050017579	0.327511025008789	41	1665.8049	0.811248123645782	6.53764724731445	0	9.5	1510	4.384	1855.72	0.3	0.0	0.0	0.3	40.65	6.5						0.219	1899	20.88	20.15	1944.60	4.62	4.62	44.722	8.528	44.573	25.589	24.677	0.385	26.139	9.171	19.9	1952.1	5.1	4.6	0	0	0	22.304	1941.4
	29.585720275	1775.52620000842	0.590849375457625	0	42	1655.579	0.81096887588501	6.2640175819397	0	8	1492	4.164	1852.55	0.0	0.0	0.0	0.6	41.50	6.3						0.2235	1897	21.65	20.66	1943.17	7.19	6.87	45.607	9.195	45.784	32.813	25.193	0.36	26.797	8.876	20.4	1951.7	4.4	6.9	0	0	0	22.742	1940.3
	30.044424325	1771.36509872113	1.21028393002499	0	42.9	1646.291216	0.701507031917572	5.75625896453857	0	8.5	1477	4.333	1849.19	0.0	0.0	0.0	0.9	42.45	5.8						0.229	1894	22.29	21.04	1942.12	4.32	4.32	46.617	9.195	46.742	39.246	25.452	0.424	27.451	6.284	20.8	1951.3	5.1	4.3	0	0	0	23.227	1939.2
	30.64613611	1765.87519250242	0.735188414493135	0.105026916356162	43.9	1635.877596	0.707399725914001	5.96722555160522	0	8.5	1465	5.132	1844.52	0.2	0.0	0.0	0.2	43.40	6.0						0.235	1891	22.76	21.44	1941.01	6.19	5.50	47.481	10.325	47.631	47.952	25.944	0.493	28.154	7.214	21.2	1951.0	7.0	5.5	0.6873	0	0	23.629	1938.3
	31.26538658	1760.18791616585	3.83017248991663	2.4115900862438	45.05	1623.7797915	0.927069067955017	6.18312501907349	0	9	1452	5.267	1840.21	2.4	0.0	0.0	0.3	44.48	6.2						0.2402	1888	21.72	21.99	1939.46	6.73	6.00	49.029	10.422	48.709	48.955	26.671	0.461	28.55	5.456	21.7	1950.5	7.6	6.0	0.3635	0	0	24.041	1937.3
	31.747025825	1755.73828565638	2.69994938435567	1.74702607223014	46.05	1613.1537515	1.0394594669342	6.75962066650391	0	7	1439	5.483	1837.55	1.7	0.0	0.0	0.3	45.55	6.8						0.2458	1886	20.4	22.37	1938.38	4.77	4.51	50.102	8.217	49.454	37.859	27.324	0.369	28.994	5.604	22.2	1950.1	7.6	4.5	0.2579	0	0	24.640	1935.9
	32.21922116	1751.35365325963	5.274508906079	3.91334531741345	46.7	1606.193844	0.962927043437958	6.81052303314209	0	7	1414	5.459	1833.78	3.9	0.0	0.0	1.4	46.38	6.8						0.252	1883	21.55	22.82	1937.13	8.41	8.14	51.501	10.867	50.598	28.315	27.862	0.318	29.557	6.959	22.6	1949.6	6.9	8.1	0	0	0	25.163	1934.7
	32.691416495	1746.94699158157	5.0291714694258	2.5145857347129	47.35	1599.1921935	1.07667219638824	6.70935440063477	0	7	1387	5.56	1828.92	2.5	0.4	0.0	0.7	47.03	6.7						0.257	1880	22.09	23.22	1936.01	2.92	2.66	52.699	12.968	51.697	40.028	28.498	0.261	30.096	6.458	23.0	1949.0	7.4	2.7	0	0	0	25.645	1933.5
	33.29043001	1741.32512801336	3.36884645578801	3.02332374237386	48.2	1589.973204	0.820539772510529	5.49985504150391	0	8	1372	5.43						47.78	5.5						0.261	1878	21.91	23.63	1934.86	3.64	3.64	53.84	9.519	52.935	48.086	28.963	0.286	30.61	6.619	23.4	1948.1	9.0	3.6	0	0	0	26.197	1932.2
	33.879999625	1735.75728019239	2.4956583286066	2.4956583286066	48.85	1582.8752235	0.773245692253113	6.28427171707153	0	8	1362	7.278						48.53	6.3						0.266	1875	21.68	24.00	1933.84	2.59	2.59	54.654	9.972	53.915	39.092	29.455	0.34	31.033	6.798	23.8	1947.0	6.0	2.6	0	0	0	26.731	1931.0
	34.33195803	1731.46576759225	0.783173942932725	0.783173942932725	49.5	1575.7355	0.6614131	6.270569	0	7	1349	5.297						49.18	6.3						0.271	1870	21.79	24.46	1932.55	3.76	3.76	56.126	7.703	54.797	40.605	29.832	0.264	31.383	6.963	24.2	1945.9	7.5	3.8	0	0	0	27.125	1930.1
	34.83248509	1726.68952641746	0.257838482103951	0.257838482103951	50.05	1569.6615915	0.676621	6.903544	0	6	1335	5.066						49.78	6.9						0.2745	1868	22.09	24.78	1931.64	4.58	4.58	57.622	9.917	55.71	35.889	30.374	0.318	32.51	6.328	24.6	1944.6	7.7	4.6	0	0	0	27.442	1929.3
	35.501653335	1720.26537312358	0.428435312613105	0.428435312613105	50.75	1561.8879375	0.7027837	7.066534	0	3.5	1321	5.992						50.40	7.1						0.278	1865	22.41	25.12	1930.69	9.63	8.58	58.465	11.484	56.76	40.717	30.772	0.4	32.814	6.934	25.0	1943.5	8.0	8.6	0.232	0	0	27.806	1928.5
	36.128998565	1714.20254934728	0	0	51.1	1557.982956	0.6723748	6.68299	0	7.5								50.93	6.7						0.281	1864	21.6	25.41	1929.87	9.53	8.59	59.328	9.075	57.74	36.394	31.453	0.398	33.331	7.587	25.3	1942.7	7.8	8.6	0.9371	0	0	28.135	1927.7
	36.61603432	1709.4689004814	0	0	51.5	1553.5053	0.7210849	6.867889	0	13								51.30	6.9						0.2845	1862	21.61	25.78	1928.86	8.59	8.59	60.8	8.765	58.604	31.115	31.924	0.363	34.388	8.604	25.6	1942.0	8.1	8.6	0	0	0	28.406	1927.1
	37.02077318	1705.51728997713	0.213260057429235	0.213260057429235	52.05	1547.3227115	0.7055342	6.788531	0	14.5								51.78	6.8						0.289	1859	21.92	26.44	1926.99	8.97	7.96	61.219	7.787	59.539	37.757	32.319	0.315	34.857	6.614	26.1	1940.8	9.2	8.0	0.8463	0	0	28.652	1926.5
	37.52534763	1700.56828331414	0.767455652001573	0.639546376667977	56.5	1496.2008	0.7239006	6.747609	5.5	10.5								54.28	6.7						0.2925	1857	21.6	27.01	1925.40	6.10	5.37	62.083	7.137	60.406	41.825	32.693	0.63	35.304	7.263	26.7	1939.5	9.0	5.4	0.4882	0	0	28.876	1926.0
	38.094680295	1694.95390637807	0.269474228599604	0.269474228599604	57.3	1486.802864	0.6600789	5.690502	7	12								56.90	5.7						0.297	1854	22.3	27.85	1923.06	2.82	2.49	62.789	6.754	61.434	32.267	33.088	0.551	36.028	7.852	27.4	1938.1	6.4	2.5	0.3321	0	0	29.152	1925.3
	38.50751393	1690.86278764298	0.271786479946309	0.271786479946309	57.9	1479.712916	0.6758814	6.456112	1	15.5								57.60	6.5						0.301	1852	21.07	28.23	1921.98	3.86	3.41	64.698	5.802	62.225	21.858	34.234	0.538	36.494	7.276	28.0	1936.9	7.2	3.5	0.227	0	0	29.528	1924.4
	38.94733016	1686.48575002524	0	0	58.35	1474.3721135	0.6461906	6.098073	0	7.5								58.13	6.1						0.3035	1850	19.36	28.73	1920.59	9.10	8.79	67.033	6.309	62.929	19.689	34.684	0.277	36.963	5.48	28.5	1936.1	5.5	8.8	0.385	0	0	29.951	1923.4
	39.45460287	1681.41365423035	0	0	58.65	1470.8004635	0.7792721	7.419766	0	13.5								58.50	7.4						0.307	1848	20.15	29.29	1919.03	9.48	8.96	68.016	5.793	63.982	18.981	35.195	0.302	38.367	5.703	29.0	1934.9	5.7	9.0	0	0	0	30.321	1922.6
	40.121072865	1674.71113985164	0.813768825273875	0.813768825273875	59.05	1466.0244315	0.796701	7.132584	0	14.5								58.85	7.1						0.3105	1845	21.01	29.77	1917.69	5.80	5.63	69.448	5.156	64.804	18.68	35.666	0.27	38.955	4.962	29.5	1933.5	7.0	5.6	0.177	0	0	30.697	1921.7
	40.74302159	1668.41677851695	1.28474884600525	1.28474884600525	60.25	1451.6014875	0.7317829	6.695632	0	7								59.65	6.7						0.3145	1842	21.43	30.25	1916.33	7.66	6.84	70.357	5.352	65.906	16.721	36.274	0.308	39.374	6.303	30.0	1932.2	6.6	6.8	0.2736	0	0.2736	31.132	1920.7
	41.21521694	1663.61245668453	0.432809993977854	0.259685996386712	60.75	1445.5499375	0.8402132	7.757818	0	7								60.50	7.8						0.3195	1839	21.87	30.77	1914.88	6.81	5.91	71.606	5.281	67.028	19.033	36.836	0.22	39.886	6.889	30.5	1931.0	6.8	5.9	0.717	0	0	31.578	1919.6
	41.67931751	1658.86902862888	0.879000777600947	0.879000777600947	61.95	1430.9254415	0.9551324	8.719396	0	8								61.35	8.7						0.3245	1835	21.64	31.12	1913.91	5.56	4.88	73.963	5.76	68.225	19.033	38.076	0.198	40.446	5.592	30.9	1929.9	6.8	4.9	0.6813	0	0	32.013	1918.6
	42.155560245	1653.97937638445	0.15037535493407	0.15037535493407	62.75	1421.0967375	0.8816	8.094641	0	7								62.35	8.1						0.3295	1831	21.62	31.78	1912.06	7.24	6.65	75.976	6.73	69.162	19.643	38.824	0.198	41.429	5.652	31.4	1928.9	7.0	6.6	0.597	0	0	32.436	1917.6
	42.65878557	1648.78834111027	0.266900865617637	0.266900865617637	65	1393.1145	0.8686252	7.877125	1	7								63.88	7.9						0.3345	1827	22.45	32.16	1910.98	9.12	7.96	77.955	6.49	70.005	20.299	39.289	0.267	41.779	4.635	32.0	1927.7	6.8	8.0	1.1582	0	0	32.935	1916.5
	43.2402604	1642.75896296641	0.16020149087535	0.16020149087535	67.35	1363.3545935	0.7792841	7.492741	0.5	3.5								66.18	7.5						0.3385	1822	21.59	32.63	1909.67	5.17	4.96	78.49	6.072	71.15	18.589	39.736	0.236	42.415	5.107	32.4	1926.4	6.4	5.0	0.268	0	0	33.488	1915.2
	43.860859985	1636.28704308187	0.480853242063008	0.480853242063008	69.25	1338.8944875	0.766747	6.85486	0.5	6								68.30	6.9						0.3415	1818	21.77	33.07	1908.44	7.92	7.01	80.056	6.339	71.755	17.082	40.323	0.194	43.447	6.549	32.9	1924.8	7.0	7.2	0.3642	0	0	33.987	1914.0
	44.337102715	1631.294743247	0.238929277432949	0.238929277432949	70.2	1326.530684	0.6893476	5.867168	6.5	1								69.73	5.9						0.3445	1814	21.84	33.51	1907.22	5.66	5.03	82.112	5.574	73.049	16.728	41.259	0.219	44.598	6.062	33.3	1923.2	7.6	5.3	0.4713	0	0	34.428	1913.0
	44.79310851	1626.49358024285	3.10255770424913	3.10255770424913	71.25	1312.7616875	0.7840198	7.171601	1	5.5								70.73	7.2						0.348	1809	21.61	34.00	1905.84	1.77	1.56	83.842	5.101	74.099	35.153	42.006	0.134	45.42	5.707	33.8	1921.4		1.6	0.283	0	0	34.810	1912.1
	45.304428615	1621.08559377779	4.53799661468831	4.24522263954712	71.9	1304.183436	0.6269215	5.548696	1.5	1.5								71.58	5.5						0.3515	1804	21.11	34.56	1904.29	5.76	5.43	85.265	5.67	75.264	24.163	42.447	0.248	45.986	5.603	34.3	1919.6	8.7	5.4	0.2173	0	0	35.121	1911.3
	45.838683915	1615.40743775476	0.648955313160913	0.648955313160913	72.4	1297.556376	0.6564835	6.171991	0.5	6								72.15	6.2						0.354	1800	21.23	35.04	1902.93	7.67	6.83	86.22	7.366	76.058	21.791	42.705	0.222	46.34	5.471	34.8	1918.2	6.7	6.8	0.5578	0	0	35.526	1910.4
	46.505158735	1608.28449756201	1.09987665668921	1.09987665668921	74.3	1272.148284	0.8145809	7.476285	1	5.5								73.35	7.5						0.3565	1796	21.34	35.60	1901.37	8.82	6.84			77.084	30.575	43.286	0.447	46.857	3.109	35.3	1917.0	7.4	6.8	1.7839	0	0	35.979	1909.3
	47.04810265	1602.44935382643	0.912399015758431	0.912399015758431																					0.359	1792	21.1	36.27	1899.49	6.39	6.39			79.257	18.771	44.057	0.383	47.773	3.433	35.9	1915.3	7.9	6.4	0	0	0	36.425	1908.3
	47.589870445	1596.59781962785	0.339166888635801	0.339166888635801																					0.3615	1788	21.45	36.67	1898.37	7.98	7.98			81.381	24.201	44.432	0.361	48.288	1.836	36.5	1913.9	7.3	8.0	0	0	0	37.065	1906.8
	48.356205205	1588.27125823342	0.354412818096911	0.354412818096911																					0.364	1785	21.19	37.35	1896.48	5.15	5.00			82.22	15.306	44.875	0.301	48.756	1.157	37.0	1912.9	5.6	5.4	0.1494	0	0	37.577	1905.6
	49.000899525	1581.22143495931	0.345528241494101	0.345528241494101																					0.366	1782	20.91	37.95	1894.80	7.55	7.13			83.032	20.873	45.392	0.288	49.25	2.707	37.6	1911.7		7.1	0.296	0	0	37.829	1905.0
	49.48558989	1575.89423583682	0.201571633790549	0.201571633790549																					0.368	1778	21.83	38.64	1892.85	12.69	12.33			84.037	13.845	46.161	0.294	49.624	4.079	38.3	1910.2	5.7	12.3	0.18	0	0	38.076	1904.4
	50.014257945	1570.05721581554	0	0																					0.3705	1774	21.57	39.11	1891.53	10.55	9.16			84.922	27.516	46.814	0.256	50.278	7.583	38.9	1908.5	5.0	9.2	0.5551	0.5551	0	38.329	1903.8
	50.54573308	1564.16136892167	1.16411741565934	1.16411741565934																					0.3745	1768	21.83	39.59	1890.19	4.39	3.15			85.503	19.464	47.653	0.237	50.653	6.078	39.4	1907.3	6.4	3.2	0.1371	0.4112	0.2741	38.605	1903.2
	50.89287617	1560.2953171096	0.12394064637371	0.12394064637371																					0.376	1766	21.93	40.24	1888.38	7.78	6.77					48.237	0.155	51.097	4.415	39.9	1905.9	7.0	6.8	0.22	0	0	38.919	1902.4
	51.18107044	1557.07671941931	0.701026048689235	0.389458915938464																					0.3785	1762	21.63	40.69	1887.11	3.70	2.56					48.956	0.165	51.751	4.135	40.5	1904.5	5.6	2.6	0.1897	0.5692	0	39.301	1901.5
	51.65453246	1551.77120876091	1.15172754445104	0.265783279488702																					0.3815	1758	21.03	41.17	1885.77	0.81	0.54					49.519	0.253	52.381	2.454	40.9	1903.6		0.5	0	0	0	39.671	1900.7
	52.184136215	1545.81034360599	0.252564704059292	0.252564704059292																					0.384	1754	21.34	41.57	1884.67	1.73	0.74					50.151	0.392	52.99	1.684	41.4	1902.6	5.7	0.7	0	0.2465	0	39.976	1900.0
	52.627655965	1540.7970613401	0.693348890097846	0.462232593398564																					0.3865	1750	21.59	41.86	1883.84	5.90	2.21					51.14	0.263	53.553	2.54	41.7	1902.0	4.7	2.2	0	1.3271	1.1797	40.317	1899.2
	53.118896195	1535.22169120931	1.38648204027175	0.990344314479824																					0.39	1744	21.67	42.20	1882.89	1.43	0.48					51.629	0.272	54.022	3.634	42.0	1901.5	5.3	0.5	0	0.4763	0	40.711	1898.2
	53.586744025	1529.88964884713	2.91299910388317	2.68892224973831																					0.3945	1737	21.72	42.53	1881.97	0.00	0.00					52.24	0.136	54.445	4.018	42.4	1900.9	5.2	0	0	0	0	41.119	1897.3
	54.08079134	1524.23553608571	2.3460701769574	2.11146315926166																								43.14	1880.25	0.71	0.20					52.872	0.149	54.844	2.677	42.8	1899.7		0.2	0	0.344	0	41.516	1896.4
	54.646887225	1517.72721812675	2.18236396390802	1.78557051592474																								43.70	1878.69	0.96	0.19					53.483	0.161	55.431	3.773	43.4	1897.9	6.6	0.2	0.5138	0.2569	0	41.900	1895.5
	55.160584145	1511.79392156802	0.93075654046415	0.93075654046415																								44.43	1876.64	1.14	0.49					54.304	0.218	55.781	7.45	44.1	1895.9		0.5	0.1635	0	0	42.306	1894.5
	55.601296805	1506.68282836556	1.30008167873386	1.04006534298709																								44.74	1875.78	2.19	1.00					55.128	0.186	56.344	8.498	44.6	1894.6	6.1	1.0	0.375	0.6874	0.125	42.746	1893.5
	56.146807385	1500.32978141301	0.949618200955785	0.604302491517318																								45.12	1874.72	4.92	2.46					55.666	0.361	56.74	5.513	44.9	1893.8		2.5	0.1756	1.9321	0	43.202	1892.4
	56.749395405	1493.27783095324	0.300984648716825	0.300984648716825																								45.51	1873.62	2.10	0.37					56.089	0.272	57.397	5.72	45.3	1892.9	5.8	0.4	0	0.2466	0.9862	43.507	1891.7
	57.144258975	1488.63737590703	0.378298963905795	0.378298963905795																								46.02	1872.19	2.87	0.96					56.979	0.228	57.817	5.277	45.8	1891.9	5.7	1.0	0	0	0.1741	43.898	1890.8
	57.486723585	1484.60024194158	0.234019729492447	0																								46.56	1870.67	0.47	0.24					57.262	0.206	58.24	5.217	46.3	1891.0	5.5	0.2	0	0.2366	0	44.549	1889.3
	57.905915245	1479.64284097786	0	0																								47.01	1869.42	0.56	0.00					57.639	0.18	58.685	4.448	46.8	1890.2	3.2	0	0	0.2792	0	45.091	1888.0
	58.483239475	1472.78692855318	0	0																								47.42	1868.29	0.78	0.00					58.016	0.145	59.15	2.752	47.2	1889.7	3.7	0	0	0.2597	0.2597	45.602	1886.8
	59.090505975	1465.5399054677	0.228531061466122	0.114265530733061																								47.97	1866.75	0.66	0.33					58.555	0.127	59.573	3.625	47.7	1889.1	3.5	0.3	0	0.3294	0	46.106	1885.6
	59.56864647	1459.80821439069	0	0																								48.51	1865.23	0.00	0.00					58.998	0.124	60.486	4.617	48.2	1888.3	1.9	0	0	0	0	46.528	1884.6
	60.054272525	1453.96366975736	0	0																								48.96	1863.97	0.77	0.38					59.396	0.159	61.028	4.78	48.7	1887.5	1.3	0.4	0	0	0.3827	46.957	1883.6
	60.5576768	1447.88056758722	0.425790935191608	0.212895467595804																								49.31	1863.00	0.23	0.00					60.008	0.197	61.564	6.574	49.1	1886.7	2.8	0	0	0	0	47.325	1882.8
	61.145293685	1440.74817564645	0.935420437458459	0.935420437458459																								49.97	1861.13	1.74	0.41					60.291	0.229	61.868	7.56	49.6	1885.3	4.1	0.4	0	0.1654	0.1654	47.681	1881.9
	61.706711085	1433.90192117599	0.776935696721281	0.776935696721281																								50.43	1859.86	1.37	0.64					60.856	0.238	62.288	7.825	50.2	1883.9	7.6	0.6	0.366	0	0	48.189	1880.7
	62.24941458	1427.25427409899	0.351069796212882	0.351069796212882																								50.82	1858.75	0.25	0.25					61.391	0.308	62.967	7.646	50.6	1883.1	6.2	0.3	0	0	0	48.743	1879.4
	62.76030442	1420.96972615639	0.226837552840008	0.226837552840008																								51.42	1857.08	0.47	0.00					61.744	0.371	63.527	5.348	51.1	1882.3	4.5	0	0.2327	0	0	49.156	1878.5
	63.242187695	1415.01836019693	0.196575168660308	0.196575168660308																								51.98	1855.52	0.88	0.38					62.446	0.51	63.947	4.746	51.7	1881.6	4.2	0.4	0.2514	0	0	49.495	1877.7
	63.794248145	1408.17209297671	0.169756395375978	0.169756395375978																								52.61	1853.75	0.25	0.00					62.973	0.354	64.51	5.204	52.3	1880.8	2.6	0	0	0	0	49.884	1876.8
	64.329466065	1401.50594763775	0.191306349214762	0.191306349214762																								53.19	1852.12	0.46	0.00					63.28	0.63	64.975	4.295	52.9	1880.1	1.8	0	0	0	0	50.330	1875.7
	64.82444908	1395.31573786348	0.928142558366695	0.928142558366695																								53.78	1850.47	0.45	0.22					63.769	0.734	65.514	4.028	53.5	1879.2	2.6	0.2	0	0	0	50.752	1874.7
	65.25767618	1389.87797658374	1.82362131427663	1.82362131427663																								54.23	1849.23	0.36	0.00					64.164	0.341	66.028	4.381	54.0	1878.5	3.8	0	0	0	0	51.207	1873.7
	65.731138195	1383.91398985543	1.52582390748417	1.52582390748417																								54.63	1848.10	0.42	0.21					64.747	0.451	66.518	5.696	54.4	1877.9	4.2	0.3	0	0	0	51.690	1872.5
	66.264484735	1377.16913816138	1.29247913706064	1.29247913706064																								55.04	1846.95	0.00	0.00					65.285	0.375	67.249	5.947	54.8	1877.2	2.8	0.0	0	0	0	52.141	1871.5
	66.71549005	1371.4436659377	2.80561438568911	2.80561438568911																								55.58	1845.45	0.00	0.00					65.914	0.394	67.763	4.412	55.3	1876.1	3.8	0	0	0	0	52.715	1870.1
	67.227315585	1364.92174205917	1.6620064090859	1.6620064090859																								55.97	1844.36	3.33	2.38					66.358	0.597	68.33	4.412	55.8	1875.0	7.5	2.4	0.4755	0	0	53.385	1868.6
	67.80089703	1357.58214014254	1.5142553814215	1.08161098672965																								56.51	1842.85	2.59	1.78					67.06	0.401	68.819	5.844	56.2	1874.2	8.6	1.8	0.1622	0	0.1622	53.910	1867.3
	68.426877425	1349.53494178336	1.89416114882013	1.43114397910854																								57.19	1840.94	7.32	6.95					67.528	2.002	69.267	5.016	56.8	1873.2	5.6	6.9	0.3754	0	0	54.360	1866.3
	69.22128305	1339.26683668246	2.33936249402765	1.75452187052074																								57.55	1839.92	4.20	3.99					68.087	2.454	70.061	4.679	57.4	1872.3	5.8	4.0	0	0	0	54.790	1865.3
	69.909955075	1330.3149383588	1.75147666731446	0.553097894941408																								57.97	1838.75	3.33	3.12					68.577	2.498	70.576	5.168	57.8	1871.8	5.3	3.1	0.281	0	0	55.257	1864.2
	70.41055226	1323.77837406474	0.302788037558029	0.302788037558029																								58.46	1837.39	1.51	1.51					69.069	2.226	71.233	4.99	58.2	1871.2	5.3	1.6	0	0	0	55.766	1863.0
	70.9560628300001	1316.62716101692	1.35258012839435	1.15935439576658																								58.85	1836.28	1.72	1.03					69.468	1.953	71.982	5.314	58.7	1870.6	4.5	1.3	0	0	0	56.221	1861.9
	71.65034902	1307.48309478261	2.03636519614611	2.03636519614611																								59.31	1834.99	1.23	1.23					69.957	0.813	72.524	5.182	59.1	1869.9	2.9	1.2	0	0	0	56.589	1861.1
	72.365220515	1298.01814676615	1.20479483126891	1.20479483126891																								59.84	1833.53	3.00	3.00					70.425	0.987	73.038	4.844	59.6	1868.9	3.7	3.0	0	0	0	56.857	1860.4
	72.881724525	1291.14817905215	2.82215977120101	1.51962449218516																								60.22	1832.46	2.74	2.74					71.054	1.757	73.787	4.354	60.0	1867.9		2.7	0	0	0	57.213	1859.6
																												60.71	1831.10	2.40	2.20					71.567	2.082	74.21	4.635	60.5	1866.9	4.7	2.2	0	0	0	57.535	1858.8
																												61.22	1829.65	5.38	4.45					72.315	2.493	74.77	4.017	61.0	1865.7	4.9	4.4	0	0	0.234	57.762	1858.3
																												61.72	1828.27	4.00	3.84					72.899	1.867	75.354	4.972	61.5	1864.3	6.7	3.8	0	0	0.1567	58.101	1857.5
																												61.98	1827.52	2.08	1.44					73.479	0.433	75.847	5.314	61.8	1863.0	7.6	1.4	0	0	0.3197
																												62.42	1826.30	2.71	2.00					74.083	0.966	76.225	5.195	62.2	1861.6	7.9	2.2	0	0.2355	0
																												62.74	1825.40	2.43	1.72					74.573	1.56	76.715	4.844	62.6		7.7	1.7	0	0	0.1432
																												63.17	1824.21	9.56	8.85					75.229	1.218	77.184	5.111	63.0		7.7	8.8	0	0.177	0.177
																												63.70	1822.72	3.08	3.08					75.533	2.08	77.604	5.526	63.4		5.4	3.8	0	0	0
																												64.07	1821.69	0.99	0.99					75.953	1.422	78.121	5.466	63.9		4.8	1.0	0	0	0
																												64.64	1820.09	6.17	6.17					76.421	1.122	78.663	5.124	64.4		5.3	6.2	0	0	0
																												65.14	1818.69	5.46	3.54					76.91	0.882	79.485	5.316	64.9		4.3	3.5	0	0	0
																												65.67	1817.20	2.36	1.97					77.473	1.087	80.3	5.521	65.4		4.1	2.0	0	0	0
																												66.23	1815.63	0.96	0.74					77.962	1.571	80.913	5.18	66.0		4.5	0.7	0	0	0
																												66.76	1814.15	1.59	1.26					78.549	1.469	81.5	5.343	66.5		5.8	1.3	0.194	0	0
																												67.45	1812.21	4.27	4.04					79.038	1.634	82.042	4.575	67.1		6.0	4.4	0.1123	0	0
																												67.79	1811.28	2.00	1.58					79.576	1.868	83.028	4.961	67.7		4.4	0.6	0	0	0
																												68.10	1810.41	1.50	0.87					80.093	1.672	83.546	5.598	68.2		4.5	2.7	0.787	0	0
																												68.47	1809.37	0.45	0.45					80.609	1.583	83.993	5.805	68.7		5.8	2.4	0.235	0	0
																												68.89	1808.19	0.30	0.30					81.196	1.371	84.508	6.055	69.2		5.0	1.6	0.897	0	0
																												69.48	1806.53	0.61	0.61					81.832	0.832	85.071	4.566	69.6		4.9	0.6	0.1371	0	0
																												69.82	1805.59	0.61	0.61					82.157	1.526	85.47	5.989	70.1		4.8	1.6	0	0	0
																												70.30	1804.24	0.81	0.57					82.485	1.814	86.495	4.238	70.5		5.2	2.5	0	0	0
																												70.82	1802.78	2.09	2.01					82.974	0.869			71.1		5.1	1.5	0	0	0
																												71.35	1801.29	2.59	2.36					83.394	1.407			71.7		5.4	3.3	0	0	0
																												71.78	1800.11	2.52	1.63					83.816	1.543			72.3		5.2	1.8	0	0	0
																												72.24	1798.83	0.75	0.62					84.327	1.073			73.0		4.9	0.8	0	0	0
																												72.60	1797.81	1.51	1.51					84.886	0.615			73.7		4.4	4.5	0	0	0
																												73.15	1796.26	2.53	2.53					85.19	1.228			74.1		4.7	5.2	0	0	0
																												73.82	1794.40	1.05	1.05					85.637	1.377			74.7		4.1	1.6	0	0	0
																												74.13	1793.52	1.76	1.76					86.311	0.691			75.2		5.0	3.7	0	0.1462	0
																												74.42	1792.70	1.41	1.41									75.7		5.3	0.4	0	0	0
																												74.74	1791.83	0.82	0.82									76.2		5.2	2.1	0.118	0	0
																												75.05	1790.95	1.27	1.08									76.6		4.9	4.1	0	0	0
																												75.38	1790.03	2.63	2.50									77.1		5.2	3.3	0	0	0
																												75.96	1788.41	3.32	3.32									77.6		5.5	4.6	0.2336	0	0
																												76.57	1786.69	1.08	1.08									78.1		5.5	1.5	0.5244	0	0
																												77.36	1784.49	0.88	0.80									78.6		5.2	2.1	0.1825	0	0
																												77.79	1783.27	4.71	4.48									79.2		5.4	1.9	0.2433	0	0
																												78.34	1781.75	5.23	5.23									79.7		5.3	1.7	0	0	0
																												78.93	1780.09	1.59	1.59									80.2		5.6	1.4	0	0	0
																												79.38	1778.84	3.22	3.07									80.7		5.3	2.0	2.3271	0.2167	0.2167
																												79.88	1777.42	0.43	0.43									81.4		5.3	0.9	2.3271	0	0.1694
																												80.27	1776.34	2.24	2.12									82.0		4.6	4.1	1.7227	0	0
																												80.83	1774.78	4.19	4.01									82.3		5.2	1.4	0.9919	0	0
																												81.31	1773.43	3.32	3.32									82.6		5.0	1.3	0.6367	0	0
																												81.68	1772.38	5.02	4.55									83.0		5.0	0.2	0	0	0
																												82.28	1770.73	1.69	1.05									83.5		5.7	0.5	0.934	0	0
																												82.74	1769.44	0.42	0.33									84.0		5.9	0.5	0	0.99	0
																												83.22	1768.09	0.35	0.00									84.5		6.1	0.7	0	0	0
																												83.69	1766.77	0.75	0.34									84.9		4.7	2.4	0	0	0
																												84.11	1765.59	0.48	0.34									85.3		5.9	1.8	0	0	0
																												84.69	1763.96	0.91	0.75									85.5		6.0	0.9	0	0	0
																												85.18	1762.61	1.73	1.73									85.8			1.8	0	0	0
																												85.65	1761.29	4.0136	3.71
																												86.03	1760.21	4.3443	4.21
																												86.60	1758.62	2.4182	2.14
																												87.22	1756.90	2.1407	1.90
																												87.64	1755.71	1.6959	1.70
																												88.15	1754.29	1.4845	1.36
																												88.70	1752.74	5.5261	1.95
																												89.49	1750.54	10.0796	0.93
																												89.82	1749.62	6.3165	4.13
																												90.07	1748.91	2.3558	1.36
																												90.49	1747.73	1.8306	1.03
																												90.96	1746.41	0.1892	0.19
																												91.47	1744.99	0.7005	0.51
																												91.92	1743.74	0.6816	0.50
																												92.39	1742.42	0.7224	0.72
																												92.87	1741.07	3.079	2.39
																												93.05	1740.56	1.8135	1.81
																												93.29	1739.89	0.9219	0.92
																												93.62	1738.97	1.8104	1.81
[truncated: 5 more columns]
